# Supplementary material for: DNA methylation and expression analyses reveal epialleles for the foliar disease resistance genes in peanut (Arachis hypogaea L.)
Source: BMC Res Notes. 2020 Jan 7;13:20. doi: 10.1186/s13104-020-4883-y (PMC6947992; doi:10.1186/s13104-020-4883-y)
Supplement: Supplementary file 4 — Additional file 4: Table S4. FPKM values of all the genes of peanut genotypes at seedling stage. [file 13104_2020_4883_MOESM4_ESM.xlsx]

## Sheet: Sheet 1 - 11-Samples-AllGenes.F
Supplementary Table 4. FPKM values of all the genes of peanut genotypes at seedling stage
gene	1	2	3	4	5	6	7	8	9	10	11	Min	Max	Dif
arahy.Tifrunner.gnm1.ann1.FHUH7B	0	9054.32	54950.9	14772.6	27629.6	13041.1	23590.4	14446.2	19019	0	12789.6	0	54950.9	54950.9
arahy.Tifrunner.gnm1.ann1.QXM1B7	24117.1	6493.25	47875.4	7901.75	11208	7176.35	14131.5	9497.26	15307.8	22775.9	5418.56	5418.56	47875.4	42456.8
arahy.Tifrunner.gnm1.ann1.97RMNS	40056.9	12787.3	23005.8	17878.6	27627.8	17017.2	31493.1	20218	21121.9	0	12695.3	0	40056.9	40056.9
arahy.Tifrunner.gnm1.ann1.I56F9F	0	5811.1	36283.5	8377.38	0	7938.34	16556.9	9056	12570.4	0	7364.18	0	36283.5	36283.5
arahy.Tifrunner.gnm1.ann1.XP1NDF	5998.62	3636.63	12527.5	5612.08	1749.99	4380.91	2669.33	2870.64	1194.33	22915.2	4346.12	1194.33	22915.2	21720.9
arahy.Tifrunner.gnm1.ann1.XT6T0B	0	5388.53	15004.6	6972.66	11634.8	6635.72	11298.8	7981.06	8920.99	0	4944.19	0	15004.6	15004.6
arahy.Tifrunner.gnm1.ann1.59KA91	14434.9	9499.94	9580.46	9454.58	10793	9500.13	12388	0	9903.73	0	10674.2	0	14434.9	14434.9
arahy.Tifrunner.gnm1.ann1.W6Q2IR	8694.97	2882.04	13940.6	3417.44	1569.48	3122	3216.36	3972.31	853.922	14401.3	2375.38	853.922	14401.3	13547.4
arahy.Tifrunner.gnm1.ann1.AM5T3N	10780.5	7645.16	6025.11	3740.83	1484.07	6303.07	4616.81	5774.26	2570.16	14791.4	3032.59	1484.07	14791.4	13307.3
arahy.Tifrunner.gnm1.ann1.NME7KH	13033.1	8203.65	10473.8	7495.27	8115.86	7261.52	10186.5	9444.24	8140.28	0	8331.85	0	13033.1	13033.1
arahy.Tifrunner.gnm1.ann1.YZ06AV	12408.4	6485.25	4703.94	5930.68	7697.63	6660.91	12613.4	7947.93	4795.95	17115.4	4340.17	4340.17	17115.4	12775.2
arahy.Tifrunner.gnm1.ann1.QC4JPF	7304.74	4858.68	3601.78	3521.53	1275.65	4866.03	2885.38	4257.81	1835.9	10001.3	2775.43	1275.65	10001.3	8725.65
arahy.Tifrunner.gnm1.ann1.KTTP1X	6432.13	1942.52	9257.52	2123.34	1172.69	1768.92	2025.13	2614.15	669.68	9110.64	1793	669.68	9257.52	8587.84
arahy.Tifrunner.gnm1.ann1.0R479N	919.727	344.527	8662.47	368.329	439.316	373.962	508.765	1842.21	157.024	2453.3	449.718	157.024	8662.47	8505.45
arahy.Tifrunner.gnm1.ann1.1B2UBR	3027.6	666.027	8157.52	1007.07	1507.73	1272.42	1880.29	1333.3	1349.09	2468.49	933.535	666.027	8157.52	7491.49
arahy.Tifrunner.gnm1.ann1.HCTL36	4516.95	1432.51	8676.55	1907.91	2162.94	2119.81	3040.39	1991.38	1877.22	4744.09	2230.86	1432.51	8676.55	7244.04
arahy.Tifrunner.gnm1.ann1.74CD3Z	2523.86	2193.62	7256.77	1074.38	695.992	3358.47	2252.59	3577.78	1596.99	2653.51	1626.96	695.992	7256.77	6560.78
arahy.Tifrunner.gnm1.ann1.W35MPH	7211.46	3089.88	2325.57	3229.38	1935.53	3234.69	3369.59	4432	1329.44	5903.2	3328.04	1329.44	7211.46	5882.02
arahy.Tifrunner.gnm1.ann1.MQB4F1	3895.73	58.3548	1920.29	3255.23	1941.15	5819.67	4228.9	5334.18	1785.59	3458.76	4550.95	58.3548	5819.67	5761.32
arahy.Tifrunner.gnm1.ann1.G1SUYP	2433.13	553.751	5794.01	875.648	1407.83	1042.05	1568.37	1090.76	1224.56	1901.88	805.1	553.751	5794.01	5240.26
arahy.Tifrunner.gnm1.ann1.9042LP	4779.1	936.03	6002.61	1432.53	2091.52	1919.47	3038.71	1864.71	1343.46	3972.95	1420.17	936.03	6002.61	5066.58
arahy.Tifrunner.gnm1.ann1.P96X61	7590.28	3966.12	7951.07	3594.48	3993.28	3100.4	5823.47	5410.15	3305.12	6050.2	3698.45	3100.4	7951.07	4850.67
arahy.Tifrunner.gnm1.ann1.QR6FW0	5394.04	1909.41	1214.16	2507.41	5965.87	4012.38	5936.56	5631.56	3615.94	3899.02	1598.14	1214.16	5965.87	4751.71
arahy.Tifrunner.gnm1.ann1.9QX17Y	4278.21	1613.1	6204.65	2276.39	2459.03	2433.5	3122.19	2132.27	2162.99	4501.89	2723.09	1613.1	6204.65	4591.55
arahy.Tifrunner.gnm1.ann1.9BXG3M	5634.67	1581.14	5967.2	1981	3069.62	2622.8	3905.34	2830.84	2393.2	4203.01	1728.38	1581.14	5967.2	4386.06
arahy.Tifrunner.gnm1.ann1.D2DMXG	4156.81	1896.16	4990.96	2221.98	3035.86	2032.11	3149.87	2560.72	2191.18	3706.55	722.457	722.457	4990.96	4268.5
arahy.Tifrunner.gnm1.ann1.NKTC04	2838.6	636.381	4835.27	927.312	1418.97	1175.33	2075.5	1189.15	1439.21	1820.07	656.109	636.381	4835.27	4198.89
arahy.Tifrunner.gnm1.ann1.K5ZE2Z	2128.47	0.755641	1.47734	2765.97	3761.54	2114.64	3.40032	3987.66	2950.63	774.436	2824.92	0.755641	3987.66	3986.9
arahy.Tifrunner.gnm1.ann1.18YQBF	2735.97	857.647	4770.21	934.931	1309.66	1247.25	1973.14	1361.57	1212.95	1978.14	968.928	857.647	4770.21	3912.56
arahy.Tifrunner.gnm1.ann1.MF538D	2567.66	612.353	4448.22	852.004	1250.77	938.637	1456.62	976.365	1039.32	1968	839.556	612.353	4448.22	3835.87
arahy.Tifrunner.gnm1.ann1.FN6RIW	6771.25	3462.31	7191.11	3829.02	5186.36	3389.96	5590.37	4699.77	3814.91	5090.24	3362.47	3362.47	7191.11	3828.64
arahy.Tifrunner.gnm1.ann1.X181HS	3887.89	1283.76	4503.72	1860.98	1339.5	3647.69	2716.82	2917.45	1069.94	4224.54	2194.28	1069.94	4503.72	3433.78
arahy.Tifrunner.gnm1.ann1.LML9QV	3607.64	2271.53	210.787	1807.39	1893.83	1622.05	2575.84	2580.63	1640.83	3307.51	1946.26	210.787	3607.64	3396.85
arahy.Tifrunner.gnm1.ann1.2I4SWN	2597.45	719.843	3882.12	909.491	1352.55	865.215	1414.18	959.465	897.079	2716.95	818.193	719.843	3882.12	3162.28
arahy.Tifrunner.gnm1.ann1.X54W53	695.548	116.328	3258.66	197.44	308.05	218.084	349.283	203.365	252.516	733.493	131.864	116.328	3258.66	3142.33
arahy.Tifrunner.gnm1.ann1.G3162F	2881.67	2000.22	4917.75	1863.22	2034.81	2201.03	2519.29	2643.31	2167.83	2492.94	2467.86	1863.22	4917.75	3054.53
arahy.Tifrunner.gnm1.ann1.02J1VT	3962.68	2765.52	3304.46	2149.2	1559.74	1612.75	2259.61	2071.81	1048.31	4054.11	2030.46	1048.31	4054.11	3005.8
arahy.Tifrunner.gnm1.ann1.X4SEKR	3777.03	1187.5	3179.51	1235.79	1762.47	1376.97	2440.85	1648.86	1425.97	3402.11	1015.52	1015.52	3777.03	2761.51
arahy.Tifrunner.gnm1.ann1.8X9BUY	2.55822	0	3.21655	1.26349	1.29654	0.76926	0.535961	0.716888	1.70827	2573.2	1710.86	0	2573.2	2573.2
arahy.Tifrunner.gnm1.ann1.VUY3N3	1466.78	1070.41	3216.5	899.502	873.491	1175.52	957.623	1035.26	714.413	2172.15	1486.13	714.413	3216.5	2502.09
arahy.Tifrunner.gnm1.ann1.JKC32H	1370.95	283.141	2777.35	378.284	509.958	469.87	1200.66	564.514	664.574	1018.24	289.254	283.141	2777.35	2494.21
arahy.Tifrunner.gnm1.ann1.RLCT0M	2046.61	844.407	3045.23	1211.04	755.555	845.829	731.711	576.815	698.127	1735.42	1753.93	576.815	3045.23	2468.41
arahy.Tifrunner.gnm1.ann1.6CV0C7	1306.91	947.057	2734.27	372.623	411.261	1136.09	1374.51	1413.33	969.263	399.187	414.578	372.623	2734.27	2361.65
arahy.Tifrunner.gnm1.ann1.66SDN0	3190.77	913.955	2977.4	1253.31	1695.82	1639.49	2282.93	1669.93	1401.7	2138.76	1252.03	913.955	3190.77	2276.82
arahy.Tifrunner.gnm1.ann1.4DJY3R	723.401	1014.08	150.465	1138.69	559.327	1835.87	771.852	1404.02	823.143	589.504	2385.4	150.465	2385.4	2234.93
arahy.Tifrunner.gnm1.ann1.EE5UNB	1973.67	996.916	2670.92	1345.4	708.953	902.473	739.26	454.979	736.512	1761.87	1871.68	454.979	2670.92	2215.94
arahy.Tifrunner.gnm1.ann1.X5CP5W	3222.74	1130.11	2460.49	1271.32	1706.61	1284.95	2102.51	1482.79	1376.11	3130.33	1016.8	1016.8	3222.74	2205.94
arahy.Tifrunner.gnm1.ann1.MG259H	655.495	119.995	2229.76	181.906	290.229	228.63	357.625	216.925	251.164	707.83	140.076	119.995	2229.76	2109.77
arahy.Tifrunner.gnm1.ann1.BU7NMG	1519.03	281.763	2345.3	558.308	843.715	613.355	1235.97	546.909	1065.91	1132.55	279.964	279.964	2345.3	2065.34
arahy.Tifrunner.gnm1.ann1.4PD0PP	2943.07	888.732	1113.02	1386.64	2181.79	1642.62	2396.68	1777.08	1476.33	1747.26	1248.27	888.732	2943.07	2054.34
arahy.Tifrunner.gnm1.ann1.040HS9	2686.84	900.304	1238.15	1476.41	1890.35	1391.7	2614.81	2904.08	1844.61	1852.27	1042.82	900.304	2904.08	2003.78
arahy.Tifrunner.gnm1.ann1.JVEI5Y	1316.28	277.972	2281.61	447.634	642.029	763.225	1023.83	679.814	612.416	1198.02	323.531	277.972	2281.61	2003.64
arahy.Tifrunner.gnm1.ann1.D6LK4T	1585.66	454.716	2426.59	602.731	877.679	669.037	1179.9	801.816	756.502	1311.77	485.297	454.716	2426.59	1971.87
arahy.Tifrunner.gnm1.ann1.BTM1YE	2655.19	745.956	2708.08	976.07	1499.56	1246.72	2215.96	1267.4	1513.98	1577.09	817.776	745.956	2708.08	1962.12
arahy.Tifrunner.gnm1.ann1.L0R0IL	2502.05	993.962	2185.53	1030.11	1136.73	1897.71	1900.55	2085.44	1758.99	2943.18	1230.13	993.962	2943.18	1949.22
arahy.Tifrunner.gnm1.ann1.S3V5ZL	2097.22	1476.27	3204.75	1383.21	1270.56	1504.89	1730.7	1810.92	1377.75	1846.81	1740.79	1270.56	3204.75	1934.19
arahy.Tifrunner.gnm1.ann1.EMJ2JU	1719.07	485.473	2416.07	687.484	1025.71	734.907	1291.85	821.759	917.634	1414.81	503.79	485.473	2416.07	1930.6
arahy.Tifrunner.gnm1.ann1.J2LHWB	2806.21	939.255	2676.1	1184.17	1632.5	1265.3	2181.76	1599.16	1204.25	1805.49	1180.93	939.255	2806.21	1866.95
arahy.Tifrunner.gnm1.ann1.UXSD6Z	458.438	30.0307	1896.19	69.8058	62.3523	81.5196	88.7679	62.3244	215.69	1050.93	124.595	30.0307	1896.19	1866.16
arahy.Tifrunner.gnm1.ann1.W8IC6S	1659.65	722.956	388.284	922.232	2090.85	1396.72	2234.46	1953.08	1382.61	1103.49	583.755	388.284	2234.46	1846.18
arahy.Tifrunner.gnm1.ann1.PX7M3V	2486.59	652.907	958.478	801.809	1307.99	934.821	1714.77	1093.43	911.981	1083.71	684.075	652.907	2486.59	1833.68
arahy.Tifrunner.gnm1.ann1.Y7HUGW	1790.96	682.069	2430.92	992.995	1547.25	968.721	1571.73	1024.71	1062.52	1461.71	760.097	682.069	2430.92	1748.85
arahy.Tifrunner.gnm1.ann1.TC1G7F	817.701	681.878	1921.32	589.432	173.837	464.753	431.681	540.519	190.006	1524.41	495.716	173.837	1921.32	1747.48
arahy.Tifrunner.gnm1.ann1.86F2TK	2493.75	752.143	1597.35	1046.25	1420.4	1318.9	1805.65	1415.32	1263.54	1607.51	972.352	752.143	2493.75	1741.61
arahy.Tifrunner.gnm1.ann1.8LQR2U	2786.52	1056.61	2249.06	1301.23	2131.61	1388.7	2398.94	1458.94	1890.02	2055.76	1076.74	1056.61	2786.52	1729.91
arahy.Tifrunner.gnm1.ann1.1H9ESI	1916.75	351.602	1587.27	291.827	515.533	362.068	802.12	522.944	426.182	780.704	207.785	207.785	1916.75	1708.96
arahy.Tifrunner.gnm1.ann1.49ZYT6	2324.68	932.366	2603.06	1197.61	1712.89	1248.87	1752.83	1337.21	1440.3	1778.69	1084.33	932.366	2603.06	1670.69
arahy.Tifrunner.gnm1.ann1.4KW7H9	1285.74	298.174	1968.55	453.967	680.193	793.453	1024.24	657.882	684.218	1076.06	350.635	298.174	1968.55	1670.38
arahy.Tifrunner.gnm1.ann1.W5PE0L	1497.62	410.124	2076.66	693.565	857.322	500.539	560.96	985.42	663.177	1065.26	679.068	410.124	2076.66	1666.54
arahy.Tifrunner.gnm1.ann1.8DRC0W	1175.87	322.78	1904.78	348.187	421.256	366.626	649.484	421.506	308.251	1226.75	312.633	308.251	1904.78	1596.53
arahy.Tifrunner.gnm1.ann1.RLTX4G	1481.92	671.198	222.937	756.532	1226.16	1199.9	1792.27	1211.18	1468.17	409.691	415.818	222.937	1792.27	1569.33
arahy.Tifrunner.gnm1.ann1.30A6BG	1964.95	669.09	2218.26	996.042	1449.87	1240.89	1939.56	1273.42	1252.34	1314.28	923.043	669.09	2218.26	1549.17
arahy.Tifrunner.gnm1.ann1.AFZN0R	1043.51	227.033	1775.06	295.823	396.756	379.43	1095.47	497.419	554.144	699.742	258.351	227.033	1775.06	1548.03
arahy.Tifrunner.gnm1.ann1.09KNS5	2612.15	1125.59	2400.26	1318	1920.5	1427.26	2191.36	1673.76	1665.71	1791.93	1222.03	1125.59	2612.15	1486.56
arahy.Tifrunner.gnm1.ann1.AMG8UC	1138.05	322.78	1793.54	361.082	487.449	382.838	680.486	456.479	360.034	1135.44	319.325	319.325	1793.54	1474.21
arahy.Tifrunner.gnm1.ann1.L9FPHH	816.311	746.364	57.7991	858.066	977.068	1075.14	1495.79	1035.38	1297.2	391.945	982.936	57.7991	1495.79	1437.99
arahy.Tifrunner.gnm1.ann1.WT2SCQ	557.235	140.678	1535.15	165.936	206.506	175.984	233.035	197.931	104.288	689.058	173.976	104.288	1535.15	1430.86
arahy.Tifrunner.gnm1.ann1.AAY07D	469.134	105.788	1507.26	154.699	183.031	289.593	336.568	319.798	177.056	498.205	158.31	105.788	1507.26	1401.47
arahy.Tifrunner.gnm1.ann1.14YEDZ	1353.51	315.644	1709.08	531.882	826.325	573.628	1165.84	634.582	1003.85	1022.44	409.186	315.644	1709.08	1393.44
arahy.Tifrunner.gnm1.ann1.FAAV28	0.142059	0.394791	1382.91	0	0	0.0535142	0.480804	0.136145	0.067583	0.274218	0.0531736	0	1382.91	1382.91
arahy.Tifrunner.gnm1.ann1.FFQQ4A	1037.85	873.286	1434.44	545.297	262.015	1148.44	991.216	1027.12	533.05	1523.1	816.132	262.015	1523.1	1261.09
arahy.Tifrunner.gnm1.ann1.1HU4YV	634.351	453.051	1526.64	378.756	380.882	501.186	424.231	454.565	296.078	934.008	607.101	296.078	1526.64	1230.56
arahy.Tifrunner.gnm1.ann1.IPL01G	1567	482.221	780.569	410.619	564.22	618.544	922.315	797.258	376.401	1161.49	438.958	376.401	1567	1190.6
arahy.Tifrunner.gnm1.ann1.MV46JJ	707.715	620.956	160.986	630.269	438.932	964.407	822.29	1237.12	623.759	639.749	1329.21	160.986	1329.21	1168.22
arahy.Tifrunner.gnm1.ann1.MAQ2UP	35.2718	5.23238	75.8487	14.0748	2.80235	1144	25.7465	19.4715	4.47252	78.7621	24.7128	2.80235	1144	1141.2
arahy.Tifrunner.gnm1.ann1.2JA7D7	552.887	113.217	1209.06	127.942	140.42	137.088	184.259	149.357	78.3592	553.995	125.396	78.3592	1209.06	1130.7
arahy.Tifrunner.gnm1.ann1.RBYB13	1539.5	629.933	1754.17	816.325	1246.57	967.354	1350.69	914.624	1108.55	1107.03	697.935	629.933	1754.17	1124.24
arahy.Tifrunner.gnm1.ann1.068WTC	176.463	685.416	42.2752	772.997	353.483	201.458	350.727	272.58	457.631	99.706	1157.56	42.2752	1157.56	1115.28
arahy.Tifrunner.gnm1.ann1.EM1IWQ	322.149	380.622	49.1678	534.651	531.985	646.794	496.047	888.955	490.563	165.141	1132.09	49.1678	1132.09	1082.92
arahy.Tifrunner.gnm1.ann1.QDSR7W	1270.99	202.402	866.468	427.813	681.556	487.174	852.894	532.483	551.114	736.704	271.933	202.402	1270.99	1068.59
arahy.Tifrunner.gnm1.ann1.L27P26	754.405	107.906	1155.32	225.485	302.426	263.701	356.936	257.64	234.421	757.779	206.528	107.906	1155.32	1047.41
arahy.Tifrunner.gnm1.ann1.EUIG3C	1547.96	1076.44	907.019	824.005	598.597	654.518	677.358	967.771	545.527	1274.2	1210.22	545.527	1547.96	1002.43
arahy.Tifrunner.gnm1.ann1.VAT0VP	291.814	769.234	190.052	747.411	298.513	307.938	438.875	488.656	359.332	271.837	1177.18	190.052	1177.18	987.128
arahy.Tifrunner.gnm1.ann1.L4FE7K	1198.11	223.787	618.022	326.196	379.739	989.314	653.785	737.99	433.097	1190.99	406.626	223.787	1198.11	974.323
arahy.Tifrunner.gnm1.ann1.6DQ39T	994.222	269.786	729.627	858.281	1241.75	619.935	1139.98	622.838	744.054	574.289	387.491	269.786	1241.75	971.964
arahy.Tifrunner.gnm1.ann1.CVJ130	939.915	245.589	185.427	120.742	160.205	551.769	1073.07	566.293	654.004	588.167	271.985	120.742	1073.07	952.328
arahy.Tifrunner.gnm1.ann1.2C7VNA	1622.71	690.695	680.157	713.653	1332.37	824.261	1397.02	1011.87	1359.32	978.217	793.558	680.157	1622.71	942.553
arahy.Tifrunner.gnm1.ann1.P0ATXC	279.374	20.1418	959.173	34.5311	40.2658	63.8481	82.8585	63.2397	25.3959	269.155	87.8961	20.1418	959.173	939.031
arahy.Tifrunner.gnm1.ann1.63GP52	1578.9	710.254	650.996	712.751	1251.92	794.955	1324.37	991.457	963.681	912.21	768.158	650.996	1578.9	927.904
arahy.Tifrunner.gnm1.ann1.1944SK	1053.42	520.48	353.833	759.159	1111.31	982.523	1265.71	993.538	991.806	546.794	736.539	353.833	1265.71	911.877
arahy.Tifrunner.gnm1.ann1.M3EH65	385.412	186.016	1015.69	150.268	152.43	112.891	217.512	212.022	140.408	458.559	112.911	112.891	1015.69	902.799
arahy.Tifrunner.gnm1.ann1.LFL6K6	964.664	341	1243.59	447.039	538.877	598.251	598.202	697.821	535.386	1126.58	444.244	341	1243.59	902.59
arahy.Tifrunner.gnm1.ann1.LPIU4G	408.051	116.304	976.89	79.5563	115.782	473.89	389.893	585.164	117.92	416.328	153.829	79.5563	976.89	897.334
arahy.Tifrunner.gnm1.ann1.GJPT5D	747.058	577.108	215.643	686.789	1009.59	776.812	1109.41	831.259	770.274	419.916	770.202	215.643	1109.41	893.767
arahy.Tifrunner.gnm1.ann1.QHM6UX	1086.57	686.785	349.734	760.252	991.052	1031.92	1232.3	1192.04	842.538	714.925	980.383	349.734	1232.3	882.566
arahy.Tifrunner.gnm1.ann1.TW40KZ	287.6	34.509	892.252	35.8371	37.9256	19.9652	47.931	29.311	35.1958	408.782	10.3486	10.3486	892.252	881.903
arahy.Tifrunner.gnm1.ann1.FDIY97	193.306	654.112	50.9902	666.057	396.621	230.228	381.706	316.041	538.895	108.472	903.284	50.9902	903.284	852.294
arahy.Tifrunner.gnm1.ann1.114EL0	502.522	197.244	852.305	206.228	167.865	255.156	369.931	293.035	84.6505	5.14806	387.67	5.14806	852.305	847.157
arahy.Tifrunner.gnm1.ann1.5Z6Y8Z	1074.08	648.847	357.748	726.088	959.123	1012.53	1198.77	1095.79	830.993	823.991	904.133	357.748	1198.77	841.022
arahy.Tifrunner.gnm1.ann1.BA5EUQ	524.863	620.213	102.991	646.111	933.658	613.065	815.595	738.557	792.087	224.744	708.076	102.991	933.658	830.667
arahy.Tifrunner.gnm1.ann1.YZ1RNT	954.362	581.301	301.668	654.021	1108.14	749.732	1123.31	801.585	938.965	697.663	491.8	301.668	1123.31	821.642
arahy.Tifrunner.gnm1.ann1.S2QYAG	211.846	438.417	9.51683	500.553	829.985	526.079	749.815	558.836	789.628	52.3729	505.975	9.51683	829.985	820.468
arahy.Tifrunner.gnm1.ann1.1R6Q1E	202.8	65.2632	874.909	58.8373	61.7403	108.6	127.404	74.2628	63.7484	351.405	88.7345	58.8373	874.909	816.072
arahy.Tifrunner.gnm1.ann1.P56WT2	460.796	196.559	993.028	187.256	181.094	200.449	325.583	229.403	225.078	469.213	199.502	181.094	993.028	811.934
arahy.Tifrunner.gnm1.ann1.YL5YHR	454.148	107.516	637.838	131.08	85.8829	400.007	203.395	402.043	36.3338	847.576	219.854	36.3338	847.576	811.242
arahy.Tifrunner.gnm1.ann1.254A05	261.136	205.288	1.15267	362.304	782.516	199.768	517.833	108.397	554.172	95.4407	106.427	1.15267	782.516	781.363
arahy.Tifrunner.gnm1.ann1.JZ1PRS	793.614	865.08	656.584	483.865	477.326	472.043	1060.72	281.819	749.821	787.51	631.966	281.819	1060.72	778.901
arahy.Tifrunner.gnm1.ann1.7F1JQP	228.074	801.125	40.1351	306.391	55.6104	154.942	58.5926	127.147	281.499	90.4105	395.373	40.1351	801.125	760.99
arahy.Tifrunner.gnm1.ann1.J9AJ01	1266.31	509.94	929.962	598.862	942.943	643.757	1086.52	676.038	839.028	910.98	510.555	509.94	1266.31	756.37
arahy.Tifrunner.gnm1.ann1.UZ3GC4	1062.36	867.806	472.442	839.597	1219.43	756.396	1095.82	858.272	919.904	733.933	724.199	472.442	1219.43	746.988
arahy.Tifrunner.gnm1.ann1.S0TT2Y	386.083	156.411	869.906	130.163	136.4	166.484	266.283	170.785	140.259	452.424	146.17	130.163	869.906	739.743
arahy.Tifrunner.gnm1.ann1.EBCB1I	946.216	250.738	988.75	424.92	541.552	706.451	818.242	853.846	447.107	617.508	491.699	250.738	988.75	738.012
arahy.Tifrunner.gnm1.ann1.PX59SB	67.7469	14.5864	752.47	51.3171	70.5453	94.7822	62.892	92.6935	27.8695	159.722	23.85	14.5864	752.47	737.884
arahy.Tifrunner.gnm1.ann1.B2GHU0	94.6959	19.7932	213.151	23.3319	13.3764	746.701	49.2415	25.4755	9.86713	146.02	32.4125	9.86713	746.701	736.834
arahy.Tifrunner.gnm1.ann1.V5WWJ8	827.565	210.806	945.353	310.152	513.703	356.359	598.866	333.468	411.178	528.48	281.986	210.806	945.353	734.547
arahy.Tifrunner.gnm1.ann1.NTNX6Y	690.51	48.327	641.881	165.431	148.287	94.87	224.168	81.4381	0	733.478	117.331	0	733.478	733.478
arahy.Tifrunner.gnm1.ann1.DUU85D	1049.03	595.667	514.611	708.104	1147.47	784.729	1216.74	829.745	958.272	735.316	604.494	514.611	1216.74	702.129
arahy.Tifrunner.gnm1.ann1.0WI4AR	114.618	20.2642	709.785	19.9616	57.6091	14.168	45.526	155.305	28.459	208.114	10.6004	10.6004	709.785	699.185
arahy.Tifrunner.gnm1.ann1.5HS8E4	124.904	14.0519	689.852	18.4047	20.3198	7.66036	17.4012	11.0366	20.9645	158.029	3.34984	3.34984	689.852	686.502
arahy.Tifrunner.gnm1.ann1.AR01JJ	419.367	424.215	0.0013202	490.427	646.461	523.369	671.294	561.741	574.251	179.584	592.268	0.0013202	671.294	671.293
arahy.Tifrunner.gnm1.ann1.EXPS8P	319.779	136.942	806.652	139.897	155.506	238.334	302.174	254.392	157.774	499.669	289.95	136.942	806.652	669.71
arahy.Tifrunner.gnm1.ann1.1CH3A3	209.711	63.545	709.232	60.5812	54.1823	65.1861	77.4742	76.9883	42.9727	294.056	61.4787	42.9727	709.232	666.259
arahy.Tifrunner.gnm1.ann1.Q5YJQ9	528.218	425.502	94.6543	454.749	506.887	615.685	686.569	752.497	447.433	312.587	605.295	94.6543	752.497	657.843
arahy.Tifrunner.gnm1.ann1.VI5MD4	478.172	420.62	105.613	395.857	673.333	640.942	758.722	679.813	636.893	370.875	443.602	105.613	758.722	653.109
arahy.Tifrunner.gnm1.ann1.T7FQKJ	42.7051	389.792	15.9946	583.035	415.532	269.952	253.571	362.183	203.895	9.29382	659.602	9.29382	659.602	650.308
arahy.Tifrunner.gnm1.ann1.MVQ7LV	870.381	220.184	449.576	332.305	549.448	418.486	730.876	443.783	422.1	430.451	252.622	220.184	870.381	650.197
arahy.Tifrunner.gnm1.ann1.4JTK6F	630.906	468.761	225.365	581.53	820.068	641.4	874.566	741.237	661.408	447.657	654.319	225.365	874.566	649.201
arahy.Tifrunner.gnm1.ann1.5DA507	475.089	369.373	49.807	391.448	528.185	447.964	698.092	529.755	609.968	275.749	566.574	49.807	698.092	648.285
arahy.Tifrunner.gnm1.ann1.P4QE4D	653.476	147.626	793.412	232.009	268.564	278.281	358.077	407.158	281.307	424.866	203.268	147.626	793.412	645.786
arahy.Tifrunner.gnm1.ann1.39S8LV	56.6751	413.924	347.679	394.753	517.452	577.223	699.845	584.717	491.392	618.599	444.972	56.6751	699.845	643.17
arahy.Tifrunner.gnm1.ann1.HNK90J	422.207	269.124	610.333	355.739	439.164	908.996	797.765	885.915	844.975	565.836	368.126	269.124	908.996	639.872
arahy.Tifrunner.gnm1.ann1.R2H4JL	144.819	406.742	25.9921	161.611	178.337	220.071	657.099	445.611	213.844	149.088	179.423	25.9921	657.099	631.107
arahy.Tifrunner.gnm1.ann1.NN0MZU	948.724	321.739	661.481	403.755	499.284	665.816	728.075	688.139	451.89	842.542	510.024	321.739	948.724	626.985
arahy.Tifrunner.gnm1.ann1.M2MMUV	189.74	71.5433	681.737	69.5735	65.7716	65.1307	69.6622	69.2733	58.4675	296.76	60.588	58.4675	681.737	623.269
arahy.Tifrunner.gnm1.ann1.5AS0RC	218.319	62.302	652.535	65.4741	53.5308	70.5045	78.724	79.6898	31.4133	424.397	73.587	31.4133	652.535	621.122
arahy.Tifrunner.gnm1.ann1.E4P10T	506.168	387.393	81.4752	433.055	617.96	480.811	702.232	521.61	459.431	280.127	462.707	81.4752	702.232	620.757
arahy.Tifrunner.gnm1.ann1.B9ILCP	347.098	259.175	771.992	250.571	167.603	175.006	310.513	227.284	232.992	462.591	281.877	167.603	771.992	604.389
arahy.Tifrunner.gnm1.ann1.V9JC55	682.807	123.096	432.385	89.1212	141.192	112.632	143.798	172.391	79.1859	592.132	163.686	79.1859	682.807	603.621
arahy.Tifrunner.gnm1.ann1.IHZE0I	194.942	55.8037	643.444	56.373	50.9253	67.034	76.748	78.8019	41.0769	300.909	61.1241	41.0769	643.444	602.367
arahy.Tifrunner.gnm1.ann1.W9U8CY	190.482	469.216	125.782	413.902	465.95	540.483	432.336	492.036	379.036	122.372	723.587	122.372	723.587	601.215
arahy.Tifrunner.gnm1.ann1.KU7HBQ	437.594	223.908	758.737	315.505	359.065	300.848	402.072	407.305	169.329	435.084	295.011	169.329	758.737	589.408
arahy.Tifrunner.gnm1.ann1.0DV40D	195.076	227.942	13.3931	202.214	230.491	390.37	317.4	601.887	353.872	70.9665	251.871	13.3931	601.887	588.494
arahy.Tifrunner.gnm1.ann1.K2480A	0	0.105807	585.151	0	0	0	0.276471	0.0365267	0	0	0	0	585.151	585.151
arahy.Tifrunner.gnm1.ann1.V1P8P6	911.012	326.041	474.442	434.518	547.189	617.97	743.496	689.214	454.1	849.053	499.683	326.041	911.012	584.971
arahy.Tifrunner.gnm1.ann1.EH8QHL	742.519	330.485	271.851	503.078	855.748	512.24	756.002	544.569	720.68	409.699	394.244	271.851	855.748	583.897
arahy.Tifrunner.gnm1.ann1.PI6GK2	843.509	260.486	573.083	377.317	562.037	466.003	631.379	410.392	403.162	633.844	306.596	260.486	843.509	583.023
arahy.Tifrunner.gnm1.ann1.5GPW5B	510.58	723.125	664.628	734.815	638.028	436.247	536.039	521.691	671.146	551.019	1017.92	436.247	1017.92	581.673
arahy.Tifrunner.gnm1.ann1.M6YT3U	733.031	539.778	406.906	562.01	733.338	627.718	981.917	745.117	690.184	615.922	633.037	406.906	981.917	575.011
arahy.Tifrunner.gnm1.ann1.N8DZQ8	810.217	293.065	685.282	357.89	572.652	301.853	809.075	563.893	620.305	542.064	236.283	236.283	810.217	573.934
arahy.Tifrunner.gnm1.ann1.EZF9IN	791.261	518.556	424.272	551.853	736.216	641.978	992.538	694.898	702.27	651.247	606.394	424.272	992.538	568.266
arahy.Tifrunner.gnm1.ann1.QU1D1P	263.393	140.724	210.146	224.171	180.972	705.724	431.393	631.484	225.1	241.838	407.613	140.724	705.724	565
arahy.Tifrunner.gnm1.ann1.4721MN	574.175	384.434	10.8166	191.355	37.8162	81.8237	73.302	94.7749	196.256	190.716	169.925	10.8166	574.175	563.358
arahy.Tifrunner.gnm1.ann1.L2XBQ2	630.737	362.677	133.843	400.405	574.599	433.443	694.575	553.265	426.78	369.453	478.785	133.843	694.575	560.732
arahy.Tifrunner.gnm1.ann1.03QWZ4	552.068	3.39348	371.639	2.62814	2.29291	273.588	449.066	421.445	458.154	556.441	488.175	2.29291	556.441	554.148
arahy.Tifrunner.gnm1.ann1.GNE51Z	290.205	308.844	663.634	158.952	111.423	206.358	220.799	237.062	238.553	558.568	169.329	111.423	663.634	552.211
arahy.Tifrunner.gnm1.ann1.CW3FX9	633.524	288.468	114.36	319.856	545.63	335.558	662.421	388.33	336.367	254.215	265.562	114.36	662.421	548.061
arahy.Tifrunner.gnm1.ann1.KHD191	549.717	245.357	91.7657	302.025	211.801	530.708	630.585	460.512	352.535	321.95	391.826	91.7657	630.585	538.819
arahy.Tifrunner.gnm1.ann1.VHAI7W	720.126	192.564	539.226	243.72	360.494	255.858	448.781	275.974	264.841	414.758	216.869	192.564	720.126	527.562
arahy.Tifrunner.gnm1.ann1.ASG1PZ	227.743	106.644	598.77	90.8722	73.9425	93.5918	117.139	123.963	116.6	216.008	91.3619	73.9425	598.77	524.827
arahy.Tifrunner.gnm1.ann1.I41NMG	597.992	196.506	177.416	194.351	102.767	416.746	185.364	176.493	79.6562	227.828	276.187	79.6562	597.992	518.336
arahy.Tifrunner.gnm1.ann1.2FSM7R	352.633	161.915	675.267	165.781	160.135	189.854	232.239	227.855	159.397	370.512	232.354	159.397	675.267	515.87
arahy.Tifrunner.gnm1.ann1.L4UE4C	517.628	269.899	102.044	311.507	469.779	501.522	614.614	477.782	366.815	304.193	382.297	102.044	614.614	512.57
arahy.Tifrunner.gnm1.ann1.SEKD5X	410.144	209.804	667.412	156.935	165.338	196.476	287.336	259.722	193.371	369.494	191.542	156.935	667.412	510.477
arahy.Tifrunner.gnm1.ann1.N07IEU	245.426	89.3707	581.966	122.175	151.012	99.0052	137.066	108.686	112.102	254.194	73.7164	73.7164	581.966	508.25
arahy.Tifrunner.gnm1.ann1.F6CLKD	463.848	406.107	111.816	450.846	616.208	472.917	596.257	445.1	509.045	318.602	544.465	111.816	616.208	504.392
arahy.Tifrunner.gnm1.ann1.L424UK	118.278	32.4156	519.179	38.0382	31.4601	41.952	40.6641	44.8479	18.8041	237.524	47.5386	18.8041	519.179	500.375
arahy.Tifrunner.gnm1.ann1.2W1XFU	249.477	0.0866606	500.07	185.991	222.03	170.414	0.0606114	218.572	103.814	249.291	158.742	0.0606114	500.07	500.009
arahy.Tifrunner.gnm1.ann1.DJM1RY	666.466	174.471	600.512	278.21	460.126	312.281	533.121	289.609	375.522	427.845	250.2	174.471	666.466	491.995
arahy.Tifrunner.gnm1.ann1.T78K8J	412.282	562.935	75.4324	298.525	74.6085	168.878	92.5907	227.123	317.604	218.485	408.47	74.6085	562.935	488.326
arahy.Tifrunner.gnm1.ann1.9IV7G6	165.893	348.875	98.8326	337.417	393.005	453.847	436.757	504.265	369.206	96.2716	577.792	96.2716	577.792	481.52
arahy.Tifrunner.gnm1.ann1.YL3Z6V	601.058	731.201	695.263	656.765	402.818	303.777	409.294	434.59	505.954	598.104	782.811	303.777	782.811	479.034
arahy.Tifrunner.gnm1.ann1.0GG7BD	306.195	310.875	83.848	364.44	373.934	506.802	502.441	562.688	367.362	219.967	496.901	83.848	562.688	478.84
arahy.Tifrunner.gnm1.ann1.XE2WF0	635.114	412.313	890.16	517.051	700.7	562.551	677.643	568.595	646.68	540.906	487.344	412.313	890.16	477.847
arahy.Tifrunner.gnm1.ann1.PLZ2LX	699.829	318.564	275.219	452.707	750.663	458.234	694.405	500.609	619.361	396.398	348.138	275.219	750.663	475.444
arahy.Tifrunner.gnm1.ann1.FVU3TQ	640.735	734.828	291.287	661.586	726.545	630.022	719.619	759.421	657.972	446.041	730.443	291.287	759.421	468.134
arahy.Tifrunner.gnm1.ann1.THHQ0A	460.61	256.073	722.349	317.46	381.009	342.148	441.62	457.803	559.941	426.937	341.418	256.073	722.349	466.276
arahy.Tifrunner.gnm1.ann1.LJEZ0V	63.6433	56.3227	54.5347	83.7989	53.6915	89.0654	170.523	145.517	518.2	67.9741	183.029	53.6915	518.2	464.509
arahy.Tifrunner.gnm1.ann1.EB48YM	206.992	42.412	506.609	58.3198	84.775	152.957	152.976	150.207	81.9654	192.595	58.0369	42.412	506.609	464.197
arahy.Tifrunner.gnm1.ann1.R68HYG	315.86	130.953	592.181	180	281.236	132.368	209.92	156.114	242.722	396.086	129.835	129.835	592.181	462.346
arahy.Tifrunner.gnm1.ann1.6374NN	69.3605	433.983	31.1415	364.278	40.3871	9.43611	62.5287	34.3474	260.577	18.654	465.186	9.43611	465.186	455.75
arahy.Tifrunner.gnm1.ann1.IT57YE	188.609	96.7364	527.671	77.9624	83.0406	79.3965	99.232	104.878	82.4163	245.975	72.2873	72.2873	527.671	455.384
arahy.Tifrunner.gnm1.ann1.K5MJK0	42.3892	417.654	21.9513	414.877	27.6256	6.78235	37.6068	21.8087	213.586	13.8478	462.038	6.78235	462.038	455.256
arahy.Tifrunner.gnm1.ann1.QR9HB8	393.547	234.254	618.914	181.281	170.575	223.256	272.844	280.82	221.119	407.118	215.878	170.575	618.914	448.339
arahy.Tifrunner.gnm1.ann1.8F004F	467.571	557.436	879.12	587.954	519.049	507.912	459.565	431.225	548.912	619.801	837.526	431.225	879.12	447.895
arahy.Tifrunner.gnm1.ann1.UN6PZ5	398.518	221.874	575.85	173.788	130.859	185.605	189.903	182.063	143.873	562.259	237.83	130.859	575.85	444.991
arahy.Tifrunner.gnm1.ann1.1UPR0X	519.527	164.852	248.818	130.062	74.708	275.851	198.809	128.531	166.927	202.636	146.026	74.708	519.527	444.819
arahy.Tifrunner.gnm1.ann1.MT3DPF	0.0626694	441.251	4.16653	0.490939	0.436561	0.283317	0	0	2.49443	0.173595	0.282018	0	441.251	441.251
arahy.Tifrunner.gnm1.ann1.MU25MQ	479.034	158.035	581.78	173.979	216.144	196.833	264.786	207.589	142.261	451.654	192.953	142.261	581.78	439.519
arahy.Tifrunner.gnm1.ann1.CIUY22	18.2904	5.00072	438.595	1.51133	10.0643	4.4692	7.16237	35.0445	3.01724	0	2.56159	0	438.595	438.595
arahy.Tifrunner.gnm1.ann1.AL5GLE	74.0886	49.2577	453.994	37.8415	28.4996	25.635	35.4963	30.4611	29.554	125.993	18.5514	18.5514	453.994	435.443
arahy.Tifrunner.gnm1.ann1.774XMB	117.359	83.0697	462.847	60.997	40.2062	65.7957	75.3439	61.3739	58.3292	171.197	78.1575	40.2062	462.847	422.641
arahy.Tifrunner.gnm1.ann1.KSV0XM	412.431	373.444	109.795	424.7	532.12	390.284	491.326	420.959	388.872	257.082	478.657	109.795	532.12	422.325
arahy.Tifrunner.gnm1.ann1.EZ7NE2	46.1404	58.5408	443.801	56.8664	23.6499	25.5748	26.8245	29.3317	24.75	59.3749	59.4958	23.6499	443.801	420.151
arahy.Tifrunner.gnm1.ann1.23HYFJ	330.967	49.9069	469.758	85.491	95.4027	323.938	256.208	168.086	152.802	430.703	101.747	49.9069	469.758	419.851
arahy.Tifrunner.gnm1.ann1.N0KAAL	164.842	51.5915	467.675	65.9396	86.9193	84.4875	115.603	85.3842	86.0461	173.692	70.6432	51.5915	467.675	416.084
arahy.Tifrunner.gnm1.ann1.6KMR2U	256.481	134.487	546.713	171.222	265.122	181.03	276.686	199.475	279.113	237.408	151.565	134.487	546.713	412.226
arahy.Tifrunner.gnm1.ann1.YN8IJ2	474.692	356.021	289.203	428.897	578.881	405.835	532.447	465.085	399.481	173.451	504.863	173.451	578.881	405.43
arahy.Tifrunner.gnm1.ann1.VRBE94	785.359	884.705	772.083	801.584	565.774	491.47	606.452	762.593	712.762	764.342	896.074	491.47	896.074	404.604
arahy.Tifrunner.gnm1.ann1.G0LEXN	510.826	191.227	107.842	185.749	185.862	177.516	205.781	120.047	209.628	140.992	168.399	107.842	510.826	402.984
arahy.Tifrunner.gnm1.ann1.40Y6RI	134.187	0.148196	400.352	152.09	140.116	215.134	0.0888764	0.27137	131.758	184.405	219.073	0.0888764	400.352	400.263
arahy.Tifrunner.gnm1.ann1.EU8JQM	284.215	330.899	188.464	244.309	118.329	514.846	318.05	272.737	200.199	452.388	258.748	118.329	514.846	396.517
arahy.Tifrunner.gnm1.ann1.80STHH	680.233	444.324	285.982	484.805	659.074	378.113	554.826	468.848	492.661	518.679	433.107	285.982	680.233	394.251
arahy.Tifrunner.gnm1.ann1.TKQZ92	202.873	237.375	126.774	141.443	106.258	407.703	336.204	431.825	126.457	499.297	267.883	106.258	499.297	393.039
arahy.Tifrunner.gnm1.ann1.U6ZXMA	759.152	436.049	573.374	524.115	673.8	807.935	827.343	785.968	619.868	695.914	826.346	436.049	827.343	391.294
arahy.Tifrunner.gnm1.ann1.LDJ367	56.5967	38.1946	410.791	38.0789	28.4848	24.4214	26.4873	20.5641	27.3201	172.505	20.0765	20.0765	410.791	390.714
arahy.Tifrunner.gnm1.ann1.I048YJ	634.799	244.126	561.589	382.834	428.481	504.033	387.997	402.507	375.701	543.375	416.882	244.126	634.799	390.673
arahy.Tifrunner.gnm1.ann1.9N5J50	417.763	210.986	600.77	249.986	235.44	332.696	358.697	338.188	210.581	509.102	358.323	210.581	600.77	390.189
arahy.Tifrunner.gnm1.ann1.CG2Z4D	117.391	56.0363	403.959	51.881	42.431	51.4301	60.774	48.7429	14.4581	254.1	39.1161	14.4581	403.959	389.501
arahy.Tifrunner.gnm1.ann1.E356RC	911.607	749.501	628.929	586.36	708.965	801.483	701.543	965.622	865.769	974.024	954.039	586.36	974.024	387.664
arahy.Tifrunner.gnm1.ann1.L7JIJ5	352	0.949017	0	2.51437	1.96434	201.619	198.788	387.285	159.663	2.68565	9.61824	0	387.285	387.285
arahy.Tifrunner.gnm1.ann1.5ZTX8H	421.169	189.676	576.635	262.984	315.362	427.873	462.526	482.287	201.718	427.363	469.149	189.676	576.635	386.959
arahy.Tifrunner.gnm1.ann1.B91SQZ	166.182	123.427	453.953	87.9059	67.5081	105.289	113.983	108.619	77.4184	272.652	92.2287	67.5081	453.953	386.445
arahy.Tifrunner.gnm1.ann1.U9DM18	164.416	326.535	21.2375	270.159	297.744	363.381	360.056	406.815	357.86	92.7652	360.603	21.2375	406.815	385.577
arahy.Tifrunner.gnm1.ann1.71EHKP	418.615	303.92	133.035	308.439	357.901	377.711	514.554	432.252	378.493	319.468	346.541	133.035	514.554	381.519
arahy.Tifrunner.gnm1.ann1.HB1P9N	608.83	227.353	241.343	352.831	519.026	429.812	578.575	373.376	384.88	495.476	310.623	227.353	608.83	381.477
arahy.Tifrunner.gnm1.ann1.7AZW9Z	204.545	208.532	1.50198	235.976	194.915	379.671	295.656	382.73	230.032	41.5757	332.048	1.50198	382.73	381.228
arahy.Tifrunner.gnm1.ann1.0C8NZA	321.134	390.695	359.281	258.633	259.54	226.377	513.01	132.616	387.756	344.768	293.507	132.616	513.01	380.394
arahy.Tifrunner.gnm1.ann1.A863J5	68.1145	203.713	10.2846	224.909	387.872	249.81	339.615	258.373	342.748	17.9827	240.806	10.2846	387.872	377.587
arahy.Tifrunner.gnm1.ann1.T5U9L2	203.347	37.913	413.037	53.0387	52.5086	81.3137	85.647	81.2032	49.6573	222.243	61.1261	37.913	413.037	375.124
arahy.Tifrunner.gnm1.ann1.D91UJQ	492.189	353.619	117.299	308.062	299.682	306.105	382.135	310.941	330.716	302.379	227.667	117.299	492.189	374.89
arahy.Tifrunner.gnm1.ann1.7IIA7U	163.018	320.114	79.2685	202.698	264.7	411.573	435.554	453.641	271.33	117.427	332.31	79.2685	453.641	374.373
arahy.Tifrunner.gnm1.ann1.MD6CKA	133.13	14.8799	384.946	19.0497	18.8881	21.0783	44.8768	23.755	11.9862	115.74	55.6873	11.9862	384.946	372.96
arahy.Tifrunner.gnm1.ann1.QHJA26	121.952	325.585	6.79702	273.457	379.216	142.223	277.157	238.808	223.554	26.713	283.61	6.79702	379.216	372.419
arahy.Tifrunner.gnm1.ann1.NA6443	34.4078	381.016	8.63178	23.2711	14.4983	72.5653	21.6198	30.7916	270.073	66.0289	290.693	8.63178	381.016	372.384
arahy.Tifrunner.gnm1.ann1.BNAN8S	198.924	51.3818	295.867	65.817	56.4846	198.09	113.215	178.498	31.8076	400.233	128.709	31.8076	400.233	368.425
arahy.Tifrunner.gnm1.ann1.BS9BXS	154.264	169.508	430.004	80.777	61.7713	140.98	138.97	146.105	168.771	389.775	88.6373	61.7713	430.004	368.233
arahy.Tifrunner.gnm1.ann1.YMC104	153.484	84.703	438.219	112.924	148.808	116.779	143.182	125.33	166.495	145.497	70.1642	70.1642	438.219	368.055
arahy.Tifrunner.gnm1.ann1.F0UT86	725.766	365.056	374.707	360.009	524.194	551.714	675.183	533.414	461.273	548.339	395.977	360.009	725.766	365.757
arahy.Tifrunner.gnm1.ann1.XYSL2Y	496.165	348.819	133.317	284.944	297.563	302.61	385.89	266.908	325.811	294.357	258.181	133.317	496.165	362.848
arahy.Tifrunner.gnm1.ann1.KVXN1E	217.58	92.9985	454.663	96.6944	110.691	118.293	168.055	145.769	100.779	245.394	110.933	92.9985	454.663	361.664
arahy.Tifrunner.gnm1.ann1.2R4S5U	639.398	338.271	516.718	374.328	387.106	629.064	697.894	644.127	378.559	652.761	441.523	338.271	697.894	359.623
arahy.Tifrunner.gnm1.ann1.NNAX19	281.143	100.466	403.174	98.3995	103.618	91.4011	93.3709	179.321	43.8263	328.608	76.3436	43.8263	403.174	359.348
arahy.Tifrunner.gnm1.ann1.U2UZ8D	225.135	268.735	38.2238	186.318	153.06	312.569	312.89	397.184	210.902	114.171	278.688	38.2238	397.184	358.96
arahy.Tifrunner.gnm1.ann1.P6BB45	33.1505	223.73	6.85239	202.611	247.621	278.854	284.478	362.837	274.206	4.97284	283.308	4.97284	362.837	357.864
arahy.Tifrunner.gnm1.ann1.RC1IE0	328.071	94.0947	89.3244	110.88	155.759	279.6	446.51	256.883	298.97	348.668	304.154	89.3244	446.51	357.186
arahy.Tifrunner.gnm1.ann1.MNN997	3.99119	8.92319	103.572	254.541	232.43	11.531	9.26244	14.1186	357.286	119.224	159.553	3.99119	357.286	353.295
arahy.Tifrunner.gnm1.ann1.QLQP2D	189.815	137.497	422.537	101.007	70.3491	114.066	141.528	119.601	90.5067	290.245	102.88	70.3491	422.537	352.188
arahy.Tifrunner.gnm1.ann1.DHZ2RQ	554.333	204.455	327.305	281.171	371.86	339.339	444.079	279.963	269.594	498.628	273.908	204.455	554.333	349.878
arahy.Tifrunner.gnm1.ann1.MMUF9T	261.253	202.678	71.3726	276.911	399.336	355.606	349.465	343.017	420.979	197.137	328.185	71.3726	420.979	349.606
arahy.Tifrunner.gnm1.ann1.3DBG0K	619.911	273.918	578.556	281.172	338.224	357.124	465.571	409.175	328.287	527.937	379.324	273.918	619.911	345.993
arahy.Tifrunner.gnm1.ann1.MI3IQM	559.809	279.419	430.862	302.476	296.332	490.444	613.35	624.592	300.613	602.668	356.174	279.419	624.592	345.173
arahy.Tifrunner.gnm1.ann1.VDKY5W	609.367	430.437	773.363	519.861	697.6	564.344	684.774	603.775	674.828	548.665	510.656	430.437	773.363	342.926
arahy.Tifrunner.gnm1.ann1.IRKT1A	104.194	18.7041	359.524	24.1997	47.9451	91.8791	113.265	83.3002	54.8395	83.4278	40.6499	18.7041	359.524	340.82
arahy.Tifrunner.gnm1.ann1.VC882V	3.97624	181.261	0	222.825	137.591	63.6905	145.086	113.988	157.421	0.641253	340.312	0	340.312	340.312
arahy.Tifrunner.gnm1.ann1.3NB7SA	488.113	235.885	449.807	206.905	181.956	172.31	208.777	151.137	170.856	375.511	169.48	151.137	488.113	336.976
arahy.Tifrunner.gnm1.ann1.QP7RRL	75.3561	180.112	0	208.656	224.445	258.629	336.857	222.739	21.3455	27.1246	277.302	0	336.857	336.857
arahy.Tifrunner.gnm1.ann1.816STY	413.915	126.42	351.934	163.12	225.464	123.713	185.948	140.228	122.154	307.35	78.0231	78.0231	413.915	335.892
arahy.Tifrunner.gnm1.ann1.8LUP09	404.443	253.1	120.053	199.507	242.281	309.394	453.557	349.907	287.74	333.405	219.681	120.053	453.557	333.504
arahy.Tifrunner.gnm1.ann1.MB08BW	61.9078	47.0577	351.359	43.58	33.1306	23.7215	30.5384	26.5774	26.9323	182.238	19.4657	19.4657	351.359	331.893
arahy.Tifrunner.gnm1.ann1.NJJ8BU	451.735	228.333	546.696	278.516	310.051	508.331	557.546	513.048	256.104	475.783	552.143	228.333	557.546	329.213
arahy.Tifrunner.gnm1.ann1.F5FKV3	65.4017	43.5283	344.478	39.8594	31.8138	23.8981	35.1123	30.1879	32.9561	117.786	17.1249	17.1249	344.478	327.353
arahy.Tifrunner.gnm1.ann1.BDX9T5	134.313	112.953	371.976	90.2855	65.2287	62.6065	83.4146	79.9191	72.7445	232.177	45.5961	45.5961	371.976	326.38
arahy.Tifrunner.gnm1.ann1.5XAX9E	113.018	138.906	21.7826	151.316	166.569	289.216	193.347	347.877	246.397	47.4844	160.518	21.7826	347.877	326.094
arahy.Tifrunner.gnm1.ann1.JI8LYR	166.46	113.408	360.071	86.2998	79.5176	46.6448	88.9862	80.0084	72.2776	255.1	34.3221	34.3221	360.071	325.749
arahy.Tifrunner.gnm1.ann1.47CT68	105.097	26.9863	348.526	57.601	96.5933	36.0468	53.9903	26.695	54.3804	96.9414	24.6099	24.6099	348.526	323.916
arahy.Tifrunner.gnm1.ann1.DHUA7P	314.513	195.99	491.925	173.369	169.898	189.969	261.163	180.667	203.03	382.758	193.303	169.898	491.925	322.027
arahy.Tifrunner.gnm1.ann1.J127JW	321.438	165.699	0	143.541	136.211	130.423	174.924	189.281	100.321	251.322	128.646	0	321.438	321.438
arahy.Tifrunner.gnm1.ann1.U3J4NJ	232.798	151.971	406.523	98.9687	85.9922	106.971	155.94	125.762	116.739	310.51	114.542	85.9922	406.523	320.531
arahy.Tifrunner.gnm1.ann1.QW0L8Q	453.523	147.3	276.174	196.268	184.416	463.992	383.533	387.143	201.77	388.243	378.318	147.3	463.992	316.692
arahy.Tifrunner.gnm1.ann1.Y9M9U1	86.216	75.6085	350.68	132.779	94.4175	34.5044	58.7649	49.6042	57.9238	254.659	45.8176	34.5044	350.68	316.176
arahy.Tifrunner.gnm1.ann1.39ZYJP	275.676	140.062	141.973	179.102	156.227	282.636	314.153	456.077	205.243	185.399	245.327	140.062	456.077	316.015
arahy.Tifrunner.gnm1.ann1.B5S055	302.855	110.49	354.68	171.644	186.391	135.144	203.472	189.244	121.063	426.048	202.912	110.49	426.048	315.558
arahy.Tifrunner.gnm1.ann1.L6AUEE	27.8352	127.747	35.2079	217.415	19.8971	9.80262	13.8863	13.2636	58.6486	8.85927	324.052	8.85927	324.052	315.193
arahy.Tifrunner.gnm1.ann1.2FQ1SS	88.5823	24.3764	332.321	28.6178	30.4492	46.6262	47.925	41.7472	17.7001	132.051	32.0711	17.7001	332.321	314.621
arahy.Tifrunner.gnm1.ann1.WMHD1H	37.6189	4.14594	316.769	7.247	8.89684	7.4997	5.90098	4.4183	2.78086	56.6248	5.77316	2.78086	316.769	313.988
arahy.Tifrunner.gnm1.ann1.TU72Q6	207.624	62.2067	356.093	82.6819	114.099	113.863	158.468	118.876	96.2423	214.944	42.3337	42.3337	356.093	313.759
arahy.Tifrunner.gnm1.ann1.G8LUQ6	232.847	62.7464	368.62	64.4829	78.265	56.8083	86.5013	55.3463	59.0247	285.619	66.3977	55.3463	368.62	313.274
arahy.Tifrunner.gnm1.ann1.49H271	338.638	107.813	116.556	148.748	266.52	255.502	343.423	419.56	171.418	136.746	195.492	107.813	419.56	311.747
arahy.Tifrunner.gnm1.ann1.I1HNZH	216.953	162.361	396.37	141.21	86.4732	104.635	173.462	136.569	125.418	254.136	158.773	86.4732	396.37	309.897
arahy.Tifrunner.gnm1.ann1.R3EP5M	312.962	174.865	445.661	135.848	177.591	259.667	309.588	295.333	160.116	428.686	202.375	135.848	445.661	309.813
arahy.Tifrunner.gnm1.ann1.I8IQWM	101.274	115.775	45.182	122.627	75.2778	353.786	276.089	310.172	125.801	98.712	250.466	45.182	353.786	308.604
arahy.Tifrunner.gnm1.ann1.YHU8PA	393.107	130.818	91.2675	143.787	165.583	155.041	153.569	84.8865	171.189	123.113	134.5	84.8865	393.107	308.221
arahy.Tifrunner.gnm1.ann1.TN6DUA	401.802	101.561	287.733	131.032	135.113	409.637	331.661	308.982	180.193	385.046	303.234	101.561	409.637	308.076
arahy.Tifrunner.gnm1.ann1.RM2YS3	78.7753	58.8882	327.193	44.7412	32.4378	21.3295	41.0582	36.07	42.7899	207.227	19.8179	19.8179	327.193	307.375
arahy.Tifrunner.gnm1.ann1.GJ3E3V	113.334	72.6627	307.137	60.162	54.3811	52.9005	77.6843	67.9994	46.9768	0.285195	55.1959	0.285195	307.137	306.852
arahy.Tifrunner.gnm1.ann1.GD5F3R	124.565	46.2824	352.936	50.9345	78.3403	67.8413	94.259	73.0131	73.2979	121.19	53.8019	46.2824	352.936	306.654
arahy.Tifrunner.gnm1.ann1.HI5B62	61.0894	16.4249	318.92	22.7756	25.659	26.7811	32.9921	21.7094	20.2905	68.911	23.2369	16.4249	318.92	302.495
arahy.Tifrunner.gnm1.ann1.PH1SAB	35.2527	124.051	19.8197	167.288	89.8886	60.1038	99.5268	88.9306	112.974	21.0246	321.547	19.8197	321.547	301.727
arahy.Tifrunner.gnm1.ann1.DV6GD6	31.6562	30.2477	325.987	25.6058	27.4142	28.6441	44.8662	38.9489	29.6594	69.0876	32.3109	25.6058	325.987	300.381
arahy.Tifrunner.gnm1.ann1.1PW3JI	87.9794	46.3449	6.25585	154.174	305.359	70.5293	167.186	10.2145	217.332	31.0079	8.78646	6.25585	305.359	299.103
arahy.Tifrunner.gnm1.ann1.1SN7TU	155.239	57.3833	298.82	76.1554	92.5861	57.0392	64.2373	126.066	0	229.305	38.7705	0	298.82	298.82
arahy.Tifrunner.gnm1.ann1.4R7GUL	114.516	103.504	324.748	68.8556	61.4786	37.7161	71.5707	59.7801	60.9692	196.74	29.4452	29.4452	324.748	295.303
arahy.Tifrunner.gnm1.ann1.V52YDZ	218.082	42.2774	337.536	57.7632	88.3449	75.2821	93.43	82.3598	53.5958	252.788	59.233	42.2774	337.536	295.259
arahy.Tifrunner.gnm1.ann1.FJS2VQ	104.973	92.5536	331.395	76.6896	52.6742	50.2406	61.1977	67.7122	63.3505	215.501	39.1988	39.1988	331.395	292.196
arahy.Tifrunner.gnm1.ann1.NJ5037	103.453	180.21	38.6599	215.842	126.645	157.898	195.055	197.357	152.497	45.7159	328.324	38.6599	328.324	289.664
arahy.Tifrunner.gnm1.ann1.YUA0Y6	68.7152	51.4716	0	134.251	288.181	62.5695	183.159	2.79315	222.743	20.1415	6.98996	0	288.181	288.181
arahy.Tifrunner.gnm1.ann1.BS74YV	351.266	166.469	396.705	157.076	142.281	135.377	160.213	110.194	127.323	313.161	132.077	110.194	396.705	286.511
arahy.Tifrunner.gnm1.ann1.23PF6N	29.19	165.192	17.8784	157.27	212.804	220.987	236.398	291.58	237.173	6.68882	210.105	6.68882	291.58	284.891
arahy.Tifrunner.gnm1.ann1.1P550B	1.39103	284.855	0	0.242943	1.1325	0.803666	1.91065	0.704348	77.2216	0.15549	0.767878	0	284.855	284.855
arahy.Tifrunner.gnm1.ann1.A6GVEG	197.165	97.5239	350.521	77.1672	67.8415	93.0012	108.96	87.8474	80.9504	259.655	102.244	67.8415	350.521	282.68
arahy.Tifrunner.gnm1.ann1.SNR3ID	390.535	176.42	354.115	191.642	108.751	133.253	214.566	174.725	112.838	345.439	247.29	108.751	390.535	281.784
arahy.Tifrunner.gnm1.ann1.K0ABFQ	211.987	104.068	347.504	80.619	68.4005	85.8988	88.3854	92.9702	66.8413	272.131	84.6878	66.8413	347.504	280.663
arahy.Tifrunner.gnm1.ann1.Q36MFY	128.746	64.1982	289.219	22.9667	31.9126	17.4554	72.6484	56.3141	10.0892	219.523	28.979	10.0892	289.219	279.13
arahy.Tifrunner.gnm1.ann1.NNJC7T	88.0562	19.1292	295.341	17.1667	17.6164	44.2014	70.5083	36.3136	72.6072	78.8896	68.6623	17.1667	295.341	278.174
arahy.Tifrunner.gnm1.ann1.PL7ZZZ	91.4311	24.5393	295.893	24.1361	29.1383	25.5263	32.7911	24.7687	23.0435	114.433	18.0499	18.0499	295.893	277.843
arahy.Tifrunner.gnm1.ann1.GJEV7L	237.024	107.273	379.47	120.284	148.993	102.69	165.883	140.156	128.806	309.611	124.898	102.69	379.47	276.78
arahy.Tifrunner.gnm1.ann1.RCVM4C	240.415	55.0302	330.002	92.4673	124.393	111.093	155.027	107.808	129.416	214.978	96.1419	55.0302	330.002	274.972
arahy.Tifrunner.gnm1.ann1.NCN9PA	215.307	108.317	359.464	89.9032	91.399	92.2071	122.843	131.027	91.2839	261.925	85.2145	85.2145	359.464	274.25
arahy.Tifrunner.gnm1.ann1.UEB6DQ	125.491	191.279	48.8796	45.2598	52.2941	37.2818	49.4706	45.3567	311.148	134.346	119.728	37.2818	311.148	273.866
arahy.Tifrunner.gnm1.ann1.6W0K3P	183.988	112.454	386.195	113.579	127.885	302.657	152.876	168.386	123.864	158.685	117.525	112.454	386.195	273.741
arahy.Tifrunner.gnm1.ann1.5H969I	137.772	176.15	331.903	214.015	131.35	58.4973	213.275	163.942	181.858	212.731	242.995	58.4973	331.903	273.406
arahy.Tifrunner.gnm1.ann1.X7K798	178.025	272.461	41.2648	269.865	286.072	112.546	159.536	134.73	147.263	121.482	313.82	41.2648	313.82	272.555
arahy.Tifrunner.gnm1.ann1.I4JYF5	363.179	141.447	159.3	159.301	136.321	180.543	228.302	247.944	90.7368	293.661	222.047	90.7368	363.179	272.442
arahy.Tifrunner.gnm1.ann1.9LP875	44.1648	11.1955	282.508	32.289	40.0721	15.4006	17.3426	12.9542	20.1751	57.2658	10.1435	10.1435	282.508	272.364
arahy.Tifrunner.gnm1.ann1.84X0J7	280.091	126.512	269.198	131.597	130.797	172.946	154.04	164.223	132.7	398.633	134.734	126.512	398.633	272.121
arahy.Tifrunner.gnm1.ann1.R18LRK	185.294	114.244	372.607	101.655	114.342	242.13	139.329	154.848	108.695	164.981	104.667	101.655	372.607	270.952
arahy.Tifrunner.gnm1.ann1.1R27RR	120.114	44.4803	308.87	47.8613	52.3824	38.4282	68.6703	44.3672	50.8697	124.866	42.2136	38.4282	308.87	270.442
arahy.Tifrunner.gnm1.ann1.E7WHUM	120.127	49.1538	311.59	46.9289	50.3555	46.1644	56.6609	56.3131	45.2402	134.3	41.5425	41.5425	311.59	270.047
arahy.Tifrunner.gnm1.ann1.G1RM5S	140.867	43.3757	312.399	46.9927	56.5186	55.2312	81.471	59.4095	43.3982	158.93	50.9134	43.3757	312.399	269.023
arahy.Tifrunner.gnm1.ann1.MH7BQR	440.861	295.991	237.615	296.66	345.318	171.949	341.016	221.962	214.559	328.028	330.685	171.949	440.861	268.912
arahy.Tifrunner.gnm1.ann1.IZ8FG5	269.018	16.4813	0.127902	8.71409	26.5923	48.0922	7.39592	133.096	10.029	39.2074	4.95101	0.127902	269.018	268.89
arahy.Tifrunner.gnm1.ann1.2I1I1C	331.965	84.5775	205.111	89.5555	95.7217	86.7604	138.796	109.838	63.5546	221.388	69.8468	63.5546	331.965	268.41
arahy.Tifrunner.gnm1.ann1.MAU41V	8.21583	163.626	4.09367	155.429	225.365	235.289	242.051	270.688	251.806	2.72139	219.177	2.72139	270.688	267.967
arahy.Tifrunner.gnm1.ann1.MJ19SS	80.0568	68.2839	281.856	43.5779	39.3958	21.8913	42.2974	36.3171	36.7374	133.14	14.1835	14.1835	281.856	267.673
arahy.Tifrunner.gnm1.ann1.083TJ3	210.251	329.421	78.5292	345.8	168.633	179.463	284.448	96.5546	272.262	151.595	241.121	78.5292	345.8	267.271
arahy.Tifrunner.gnm1.ann1.D99XSD	347.099	169.855	215.606	133.742	241.377	93.9211	210.118	172.369	129.73	191.3	80.1315	80.1315	347.099	266.967
arahy.Tifrunner.gnm1.ann1.8W91IE	250.575	60.1563	177.373	80.35	71.3994	137.002	162.083	233.556	68.8245	324.25	57.5649	57.5649	324.25	266.685
arahy.Tifrunner.gnm1.ann1.14QJGF	25.6657	26.4209	276.067	26.711	25.2351	21.4909	29.9033	26.6727	11.1551	143.043	31.9801	11.1551	276.067	264.912
arahy.Tifrunner.gnm1.ann1.A1XFRP	141.771	57.2595	311.666	47.4467	51.2576	73.9424	76.974	75.9094	49.3438	150.807	59.3064	47.4467	311.666	264.219
arahy.Tifrunner.gnm1.ann1.MEX591	279.286	161.013	84.5352	242.585	347.658	168.481	195.567	158.322	262.493	147.847	120.149	84.5352	347.658	263.123
arahy.Tifrunner.gnm1.ann1.X76B9I	282.778	51.6932	35.6004	33.1293	23.0352	19.8536	40.7737	30.7056	30.2412	52.8367	24.4702	19.8536	282.778	262.924
arahy.Tifrunner.gnm1.ann1.7L21K7	234.802	274.223	61.9917	210.72	277.136	92.1856	159.439	120.33	85.4627	127.422	324.783	61.9917	324.783	262.791
arahy.Tifrunner.gnm1.ann1.L2Y6DG	159.828	248.247	283.493	271.438	137.661	84.297	152.786	103.265	149.197	262.777	346.654	84.297	346.654	262.357
arahy.Tifrunner.gnm1.ann1.F91WU6	79.248	112.794	26.196	162.968	74.6447	48.8095	59.7784	80.898	80.7661	52.1768	288.176	26.196	288.176	261.98
arahy.Tifrunner.gnm1.ann1.AW02WS	180.74	72.5169	333.123	75.3778	79.1967	96.4947	123.597	109.504	80.3475	219.999	76.6869	72.5169	333.123	260.606
arahy.Tifrunner.gnm1.ann1.27LE56	141.719	70.9069	307.611	66.9978	77.136	58.5696	85.3925	76.7716	70.8791	172.338	49.4936	49.4936	307.611	258.117
arahy.Tifrunner.gnm1.ann1.PD2L2L	239.043	155.643	315.038	197.2	348.429	125.953	215.67	112.472	125.449	212.536	91.5141	91.5141	348.429	256.915
arahy.Tifrunner.gnm1.ann1.K8THJN	138.182	189.166	11.8199	185.433	160.778	213.15	198.373	267.139	126.684	37.8218	218.884	11.8199	267.139	255.319
arahy.Tifrunner.gnm1.ann1.71Q3SD	117.16	128.17	57.5762	119.776	129.893	262.3	213.971	306.676	172.321	54.3974	168.065	54.3974	306.676	252.279
arahy.Tifrunner.gnm1.ann1.G4J84I	208.293	75.2943	321.509	120.734	142.929	80.7998	131.171	120.117	84.1835	326.324	116.175	75.2943	326.324	251.03
arahy.Tifrunner.gnm1.ann1.YR7HYJ	143.154	108.042	30.8721	158.334	256.491	281.808	247.591	173.45	219.813	101.146	185.834	30.8721	281.808	250.936
arahy.Tifrunner.gnm1.ann1.GZ00NU	58.4407	27.5286	270.435	30.9962	48.5784	36.5978	46.5695	117.524	20.3402	87.8493	38.4904	20.3402	270.435	250.095
arahy.Tifrunner.gnm1.ann1.B2KMHD	211.043	198.107	43.0484	179.71	226.031	65.4212	122.643	90.2974	56.3236	104.125	292.932	43.0484	292.932	249.884
arahy.Tifrunner.gnm1.ann1.IBMN6S	85.9621	59.9742	97.0519	43.307	93.9271	66.3212	80.753	61.7859	63.2546	292.306	63.6752	43.307	292.306	248.999
arahy.Tifrunner.gnm1.ann1.S4AEC7	405.094	265.585	459.035	265.885	339.816	267.726	429.421	330.582	342.994	338.209	210.959	210.959	459.035	248.076
arahy.Tifrunner.gnm1.ann1.5CRU8P	107.439	177.058	44.5271	150.846	145.027	233.879	240.633	198.838	211.303	97.9008	291.144	44.5271	291.144	246.617
arahy.Tifrunner.gnm1.ann1.Z087RK	107.056	47.5414	282.21	43.2714	43.5772	39.3208	49.5544	46.595	36.9747	130.798	41.545	36.9747	282.21	245.235
arahy.Tifrunner.gnm1.ann1.DW6JLP	139.016	110.25	282.24	88.4994	72.3746	53.849	87.7807	72.2215	78.5326	174.236	37.2354	37.2354	282.24	245.005
arahy.Tifrunner.gnm1.ann1.BE5MC1	184.29	266.927	73.6063	274.126	177.784	226.253	316.898	141.615	296.657	166.868	229.58	73.6063	316.898	243.292
arahy.Tifrunner.gnm1.ann1.SR4FGC	345.805	116.561	330.784	135.078	192.159	102.527	244.808	132.817	142.706	293.157	132.996	102.527	345.805	243.278
arahy.Tifrunner.gnm1.ann1.9LRG3U	213.958	98.9243	342.079	153.617	185.668	154.84	192.864	136.061	202.808	205.132	129.051	98.9243	342.079	243.155
arahy.Tifrunner.gnm1.ann1.XZ54ZU	117.842	100.419	28.8844	141.627	209.124	271.438	234.579	179.468	191.11	89.4489	188.514	28.8844	271.438	242.554
arahy.Tifrunner.gnm1.ann1.H5FPK5	336.485	166.671	269.514	249.35	348.123	253.314	383.664	269.9	409.017	277.56	224.432	166.671	409.017	242.346
arahy.Tifrunner.gnm1.ann1.G3H6Y6	261.043	104.508	332.292	118.76	181.601	90.236	218.667	131.313	147.937	215.857	119.713	90.236	332.292	242.056
arahy.Tifrunner.gnm1.ann1.BMD0WJ	147.808	49.2979	290.93	84.4779	106.752	84.8657	99.0201	66.7426	98.5713	136.117	129.446	49.2979	290.93	241.632
arahy.Tifrunner.gnm1.ann1.G7S5MB	121.365	53.3163	277.006	40.4648	35.5178	43.0399	50.7529	44.6857	43.0904	180.897	46.3241	35.5178	277.006	241.488
arahy.Tifrunner.gnm1.ann1.6M4P9K	292.655	58.8047	106.689	104.973	100.199	234.187	203.45	299.487	132.991	96.9913	83.8165	58.8047	299.487	240.682
arahy.Tifrunner.gnm1.ann1.V9BYJB	325.67	272.327	299.23	302.237	222.363	131.755	227.903	177.784	206.157	370.561	328.773	131.755	370.561	238.806
arahy.Tifrunner.gnm1.ann1.9J7RGN	140.178	149.932	0	165.826	138.573	238.542	190.555	238.595	162.799	37.4496	205.539	0	238.595	238.595
arahy.Tifrunner.gnm1.ann1.1C19KZ	104.834	45.5628	258.531	42.0014	33.5781	29.483	37.4116	30.0759	32.741	193.854	21.5265	21.5265	258.531	237.005
arahy.Tifrunner.gnm1.ann1.R1IICI	48.4179	19.7801	256.667	21.4242	29.8469	21.3718	32.3381	27.042	28.1477	52.1888	22.0327	19.7801	256.667	236.887
arahy.Tifrunner.gnm1.ann1.I39KNR	0	0.136066	235.911	0	0.0245485	0.0211695	0.160419	0.0176548	0.0523721	0.332957	0	0	235.911	235.911
arahy.Tifrunner.gnm1.ann1.VV0UJ5	88.6986	72.8121	307.18	71.9422	77.1504	82.8075	111.145	102.476	72.5224	102.081	96.0064	71.9422	307.18	235.238
arahy.Tifrunner.gnm1.ann1.VN2ELX	301.606	271.077	251.123	247.188	211.711	292.656	358.066	385.265	289.817	213.435	446.776	211.711	446.776	235.065
arahy.Tifrunner.gnm1.ann1.4X1L65	140.814	71.6018	281.753	58.0652	52.8572	61.4614	81.2496	66.121	63.0538	158.071	47.1769	47.1769	281.753	234.576
arahy.Tifrunner.gnm1.ann1.5EZ2U4	170.158	51.5107	283.266	86.1672	78.2833	80.451	109.146	50.1544	110.025	169.821	146.688	50.1544	283.266	233.112
arahy.Tifrunner.gnm1.ann1.LMC2LS	66.7044	34.2903	266.922	54.1193	75.4397	60.5971	72.2023	62.9117	68.9774	77.6096	34.7329	34.2903	266.922	232.632
arahy.Tifrunner.gnm1.ann1.5UMV3I	288.034	99.3539	319.549	103.714	124.766	100.629	157.593	120.431	91.0999	260.386	87.0379	87.0379	319.549	232.511
arahy.Tifrunner.gnm1.ann1.RPH28Q	60.6768	46.7088	248.469	32.3854	26.9024	16.8962	33.6875	27.9281	23.9223	113.692	16.2973	16.2973	248.469	232.172
arahy.Tifrunner.gnm1.ann1.UPMC5B	96.3362	77.4448	95.6132	54.2265	62.1466	285.039	104.204	140.285	53.0655	272.218	116.719	53.0655	285.039	231.974
arahy.Tifrunner.gnm1.ann1.04D7UL	128.277	231.961	0	191.62	12.7596	24.7206	83.1557	113.18	73.0036	60.5039	60.1041	0	231.961	231.961
arahy.Tifrunner.gnm1.ann1.ECK8LG	263.064	251.931	345.174	241.213	198.779	196.517	243.483	235.474	113.661	255.89	256.734	113.661	345.174	231.513
arahy.Tifrunner.gnm1.ann1.110G34	376.75	145.355	232.247	184.972	218.091	236.654	281.733	200.603	182.532	325.323	200.662	145.355	376.75	231.395
arahy.Tifrunner.gnm1.ann1.PT1JHX	139.761	148.372	346.807	133.553	119.479	187.619	159.982	197.486	115.673	171.245	191.716	115.673	346.807	231.134
arahy.Tifrunner.gnm1.ann1.LYA50U	51.1473	17.0597	244.72	19.334	24.0776	14.3217	23.956	22.8343	19.9767	77.6667	17.4302	14.3217	244.72	230.398
arahy.Tifrunner.gnm1.ann1.LSHR7Z	223.027	84.2937	171.509	69.6108	45.585	93.4807	73.0486	124.133	35.708	265.694	59.9949	35.708	265.694	229.986
arahy.Tifrunner.gnm1.ann1.JX8YLS	267.929	271.574	66.9587	202.608	166.031	138.873	296.144	277.507	114.375	154.687	183.123	66.9587	296.144	229.185
arahy.Tifrunner.gnm1.ann1.C4V0VE	230.961	215.686	23.5577	223.234	193.992	249.465	193.735	225.202	186.81	130.653	251.723	23.5577	251.723	228.165
arahy.Tifrunner.gnm1.ann1.FU6CGW	181.895	58.3808	286.518	71.3369	71.3353	77.3907	122.603	83.844	78.343	193.363	67.8253	58.3808	286.518	228.137
arahy.Tifrunner.gnm1.ann1.22GNSN	74.2976	20.2624	242.734	18.6511	21.5697	35.5073	46.8421	24.0574	16.7711	77.3106	22.9483	16.7711	242.734	225.963
arahy.Tifrunner.gnm1.ann1.2BY84C	136.38	124.058	0	0.294701	0.412934	222.973	204.394	110.125	32.9056	0.224694	0.0507805	0	222.973	222.973
arahy.Tifrunner.gnm1.ann1.F5HUEH	169.775	90.0535	279.565	69.1651	57.2571	79.8848	78.2906	82.1634	59.147	267.128	87.2464	57.2571	279.565	222.308
arahy.Tifrunner.gnm1.ann1.72UZ71	372.124	158.811	243.527	210.298	300.231	185.894	264.881	211.921	210.394	299.755	150.659	150.659	372.124	221.465
arahy.Tifrunner.gnm1.ann1.JU75F3	129.855	100.818	274.107	58.1286	68.0244	274.351	148.413	203.596	71.1167	279.399	102.318	58.1286	279.399	221.27
arahy.Tifrunner.gnm1.ann1.HL4WI4	257.407	422.61	462.053	359.674	303.898	240.827	287.896	341.164	278.079	303.202	369.675	240.827	462.053	221.226
arahy.Tifrunner.gnm1.ann1.C1V79H	45.6755	29.8213	230.951	25.6631	18.9064	14.2164	20.0253	16.8411	15.1789	109.852	9.97901	9.97901	230.951	220.972
arahy.Tifrunner.gnm1.ann1.JGYC2J	3.69042	75.4851	4.73777	162.027	2.73281	0.268691	2.40897	0.854429	47.5418	0.79617	218.736	0.268691	218.736	218.467
arahy.Tifrunner.gnm1.ann1.ICF70N	101.098	55.2128	273.293	63.9103	81.0289	83.5926	85.1152	75.1344	77.5679	119.15	64.5483	55.2128	273.293	218.08
arahy.Tifrunner.gnm1.ann1.0H2RQJ	294.195	113.28	217.117	80.0212	106.317	87.6956	125.415	96.4214	77.4416	227.721	86.4859	77.4416	294.195	216.753
arahy.Tifrunner.gnm1.ann1.54A98K	285.793	215.309	78.7569	167.687	175.188	132.148	295.343	265.007	98.3534	166.364	150.403	78.7569	295.343	216.586
arahy.Tifrunner.gnm1.ann1.22AMRS	55.6395	228.851	13.818	101.326	101.103	74.5554	111.829	104.323	146.108	77.0526	145.139	13.818	228.851	215.033
arahy.Tifrunner.gnm1.ann1.K6A74J	68.9873	228.749	23.5294	179.475	36.7134	14.5617	36.7846	33.3672	89.0869	36.7447	165.87	14.5617	228.749	214.187
arahy.Tifrunner.gnm1.ann1.KL2DR3	24.5517	3.96596	216.057	3.37965	11.3867	2.74931	5.96156	49.0839	2.85742	48.7739	3.34418	2.74931	216.057	213.308
arahy.Tifrunner.gnm1.ann1.IHRD8H	143.029	123.563	204.171	95.7753	84.7168	65.7474	117.176	86.4558	76.7778	264.845	51.6749	51.6749	264.845	213.17
arahy.Tifrunner.gnm1.ann1.RJ91AH	317.456	160.556	372.975	163.377	214.849	214.54	336.176	217.267	187.716	308.267	190.683	160.556	372.975	212.419
arahy.Tifrunner.gnm1.ann1.742XN0	298.568	277.171	316.56	288.506	317.643	191.702	363.318	315.895	309.888	403.615	291.742	191.702	403.615	211.913
arahy.Tifrunner.gnm1.ann1.N1BBZF	328.233	140.81	332.221	135.338	134.95	211.625	247.798	238.089	120.745	324.229	187.845	120.745	332.221	211.476
arahy.Tifrunner.gnm1.ann1.W50V02	128.602	134.426	248.097	127.277	83.4272	60.2973	84.0801	83.155	81.894	230.724	36.8106	36.8106	248.097	211.286
arahy.Tifrunner.gnm1.ann1.2KR8AX	99.0531	31.4784	230.692	25.2404	23.7434	27.0789	36.0331	28.0781	19.8007	135.695	25.471	19.8007	230.692	210.891
arahy.Tifrunner.gnm1.ann1.U51SK2	24.2501	53.6462	40.2947	95.9087	65.1882	9.67901	24.5173	62.8458	55.1227	36.9574	220.027	9.67901	220.027	210.348
arahy.Tifrunner.gnm1.ann1.Z0I5FU	328.144	144.477	334.187	166.947	215.361	159.605	257.301	198.456	201.395	216.11	124.484	124.484	334.187	209.703
arahy.Tifrunner.gnm1.ann1.832R2S	262.325	126.554	314.006	123.936	116.013	187.828	197.871	219.326	104.553	311.417	167.224	104.553	314.006	209.453
arahy.Tifrunner.gnm1.ann1.BSS6AU	347.574	202.876	143.805	147.333	182.176	212.804	351.941	254.408	230.726	273.039	171.247	143.805	351.941	208.136
arahy.Tifrunner.gnm1.ann1.TYLU08	274.94	152.694	67.2773	97.9873	83.3123	114.213	115.833	132.353	113.325	197.769	105.765	67.2773	274.94	207.663
arahy.Tifrunner.gnm1.ann1.4N6INR	277.771	88.799	284.392	105.412	153.508	95.4798	137.034	77.4506	78.8707	257.812	76.9331	76.9331	284.392	207.459
arahy.Tifrunner.gnm1.ann1.S77KHM	59.4	136.971	34.0623	155.427	18.1158	106.855	138.079	144.192	105.243	28.3337	224.539	18.1158	224.539	206.423
arahy.Tifrunner.gnm1.ann1.7H57DZ	87.8432	38.0026	227.154	56.3416	44.0994	22.7081	38.8972	29.2216	57.2501	121.384	20.8049	20.8049	227.154	206.349
arahy.Tifrunner.gnm1.ann1.AXQD4Y	152.669	189.475	23.5869	217.593	229.654	80.5835	139.87	104.221	113.515	91.6246	221.751	23.5869	229.654	206.067
arahy.Tifrunner.gnm1.ann1.0Q5BJB	3.72392	84.4204	13.9113	27.6997	35.3691	8.67008	209.439	22.3792	31.0462	15.3182	18.4122	3.72392	209.439	205.715
arahy.Tifrunner.gnm1.ann1.8KG9MP	438.449	355.884	322.332	386.326	319.723	294.612	343.903	421.949	233.237	326.912	321.234	233.237	438.449	205.212
arahy.Tifrunner.gnm1.ann1.S0Y3D4	82.7493	57.966	226.133	44.954	35.8424	25.1344	35.8178	36.198	36.3773	109.325	21.2753	21.2753	226.133	204.858
arahy.Tifrunner.gnm1.ann1.KUZ5B2	264.056	193.413	132.36	174.116	215.421	302.83	310.707	336.297	189.509	243.403	228.047	132.36	336.297	203.937
arahy.Tifrunner.gnm1.ann1.CN3GCM	267.916	100.456	166.743	121.696	72.483	88.7086	146.817	120.276	77.8606	275.36	170.944	72.483	275.36	202.877
arahy.Tifrunner.gnm1.ann1.UI1KLV	151.105	121.35	15.0819	14.1544	9.02822	102.401	79.4704	83.2237	91.733	211.518	85.0874	9.02822	211.518	202.49
arahy.Tifrunner.gnm1.ann1.FR12T1	99.5057	39.4967	240.809	40.5252	55.547	48.6209	74.3474	56.8406	46.7472	96.5853	39.8014	39.4967	240.809	201.312
arahy.Tifrunner.gnm1.ann1.JYGZ5B	229.764	90.2582	291.427	111.014	158.64	94.4745	140.488	102.746	118.202	179.886	94.3991	90.2582	291.427	201.169
arahy.Tifrunner.gnm1.ann1.G2XRUR	149.978	49.1092	243.199	49.1773	57.6616	42.956	61.2601	42.4113	42.1427	192.025	49.8517	42.1427	243.199	201.056
arahy.Tifrunner.gnm1.ann1.PV2HG6	76.8794	224.186	34.6352	82.6259	27.9488	27.8854	25.6599	23.2492	85.689	77.242	78.4286	23.2492	224.186	200.937
arahy.Tifrunner.gnm1.ann1.K0G9DF	73.7516	76.7626	226.601	59.9354	51.4898	34.2489	47.6972	45.7855	48.3635	140.609	25.7307	25.7307	226.601	200.87
arahy.Tifrunner.gnm1.ann1.2GT5Z3	192.375	229.062	161.793	182.088	142.055	98.9527	157.982	143.923	161.234	262.299	62.3131	62.3131	262.299	199.986
arahy.Tifrunner.gnm1.ann1.B49LBP	28.4281	2.97308	201.813	2.64082	6.63248	2.58637	7.48854	38.1736	2.70482	49.125	2.91013	2.58637	201.813	199.227
arahy.Tifrunner.gnm1.ann1.76C20C	94.0787	64.9341	181.62	25.4085	18.2281	8.66292	56.3107	37.5691	4.46268	203.435	35.9984	4.46268	203.435	198.972
arahy.Tifrunner.gnm1.ann1.IMCH57	127.143	76.1086	257.774	76.8829	72.0629	60.3107	99.5715	66.8809	87.0442	140.253	77.9202	60.3107	257.774	197.463
arahy.Tifrunner.gnm1.ann1.PATW5L	74.2001	44.6728	229.915	37.4676	32.7896	34.1421	54.8891	41.9995	40.975	109.098	37.03	32.7896	229.915	197.125
arahy.Tifrunner.gnm1.ann1.GWX7Z5	82.06	63.909	241.081	58.9712	44.1044	59.3212	78.3127	72.7352	55.7835	80.38	114.013	44.1044	241.081	196.977
arahy.Tifrunner.gnm1.ann1.783Z8G	49.622	196.398	2.3658	26.0355	8.44571	29.3735	12.4265	10.1222	18.8571	0.0346684	60.8723	0.0346684	196.398	196.363
arahy.Tifrunner.gnm1.ann1.56WPNA	93.7234	130.887	0	146.129	52.6045	105.769	95.8809	196.233	124.4	81.4574	108.945	0	196.233	196.233
arahy.Tifrunner.gnm1.ann1.ADL7PQ	117.246	231.37	65.6306	154.543	120.58	256.248	217.316	248.17	197.764	90.0945	260.804	65.6306	260.804	195.173
arahy.Tifrunner.gnm1.ann1.MH39Z0	80.1932	100.404	0	126.939	109.813	136.175	105.683	155.435	101.246	20.7453	195.045	0	195.045	195.045
arahy.Tifrunner.gnm1.ann1.7Y8XE1	215.929	102.967	194.637	109.919	154.937	132.478	22.019	123.349	127.33	210.57	119.762	22.019	215.929	193.91
arahy.Tifrunner.gnm1.ann1.U7ILUP	72.9689	18.8205	212.118	37.3152	61.8822	29.7172	31.1423	23.2737	33.6809	94.8889	21.0463	18.8205	212.118	193.297
arahy.Tifrunner.gnm1.ann1.082NQD	142.78	40.2285	233.423	59.516	90.6185	78.8486	110.126	68.4965	81.0308	133.639	45.5255	40.2285	233.423	193.195
arahy.Tifrunner.gnm1.ann1.7J6TQU	58.4519	13.2053	203.468	33.9962	49.4402	16.3693	24.3547	13.3787	33.5149	47.3942	10.4006	10.4006	203.468	193.067
arahy.Tifrunner.gnm1.ann1.0Y6FKJ	211.042	73.7601	266.156	98.4225	114.192	87.7364	119.7	99.1655	110.207	166.239	88.0628	73.7601	266.156	192.396
arahy.Tifrunner.gnm1.ann1.Y86I8S	190.243	43.1883	216.081	50.233	61.2564	42.4162	43.7912	23.7295	46.2914	80.0626	36.8298	23.7295	216.081	192.351
arahy.Tifrunner.gnm1.ann1.JLL9S1	210.196	145.715	88.6856	59.9806	111.28	151.035	244.201	138.631	131.607	115.16	52.0504	52.0504	244.201	192.151
arahy.Tifrunner.gnm1.ann1.2F4DQW	164.565	164.802	53.3947	186.152	244.004	199.563	245.525	190.02	231.965	99.7292	163.147	53.3947	245.525	192.13
arahy.Tifrunner.gnm1.ann1.QLA9Z7	214.502	98.9539	37.3179	29.7106	23.1516	103.52	115.795	113.724	22.8771	123.227	28.2084	22.8771	214.502	191.625
arahy.Tifrunner.gnm1.ann1.K96EGP	154.886	58.308	248.038	69.3144	61.6295	76.9775	90.5048	79.1062	56.8209	205.853	101.123	56.8209	248.038	191.217
arahy.Tifrunner.gnm1.ann1.E5AZB0	92.358	118.612	40.1324	105.348	125.336	187.296	157.778	230.632	160.167	45.1172	128.609	40.1324	230.632	190.5
arahy.Tifrunner.gnm1.ann1.2MB6KR	256.452	106.126	81.5677	121.707	111.684	95.4005	91.3865	66.6411	96.9897	145.174	93.771	66.6411	256.452	189.811
arahy.Tifrunner.gnm1.ann1.BEH8YR	248.999	117.118	59.5929	122.357	111.028	90.2469	100.162	76.4471	100.905	117.492	100.261	59.5929	248.999	189.406
arahy.Tifrunner.gnm1.ann1.R5A4WZ	382.322	305.661	235.812	294.474	234.172	230.761	317.68	339.823	193.58	315.395	213.436	193.58	382.322	188.742
arahy.Tifrunner.gnm1.ann1.CZ5T9B	134.002	68.4751	135.136	88.9271	69.0992	115.725	192.918	221.917	34.6853	129.81	123.414	34.6853	221.917	187.232
arahy.Tifrunner.gnm1.ann1.12N6X7	19.6803	23.4557	198.554	20.7594	20.982	37.006	36.8539	12.4365	23.5538	87.1665	26.2075	12.4365	198.554	186.118
arahy.Tifrunner.gnm1.ann1.E8CC8A	72.0966	181.645	51.7466	207.502	96.7849	25.9269	70.693	35.9788	72.4525	109.77	211.851	25.9269	211.851	185.924
arahy.Tifrunner.gnm1.ann1.7I5RUK	37.757	26.373	0	104.709	185.863	48.0927	62.1012	4.63562	178.736	7.86586	5.29672	0	185.863	185.863
arahy.Tifrunner.gnm1.ann1.WIG9V3	89.0781	34.0529	219.718	76.6063	72.9364	72.6266	75.6032	54.5949	80.6969	96.9021	66.1633	34.0529	219.718	185.665
arahy.Tifrunner.gnm1.ann1.P6MJUK	370.784	255.013	241.717	281.589	352.072	248.823	426.952	348.37	317.853	273.781	274.059	241.717	426.952	185.235
arahy.Tifrunner.gnm1.ann1.I2I16V	76.7453	18.2644	202.798	21.2205	24.4803	31.2342	33.7615	32.5682	31.6226	91.7491	22.4051	18.2644	202.798	184.534
arahy.Tifrunner.gnm1.ann1.4A8W5C	112.966	28.0408	212.336	45.9422	56.8238	49.1742	58.7568	47.4181	38.4677	160.077	44.1211	28.0408	212.336	184.295
arahy.Tifrunner.gnm1.ann1.677WAC	88.916	136.818	52.8116	187.549	69.5432	109.029	90.3953	117.169	83.3813	234.747	153.154	52.8116	234.747	181.935
arahy.Tifrunner.gnm1.ann1.E4NDZP	110.064	86.7133	13.9351	69.4801	54.1259	194.554	99.7051	145.979	86.486	77.6226	86.1827	13.9351	194.554	180.619
arahy.Tifrunner.gnm1.ann1.SGZ2CH	111.503	113.69	0	180.59	121.865	48.1971	94.6967	76.4205	142.638	0.431366	107.006	0	180.59	180.59
arahy.Tifrunner.gnm1.ann1.F3V3NK	0.0865509	180.569	2.74715	0.0378136	0.339855	0.847934	0.538508	0.465098	38.1574	0.363412	1.40174	0.0378136	180.569	180.531
arahy.Tifrunner.gnm1.ann1.QZ950J	108.967	53.5912	184.386	64.1969	82.5321	8.31375	87.369	84.8759	80.1037	99.241	4.17644	4.17644	184.386	180.21
arahy.Tifrunner.gnm1.ann1.J8Z28X	136.023	153.858	119.194	184.655	126.466	179.428	160.814	159.208	115.711	96.2527	275.871	96.2527	275.871	179.618
arahy.Tifrunner.gnm1.ann1.J1V5JT	123.014	65.4185	244.711	74.8224	81.2255	80.5343	85.3255	86.0104	93.3812	145.963	67.6073	65.4185	244.711	179.293
arahy.Tifrunner.gnm1.ann1.7NAI3S	212.028	130.478	142.44	118.654	89.9992	79.4557	118.29	87.292	119.966	233.576	54.5225	54.5225	233.576	179.053
arahy.Tifrunner.gnm1.ann1.GC7XSK	172.968	54.8754	233.482	111.588	128.517	104.39	63.7106	115.361	86.9949	161.302	92.3759	54.8754	233.482	178.607
arahy.Tifrunner.gnm1.ann1.K685T3	72.9642	106.554	213.112	72.818	34.5465	58.1456	44.5765	53.1905	54.1442	97.1122	102.638	34.5465	213.112	178.565
arahy.Tifrunner.gnm1.ann1.WTTZ34	116.38	97.6104	87.3676	53.6406	31.9804	69.4672	60.7109	108.473	35.5525	210.04	53.2788	31.9804	210.04	178.06
arahy.Tifrunner.gnm1.ann1.6DE6RN	29.7712	31.4983	5.99297	57.3702	118.346	45.5552	99.6327	18.1266	182.962	19.9402	16.8203	5.99297	182.962	176.969
arahy.Tifrunner.gnm1.ann1.C2TYHM	118.472	56.8399	225.363	66.031	88.1223	54.0604	85.6155	48.7991	60.0804	113.973	57.984	48.7991	225.363	176.564
arahy.Tifrunner.gnm1.ann1.IH3VZP	86.5033	42.4781	218.333	78.1987	78.9004	60.7738	87.2731	42.1739	46.4137	103.562	52.2941	42.1739	218.333	176.159
arahy.Tifrunner.gnm1.ann1.S49I6H	9.31163	175.323	0	90.3605	100.532	46.8089	55.6428	68.4609	115.708	3.1427	38.3456	0	175.323	175.323
arahy.Tifrunner.gnm1.ann1.5G8LZC	163.519	64.406	226.483	70.8746	51.4515	128.901	84.6817	104.355	52.7097	183.876	100.234	51.4515	226.483	175.031
arahy.Tifrunner.gnm1.ann1.96DEJ1	162.257	130.802	246.036	98.602	85.3434	88.0519	103.629	107.105	103.844	174.098	71.1411	71.1411	246.036	174.895
arahy.Tifrunner.gnm1.ann1.A738ZF	308.986	164.26	291.894	229.014	317.22	236.735	339.146	204.721	310.748	192.46	234.854	164.26	339.146	174.886
arahy.Tifrunner.gnm1.ann1.43EIBT	117.402	52.0554	226.376	58.9604	78.7143	90.8072	115.596	79.9892	75.5348	104.863	63.1134	52.0554	226.376	174.321
arahy.Tifrunner.gnm1.ann1.CHB81T	194.97	70.0573	101.994	68.4315	60.2885	156.3	156.244	224.782	76.9386	233.957	63.2257	60.2885	233.957	173.668
arahy.Tifrunner.gnm1.ann1.7C619S	53.9597	29.4863	191.085	26.6765	25.761	21.6877	27.9731	27.6574	18.1306	93.9614	22.5345	18.1306	191.085	172.954
arahy.Tifrunner.gnm1.ann1.DM5ZEB	141.707	107.171	54.0427	78.4634	76.4387	182.673	141.732	226.789	71.214	84.1081	111.55	54.0427	226.789	172.746
arahy.Tifrunner.gnm1.ann1.YA60CL	252.028	192.259	79.685	123.196	101.041	143.786	183.007	200.422	101.374	139.145	145.221	79.685	252.028	172.343
arahy.Tifrunner.gnm1.ann1.9ZN1DC	92.4914	44.4872	211.621	48.8489	52.7314	42.6172	57.8963	49.7715	43.0591	120.25	39.7251	39.7251	211.621	171.896
arahy.Tifrunner.gnm1.ann1.E6VW7Q	229.955	169.319	91.8067	115.119	137.206	58.3075	147.949	176.693	107.235	129.412	110.278	58.3075	229.955	171.648
arahy.Tifrunner.gnm1.ann1.Q8WU48	130.569	169.633	148.181	141.296	100.938	132.655	10.1115	181.229	128.23	124.769	172.683	10.1115	181.229	171.118
arahy.Tifrunner.gnm1.ann1.C516TH	49.2632	14.9954	180.926	22.8948	28.9696	10.1663	19.4772	19.094	16.8616	65.6651	16.3192	10.1663	180.926	170.76
arahy.Tifrunner.gnm1.ann1.3UR6JB	312.832	374.414	315.611	314.612	308.983	301.026	360.368	362.187	231.135	398.234	401.854	231.135	401.854	170.719
arahy.Tifrunner.gnm1.ann1.FJ0YVG	122.232	68.7855	224.905	81.0928	70.1899	103.804	108.536	98.1065	54.6571	186.39	108.321	54.6571	224.905	170.248
arahy.Tifrunner.gnm1.ann1.4MRL1E	122.219	84.9279	166.061	119.449	72.0705	47.0065	19.8808	73.8291	70.8081	125.448	189.591	19.8808	189.591	169.71
arahy.Tifrunner.gnm1.ann1.D8UPNS	53.5979	45.1778	187.271	41.4848	31.6521	22.9567	30.6548	34.6279	33.965	92.462	18.4058	18.4058	187.271	168.865
arahy.Tifrunner.gnm1.ann1.E0LNSJ	122.445	93.7333	20.0879	111.792	113.827	150.217	149.506	159.621	147.68	100.155	187.668	20.0879	187.668	167.58
arahy.Tifrunner.gnm1.ann1.T3XMJ8	25.2573	34.9643	0	54.2247	0	36.0624	22.8434	18.8361	0	167.56	12.2119	0	167.56	167.56
arahy.Tifrunner.gnm1.ann1.W9R8ED	104.053	55.3669	214.124	49.5851	53.3509	46.9905	64.9004	51.2064	54.4503	133.862	49.6377	46.9905	214.124	167.133
arahy.Tifrunner.gnm1.ann1.369VWG	119.432	69.2764	6.49065	84.3207	173.12	25.6345	154.994	57.8276	127.344	52.7835	57.9094	6.49065	173.12	166.629
arahy.Tifrunner.gnm1.ann1.GJ4Q3S	25.3006	6.74585	43.1773	8.25937	22.6883	13.0611	12.6682	47.0893	6.14615	172.74	22.3678	6.14615	172.74	166.594
arahy.Tifrunner.gnm1.ann1.FB42RH	189.775	72.7066	60.9788	64.1552	77.6768	112.504	139.796	111.657	68.4582	204.645	38.1645	38.1645	204.645	166.481
arahy.Tifrunner.gnm1.ann1.6E9FUG	132.63	35.5529	201.934	44.2295	51.7375	73.2316	97.0934	93.5625	60.1224	118.887	55.4944	35.5529	201.934	166.381
arahy.Tifrunner.gnm1.ann1.MSB8QE	344.277	242.211	235.778	267.67	339.65	225.119	391.268	310.676	294.388	267.872	253.412	225.119	391.268	166.149
arahy.Tifrunner.gnm1.ann1.9ZAP4M	100.955	29.8346	195.911	41.2658	47.1712	33.0799	51.9479	47.0408	39.444	96.3599	31.9573	29.8346	195.911	166.076
arahy.Tifrunner.gnm1.ann1.RK9T7W	38.9675	36.6938	178.742	33.9225	22.3152	19.3013	26.9964	24.9256	25.8443	74.3248	12.8669	12.8669	178.742	165.875
arahy.Tifrunner.gnm1.ann1.DV8NTV	71.1506	163.006	26.6716	142.209	71.9267	71.0851	82.3383	90.0712	192.439	35.2625	166.617	26.6716	192.439	165.767
arahy.Tifrunner.gnm1.ann1.6CSL00	133.218	50.7409	216.433	69.4539	75.9101	85.7046	71.9313	62.6835	80.0595	185.99	76.8548	50.7409	216.433	165.692
arahy.Tifrunner.gnm1.ann1.UHJV6M	49.8609	86.8677	35.3522	168.275	165.069	101.19	70.0127	90.9128	200.134	77.8422	198.105	35.3522	200.134	164.782
arahy.Tifrunner.gnm1.ann1.DFM3I4	109.717	23.4141	188.006	51.3006	90.6806	59.1386	77.9498	52.6755	68.4862	104.889	47.9776	23.4141	188.006	164.592
arahy.Tifrunner.gnm1.ann1.VH4DX9	76.2439	50.6765	194.112	39.4593	31.3952	35.5959	39.1952	43.3511	47.4942	105.235	29.5421	29.5421	194.112	164.57
arahy.Tifrunner.gnm1.ann1.27E6QC	34.7825	21.7882	3.41762	41.5068	135.397	26.6657	68.1206	4.51604	166.456	17.0194	2.44648	2.44648	166.456	164.01
arahy.Tifrunner.gnm1.ann1.454J86	114.14	118.594	179.519	94.8264	66.393	43.0862	65.6537	64.4144	75.5707	195.076	31.3233	31.3233	195.076	163.753
arahy.Tifrunner.gnm1.ann1.PCQJ4V	210.712	118.563	47.3789	109.659	167.782	112.543	207.791	132.314	113.102	99.2891	102.07	47.3789	210.712	163.333
arahy.Tifrunner.gnm1.ann1.5G40NB	55.3087	33.8646	40.2798	70.2393	131.461	61.6292	132.216	24.597	187.761	44.8342	33.3572	24.597	187.761	163.164
arahy.Tifrunner.gnm1.ann1.D2EUEA	13.2072	168.308	5.48294	126.934	85.1248	108.601	69.937	113.713	71.6041	5.41842	151.567	5.41842	168.308	162.89
arahy.Tifrunner.gnm1.ann1.A6Q8V1	0.929204	56.3292	0	122.882	2.56885	1.07961	1.88692	1.90589	28.9132	0.086917	162.555	0	162.555	162.555
arahy.Tifrunner.gnm1.ann1.RKV2XY	4.18214	78.1093	2.06577	77.0145	123.743	138.047	110.565	121.826	163.04	0.874103	127.022	0.874103	163.04	162.166
arahy.Tifrunner.gnm1.ann1.SN4UZH	149.213	49.9158	207.88	46.2078	47.7067	120.085	97.7281	98.8647	60.8797	165.369	48.7062	46.2078	207.88	161.672
arahy.Tifrunner.gnm1.ann1.XZ22FX	91.6321	140.041	253.235	138.821	135.389	144.079	143.624	163.928	121.188	132.338	156.688	91.6321	253.235	161.603
arahy.Tifrunner.gnm1.ann1.3ECK1U	200.091	158.89	39.1595	120.316	120.962	137.836	152.049	164.53	129.103	116.916	112.288	39.1595	200.091	160.931
arahy.Tifrunner.gnm1.ann1.LT4L2L	72.0299	122.282	33.1464	111.799	133.3	174.247	150.478	193.857	129.066	43.8055	133.461	33.1464	193.857	160.711
arahy.Tifrunner.gnm1.ann1.WL6ZXR	58.3221	61.772	205.597	60.3353	49.6252	97.4019	53.5136	47.892	44.9446	94.8034	55.8627	44.9446	205.597	160.652
arahy.Tifrunner.gnm1.ann1.7SQ1BH	98.5889	9.58007	6.18185	11.447	115.905	134.259	142.143	166.227	105.867	58.4775	138.606	6.18185	166.227	160.045
arahy.Tifrunner.gnm1.ann1.5BI7K5	167.141	98.6536	230.077	71.9237	70.2324	72.1403	86.2469	78.5783	75.6104	201.968	74.0506	70.2324	230.077	159.845
arahy.Tifrunner.gnm1.ann1.L7UW02	57.2201	66.5821	178.358	21.3112	19.0716	103.022	61.4097	58.77	49.9251	112.848	49.5097	19.0716	178.358	159.286
arahy.Tifrunner.gnm1.ann1.14X4SK	117.447	76.3358	205.659	59.8629	46.4312	131.171	106.28	106.378	79.9798	118.735	72.3951	46.4312	205.659	159.228
arahy.Tifrunner.gnm1.ann1.0W8RKK	129.993	46.2706	205.133	54.1461	52.3983	90.3864	107.714	79.5166	58.4509	117.246	69.0449	46.2706	205.133	158.862
arahy.Tifrunner.gnm1.ann1.U84FQB	131.85	66.6146	225.267	79.5839	86.8783	84.6735	101.363	88.7406	99.5218	132.071	71.7994	66.6146	225.267	158.652
arahy.Tifrunner.gnm1.ann1.NS41IF	183.205	145.927	96.8189	177.951	221.42	177.017	255.066	180.949	206.377	126.708	158.588	96.8189	255.066	158.247
arahy.Tifrunner.gnm1.ann1.012SKZ	243.543	86.1862	157.565	124.572	173.112	136.049	149.224	126.754	133.38	186.927	121.979	86.1862	243.543	157.357
arahy.Tifrunner.gnm1.ann1.LZ1976	148.132	88.5079	39.666	114.939	157.058	125.541	165.226	141.2	196.879	99.9654	112.877	39.666	196.879	157.213
arahy.Tifrunner.gnm1.ann1.M6NE4G	1.40772	43.3113	0.960743	103.029	1.3416	0.0950239	1.67575	0.237094	28.1929	0.107162	156.839	0.0950239	156.839	156.744
arahy.Tifrunner.gnm1.ann1.I7QGG2	189.484	67.9477	216.407	90.6167	109.135	144.381	129.162	116.98	84.709	224.589	111.183	67.9477	224.589	156.641
arahy.Tifrunner.gnm1.ann1.GXVE84	191.084	104.878	145.533	91.0634	77.0311	88.1402	89.4057	73.0091	76.8847	223.364	66.8554	66.8554	223.364	156.509
arahy.Tifrunner.gnm1.ann1.6VL3HH	64.0085	66.6707	177.578	56.0272	45.041	32.9975	43.2515	42.5744	46.6965	118.654	21.9695	21.9695	177.578	155.608
arahy.Tifrunner.gnm1.ann1.WN06RC	87.433	36.9916	178.285	31.1144	22.7554	32.9335	44.1245	44.9676	30.9111	91.8024	33.3788	22.7554	178.285	155.53
arahy.Tifrunner.gnm1.ann1.W1N14J	205.37	164.592	86.3442	141.087	158.878	203.677	210.167	241.808	124.416	174.191	183.823	86.3442	241.808	155.464
arahy.Tifrunner.gnm1.ann1.XWNT9U	86.883	0	155.281	30.6398	23.1478	18.2724	17.8824	18.8498	19.5915	62.5933	0.359514	0	155.281	155.281
arahy.Tifrunner.gnm1.ann1.J488YR	65.2654	64.0891	197.265	61.4815	42.2028	56.0473	72.4921	67.9965	53.4708	69.1714	108.933	42.2028	197.265	155.062
arahy.Tifrunner.gnm1.ann1.XH6SHZ	252.652	158.375	137.861	132.022	111.004	97.8678	147.855	120.486	98.7136	173.382	125.054	97.8678	252.652	154.784
arahy.Tifrunner.gnm1.ann1.96MT2N	38.7763	17.5181	171.917	17.972	28.94	25.6045	42.0723	26.7014	50.3664	38.7328	26.8959	17.5181	171.917	154.399
arahy.Tifrunner.gnm1.ann1.BTSH6M	161.035	108.007	221.3	89.2206	68.2325	106.052	89.7266	93.1751	106.448	165.012	66.9081	66.9081	221.3	154.392
arahy.Tifrunner.gnm1.ann1.NXA9BP	213.785	117.74	125.737	184.945	238.295	185.708	239.722	181.941	141.787	261.221	271.994	117.74	271.994	154.254
arahy.Tifrunner.gnm1.ann1.AG833H	164.457	75.6928	229.593	80.4988	114	95.4102	133.839	105.082	142.488	222.466	93.4379	75.6928	229.593	153.9
arahy.Tifrunner.gnm1.ann1.UJ54IQ	211.786	77.6105	231.466	94.5169	85.7115	97.1773	132.677	105.834	94.0979	212.797	87.248	77.6105	231.466	153.856
arahy.Tifrunner.gnm1.ann1.UPEY1W	24.6138	0.83276	154.411	16.8769	1.94401	7.04061	7.4186	4.24889	4.27749	41.9793	7.69419	0.83276	154.411	153.578
arahy.Tifrunner.gnm1.ann1.FT2DSH	241.451	111.111	196.739	144.11	196.784	174.213	196.322	202.237	88.6668	175.163	152.162	88.6668	241.451	152.784
arahy.Tifrunner.gnm1.ann1.F1HK63	80.1947	85.9392	169.568	76.6925	49.0302	30.2938	53.5735	43.6962	45.1238	143.843	18.4162	18.4162	169.568	151.152
arahy.Tifrunner.gnm1.ann1.SFQ5XR	46.1812	1.8457	150.964	0.142824	0.026487	17.7557	34.152	0.616947	1.88823	87.762	0.944192	0.026487	150.964	150.938
arahy.Tifrunner.gnm1.ann1.288BMH	129.195	131.312	9.54613	87.174	106.585	114.777	160.36	150.726	108.677	52.4559	98.8288	9.54613	160.36	150.814
arahy.Tifrunner.gnm1.ann1.YZ0F6G	6.31521	45.8011	1.86671	64.1208	53.2111	138.213	76.6945	152.359	98.07	2.46731	129.129	1.86671	152.359	150.492
arahy.Tifrunner.gnm1.ann1.J4TIF2	125.054	64.2728	190.025	46.1144	40.9056	48.7915	60.879	52.6337	45.6963	160.551	39.5908	39.5908	190.025	150.434
arahy.Tifrunner.gnm1.ann1.SID7TX	101.457	42.1472	184.957	45.8874	41.9462	50.4855	60.4628	57.1014	35.3351	129.665	58.0636	35.3351	184.957	149.622
arahy.Tifrunner.gnm1.ann1.A9GYM3	181.637	110.35	32.0872	95.3748	141.772	132.344	158.885	132.633	117.634	144.156	110.694	32.0872	181.637	149.55
arahy.Tifrunner.gnm1.ann1.U3578E	60.1217	42.4755	176.639	32.3052	27.1713	37.2	45.8581	42.4587	30.2805	75.3067	43.8045	27.1713	176.639	149.468
arahy.Tifrunner.gnm1.ann1.9E9N8A	0.0380082	149.449	0	0.0332461	0.066369	0.143224	0	0.119904	2.59892	0	0.171989	0	149.449	149.449
arahy.Tifrunner.gnm1.ann1.U3BZ33	252.869	187.446	145.182	112.633	103.731	163.579	147.769	196.796	145.333	198.893	192.242	103.731	252.869	149.138
arahy.Tifrunner.gnm1.ann1.M7426M	157.736	101.094	33.7022	106.125	160.707	114.599	182.565	124.491	73.3125	78.6581	99.1264	33.7022	182.565	148.863
arahy.Tifrunner.gnm1.ann1.7W72E0	56.279	6.31242	155.153	16.4927	21.536	17.7312	33.8635	34.0526	16.2443	144.907	7.75325	6.31242	155.153	148.841
arahy.Tifrunner.gnm1.ann1.XR90DA	150.17	207.25	204.864	215.171	290.279	154.159	198.889	165.076	260.039	141.443	204.841	141.443	290.279	148.836
arahy.Tifrunner.gnm1.ann1.AWY9EV	40.7461	136.224	17.9345	91.3624	41.6506	86.3617	75.2522	85.7599	74.6859	67.1106	166.526	17.9345	166.526	148.591
arahy.Tifrunner.gnm1.ann1.J58ZSC	388.589	365.764	257.2	349.563	384.1	346.994	383.187	402.481	405.358	314.657	385.973	257.2	405.358	148.158
arahy.Tifrunner.gnm1.ann1.5ITW1B	140.718	143.156	90.4801	153.381	109.218	141.163	131.91	216.373	139.395	157.981	238.631	90.4801	238.631	148.151
arahy.Tifrunner.gnm1.ann1.J0HSVP	130.261	170.372	39.761	136.015	132.619	94.9397	135.995	139.054	120.564	134.13	187.713	39.761	187.713	147.952
arahy.Tifrunner.gnm1.ann1.E0VATA	289.143	228.384	169.807	243.306	221.45	149.48	297.195	258.2	161.15	206.305	270.626	149.48	297.195	147.715
arahy.Tifrunner.gnm1.ann1.JA6J2D	32.9139	57.1694	29.5804	119.087	28.6949	40.8836	69.595	37.3748	56.3974	22.2856	169.913	22.2856	169.913	147.627
arahy.Tifrunner.gnm1.ann1.769USI	73.9657	70.6614	178.189	61.4011	44.3303	40.6742	51.444	49.3909	52.3146	126.561	30.7777	30.7777	178.189	147.411
arahy.Tifrunner.gnm1.ann1.PA5VTH	322.679	275.271	217.128	252.765	233.88	175.494	320.941	236.612	197.981	280.456	257.313	175.494	322.679	147.185
arahy.Tifrunner.gnm1.ann1.UMXC7E	66.1696	34.3184	176.342	30.2549	29.6039	36.2617	44.9642	36.8189	31.6553	90.5304	34.0347	29.6039	176.342	146.738
arahy.Tifrunner.gnm1.ann1.GHW2P2	87.8605	97.0539	93.7239	108.622	164.962	70.3425	116.181	90.7276	108.765	18.3289	70.1794	18.3289	164.962	146.633
arahy.Tifrunner.gnm1.ann1.26JPZN	71.4302	24.3445	167.744	36.6247	57.5244	42.7788	57.9868	37.7101	50.186	67.2737	21.281	21.281	167.744	146.463
arahy.Tifrunner.gnm1.ann1.13C5F2	161.291	73.8951	206.138	71.0721	105.329	158.416	217.513	145.46	136.175	184.286	102.962	71.0721	217.513	146.441
arahy.Tifrunner.gnm1.ann1.PSFB2E	87.1359	173.594	114.976	113.059	107.545	44.8494	70.8337	63.7081	84.2305	189.749	43.8052	43.8052	189.749	145.944
arahy.Tifrunner.gnm1.ann1.H1IQ00	156.968	121.121	185.093	159.945	112.455	190.194	143.323	258.224	143.623	189.989	233.439	112.455	258.224	145.769
arahy.Tifrunner.gnm1.ann1.FJ1N0Z	108.754	124.492	200.803	144.555	93.9799	55.3306	89.9652	70.9333	99.9138	181.612	193.081	55.3306	200.803	145.472
arahy.Tifrunner.gnm1.ann1.J05MT4	68.0581	24.2832	162.335	20.932	48.294	24.5565	36.1251	26.5877	17.1174	88.3009	28.467	17.1174	162.335	145.218
arahy.Tifrunner.gnm1.ann1.V8R19R	197.944	161.144	226.483	139.662	137.425	173.864	186.927	215.647	115.1	260.004	193.855	115.1	260.004	144.904
arahy.Tifrunner.gnm1.ann1.WCV94E	46.0403	83.2709	15.2712	89.6378	81.1002	72.3996	92.3427	77.0146	91.2563	27.0273	160.099	15.2712	160.099	144.828
arahy.Tifrunner.gnm1.ann1.DNT33C	59.9171	19.7743	161.571	16.8055	20.1763	28.302	30.3215	23.4285	20.613	76.1175	25.0998	16.8055	161.571	144.766
arahy.Tifrunner.gnm1.ann1.CX54HG	212.698	137.84	149.359	123.481	123.661	188.842	160.842	171.929	140.067	268.05	125.847	123.481	268.05	144.569
arahy.Tifrunner.gnm1.ann1.1BNP0N	318.754	253.614	356.285	257.65	272.623	211.73	316.638	243.03	221.827	326.447	253.061	211.73	356.285	144.555
arahy.Tifrunner.gnm1.ann1.JS0EE0	60.2713	14.5715	154.658	17.7406	15.2159	15.5174	17.818	15.986	15.73	90.441	10.4015	10.4015	154.658	144.256
arahy.Tifrunner.gnm1.ann1.2KW6XR	133.374	127.196	66.1567	116.154	107.889	192.658	162.254	190.226	129.252	91.6349	210.373	66.1567	210.373	144.216
arahy.Tifrunner.gnm1.ann1.A6HILS	104.69	72.389	154.465	69.1838	30.3865	174.536	96.1732	95.1643	44.1545	100.371	84.9018	30.3865	174.536	144.149
arahy.Tifrunner.gnm1.ann1.QP4M0U	61.953	20.0914	63.5667	19.4239	22.8791	56.6966	32.4835	28.3173	19.7981	162.929	46.6046	19.4239	162.929	143.505
arahy.Tifrunner.gnm1.ann1.5V04YF	90.6086	94.0187	168.843	88.6498	51.6389	49.737	68.1456	58.7859	53.784	149.594	25.4139	25.4139	168.843	143.429
arahy.Tifrunner.gnm1.ann1.L7FLNG	78.4565	40.6259	183.894	46.7607	60.9765	62.7195	59.8663	50.1568	58.9182	77.502	46.6496	40.6259	183.894	143.268
arahy.Tifrunner.gnm1.ann1.FRV526	228.782	91.2089	120.136	123.991	181.823	101.818	162.826	121.948	127.899	200.66	85.6989	85.6989	228.782	143.083
arahy.Tifrunner.gnm1.ann1.04Q2AE	133.562	130.916	153.343	119.79	83.4898	64.0009	101.266	91.042	98.3955	188.869	45.832	45.832	188.869	143.037
arahy.Tifrunner.gnm1.ann1.TUP8NV	176.913	141.359	184.31	95.7888	82.8423	131.378	96.0051	120.429	97.4044	225.356	108.149	82.8423	225.356	142.514
arahy.Tifrunner.gnm1.ann1.Y2BFPY	272.211	151.262	291.895	204.591	283.177	214.346	292.978	178.317	268.495	192.826	219.443	151.262	292.978	141.716
arahy.Tifrunner.gnm1.ann1.0UR0S2	160.539	89.0011	66.9128	161.262	208.321	141.901	147.802	113.731	192.88	118.269	105.571	66.9128	208.321	141.408
arahy.Tifrunner.gnm1.ann1.RA52CN	11.8639	73.9722	22.9157	87.2914	39.3576	50.0705	7.76942	8.27357	71.5525	34.184	148.821	7.76942	148.821	141.052
arahy.Tifrunner.gnm1.ann1.KJA62A	174.876	67.5643	199.523	82.4508	100.622	93.5599	121.172	85.7728	58.6455	144.742	89.0688	58.6455	199.523	140.877
arahy.Tifrunner.gnm1.ann1.DM1378	98.2649	104.014	14.7308	102.974	77.08	105.085	155.376	111.524	110.547	90.3514	107.866	14.7308	155.376	140.645
arahy.Tifrunner.gnm1.ann1.M8VE2Y	74.0385	21.0949	161.065	30.2348	32.8152	46.2528	49.5418	40.2974	48.51	58.3106	20.5391	20.5391	161.065	140.526
arahy.Tifrunner.gnm1.ann1.6DX8AG	119.124	79.7794	220.195	119.638	156.879	135.284	204.651	100.285	132.621	178.075	158.462	79.7794	220.195	140.416
arahy.Tifrunner.gnm1.ann1.151DVX	161.272	75.5252	210.025	81.0426	95.8219	107.507	120.156	94.8065	70.0401	142.284	93.5998	70.0401	210.025	139.985
arahy.Tifrunner.gnm1.ann1.MS74EG	81.0145	27.7544	166.913	44.1718	62.0648	44.0897	51.1857	36.9943	41.4571	85.9193	34.3116	27.7544	166.913	139.159
arahy.Tifrunner.gnm1.ann1.CPCZ9R	100.345	28.5004	167.627	32.1013	43.1523	72.3165	58.9844	70.9159	38.5275	146.769	43.1571	28.5004	167.627	139.127
arahy.Tifrunner.gnm1.ann1.92FFKE	158.044	31.7986	31.0572	33.6808	32.2589	79.4933	95.4356	44.7243	19.0241	79.8649	56.8881	19.0241	158.044	139.02
arahy.Tifrunner.gnm1.ann1.2R4ARY	195.545	115.767	89.7687	86.4754	68.6805	107.99	125.086	115.964	78.4681	207.68	96.3564	68.6805	207.68	139
arahy.Tifrunner.gnm1.ann1.GZ7CAY	80.4062	131.118	16.296	109.929	87.7921	113.207	155.249	133.845	137.895	49.918	112.358	16.296	155.249	138.953
arahy.Tifrunner.gnm1.ann1.JC3NMK	106.233	62.354	201.183	65.5249	71.5645	71.2086	95.0178	78.8507	73.4727	123.687	86.6013	62.354	201.183	138.829
arahy.Tifrunner.gnm1.ann1.CAC4Q6	62.2501	86.1218	9.85723	76.7513	60.2555	148.674	137.306	139.281	87.5608	46.2994	135.938	9.85723	148.674	138.817
arahy.Tifrunner.gnm1.ann1.8GB1FD	133.843	155.503	91.406	141.998	92.5798	175.264	185.665	175.361	65.1018	114.938	203.819	65.1018	203.819	138.717
arahy.Tifrunner.gnm1.ann1.2FU6SJ	96.3128	83.1273	133.26	61.6024	50.3712	39.1053	60.2114	49.4544	44.435	164.875	26.2942	26.2942	164.875	138.581
arahy.Tifrunner.gnm1.ann1.7Z8VBC	68.1457	46.3584	163.62	39.7979	42.3321	33.4714	44.0513	43.3318	43.4615	94.9162	25.2375	25.2375	163.62	138.382
arahy.Tifrunner.gnm1.ann1.99ED2B	4.1426	124.678	10.4282	114.228	40.3591	69.3775	41.3638	65.3672	57.6008	0.964968	138.953	0.964968	138.953	137.988
arahy.Tifrunner.gnm1.ann1.G9C3B0	118.157	90.3351	33.2377	38.2097	31.9804	54.4383	55.6131	88.3858	20.9419	158.593	39.8812	20.9419	158.593	137.651
arahy.Tifrunner.gnm1.ann1.WPV56H	163.089	112.881	182.494	98.5327	105.649	119.51	179.02	133.779	112.39	236.08	121.996	98.5327	236.08	137.547
arahy.Tifrunner.gnm1.ann1.UETA4G	105.244	101.986	168.311	81.4832	57.8402	43.4676	62.8245	57.6139	81.9544	149.673	30.7701	30.7701	168.311	137.541
arahy.Tifrunner.gnm1.ann1.S80HYQ	87.6943	124.36	150.241	93.4328	78.7298	48.3197	78.633	75.5489	91.2396	165.005	27.7856	27.7856	165.005	137.219
arahy.Tifrunner.gnm1.ann1.GMWG2V	97.7144	101.631	177.767	75.0102	59.0495	74.7054	61.317	89.5503	40.8581	170.881	89.7427	40.8581	177.767	136.909
arahy.Tifrunner.gnm1.ann1.8KGB21	73.5794	72.3084	12.8758	64.8591	93.9498	74.2105	87.1181	149.299	87.1261	31.2771	99.6497	12.8758	149.299	136.423
arahy.Tifrunner.gnm1.ann1.405Q8S	113.266	77.7399	123.235	73.6282	37.574	173.913	102.171	103.034	51.6977	121.85	84.4507	37.574	173.913	136.339
arahy.Tifrunner.gnm1.ann1.HV0900	171.938	134.312	35.67	98.0198	80.3669	105.383	118.912	142.824	90.546	132.181	102.823	35.67	171.938	136.268
arahy.Tifrunner.gnm1.ann1.9LA4BC	136.357	108.392	90.0145	99.6875	85.1565	43.2518	77.7736	75.3795	39.6138	175.838	130.168	39.6138	175.838	136.224
arahy.Tifrunner.gnm1.ann1.GUDI7G	187.756	88.7424	224.931	105.028	124.424	123.88	154.54	110.225	90.7201	222.518	153.597	88.7424	224.931	136.189
arahy.Tifrunner.gnm1.ann1.QEYP2G	98.6692	9.01767	57.9023	17.8809	27.8051	23.5915	56.8025	28.5833	30.641	144.359	8.29321	8.29321	144.359	136.066
arahy.Tifrunner.gnm1.ann1.4Y3SQC	114.015	97.663	191.693	74.18	55.779	88.0131	85.8965	78.1345	57.981	141.27	84.1619	55.779	191.693	135.914
arahy.Tifrunner.gnm1.ann1.XQ5AKE	178.761	116.612	184.966	154.912	206.804	139.932	166.857	135.889	223.653	120.749	87.7781	87.7781	223.653	135.875
arahy.Tifrunner.gnm1.ann1.RC1NFA	7.22044	2.14054	0	14.7628	135.74	12.0952	9.22688	6.42275	76.7834	2.97351	20.7517	0	135.74	135.74
arahy.Tifrunner.gnm1.ann1.9LU5BM	12.7248	140.337	13.4583	105.789	58.0187	86.9466	47.4762	81.8372	47.2201	4.87988	105.626	4.87988	140.337	135.457
arahy.Tifrunner.gnm1.ann1.A1DKIN	25.7922	43.0509	8.13523	54.116	140.487	41.5085	86.0109	36.1464	116.478	5.06225	21.5245	5.06225	140.487	135.425
arahy.Tifrunner.gnm1.ann1.NXRU0F	207.231	82.0931	187.011	104.53	116.005	131.285	146.629	118.26	84.6205	217.402	138.888	82.0931	217.402	135.309
arahy.Tifrunner.gnm1.ann1.W17VPE	81.2068	42.525	177.78	48.6536	62.7782	52.4994	74.0933	51.6818	61.5482	106.922	54.2769	42.525	177.78	135.255
arahy.Tifrunner.gnm1.ann1.R1FZ8C	18.5562	97.1259	12.2484	127.057	15.0073	7.56176	15.1389	12.4279	54.9518	7.78089	142.721	7.56176	142.721	135.159
arahy.Tifrunner.gnm1.ann1.N2LMFJ	110.175	39.3088	174.457	54.1344	84.9619	70.9353	88.5678	55.1915	72.2438	94.31	43.9734	39.3088	174.457	135.148
arahy.Tifrunner.gnm1.ann1.P1GF9J	150.826	67.2367	187.373	66.7621	97.6132	66.2508	96.9457	96.2536	61.6036	188.826	53.843	53.843	188.826	134.983
arahy.Tifrunner.gnm1.ann1.SZ1DHP	39.0912	44.7947	146.282	46.0119	30.5855	17.3215	27.1882	22.9931	33.7711	73.548	11.4233	11.4233	146.282	134.859
arahy.Tifrunner.gnm1.ann1.0X82MA	120.005	93.1368	149.72	85.4417	66.8941	106.877	126.222	104.293	54.1301	188.903	119.518	54.1301	188.903	134.773
arahy.Tifrunner.gnm1.ann1.NV1NE1	85.4977	45.8892	170.294	73.1087	55.1381	48.3273	46.3662	64.0816	65.2794	95.9014	35.674	35.674	170.294	134.62
arahy.Tifrunner.gnm1.ann1.K43FII	127.984	66.5461	48.0679	94.0676	142.055	80.6206	106.228	83.4547	182.506	101.222	57.5743	48.0679	182.506	134.438
arahy.Tifrunner.gnm1.ann1.I05URU	75.1815	162.325	37.825	101.415	90.282	161.095	146.364	171.906	139.017	59.9631	154.14	37.825	171.906	134.081
arahy.Tifrunner.gnm1.ann1.GZNV26	202.818	106.819	240.859	127.411	166.442	136.332	185.82	130.296	114.278	221.596	182.029	106.819	240.859	134.04
arahy.Tifrunner.gnm1.ann1.QJLN12	40.2864	19.8727	148.57	16.0128	15.2927	23.2289	14.6216	25.2088	15.8001	73.9699	20.5783	14.6216	148.57	133.948
arahy.Tifrunner.gnm1.ann1.KVGA6G	138.976	129.292	107.664	140.134	177.68	138.907	218.694	158.016	241.184	138.515	151.906	107.664	241.184	133.52
arahy.Tifrunner.gnm1.ann1.RSU8B2	142.537	161.513	191.3	180.615	249.366	131.461	185.812	146.817	231.26	116.157	164.394	116.157	249.366	133.209
arahy.Tifrunner.gnm1.ann1.D9GJPD	124.006	53.1469	186.298	68.0982	89.8587	96.0966	124.226	87.6107	78.1215	102.163	74.6916	53.1469	186.298	133.151
arahy.Tifrunner.gnm1.ann1.M9A4L9	63.885	28.9215	146.852	35.7047	50.9609	19.7438	31.5226	19.058	18.0822	18.8963	14.4249	14.4249	146.852	132.427
arahy.Tifrunner.gnm1.ann1.S21HCY	202.695	121.002	91.1502	110.041	101.062	70.4337	109.856	89.7153	102.007	159.067	77.2037	70.4337	202.695	132.261
arahy.Tifrunner.gnm1.ann1.YW5LIS	87.9679	93.3883	187.549	78.033	87.4035	55.504	83.3513	79.5003	80.8098	150.555	87.9487	55.504	187.549	132.045
arahy.Tifrunner.gnm1.ann1.PVV2JM	69.6919	122.379	170.575	93.0942	70.9874	50.1931	64.2756	64.0475	78.4765	105.79	38.5516	38.5516	170.575	132.023
arahy.Tifrunner.gnm1.ann1.432CB8	86.2293	74.0882	169.788	45.5317	44.597	39.9223	43.6126	38.2195	38.046	109.004	44.2564	38.046	169.788	131.742
arahy.Tifrunner.gnm1.ann1.AT477B	124.532	120.102	68.2374	128.195	161.724	119.809	199.945	137.262	73.7481	113.623	143.593	68.2374	199.945	131.708
arahy.Tifrunner.gnm1.ann1.CV40CV	1.65128	0.343169	131.838	0.952717	0.637061	0.138205	0.715111	0.649838	2.46852	38.3813	0.410167	0.138205	131.838	131.7
arahy.Tifrunner.gnm1.ann1.U8DGBN	12.8874	0.943521	132.588	1.6742	4.05632	0.937377	2.54095	18.1705	1.94649	23.3362	1.0159	0.937377	132.588	131.651
arahy.Tifrunner.gnm1.ann1.YJ1J9B	66.842	25.0217	145.249	24.5433	13.8846	33.0586	43.1483	28.1307	13.6755	131.19	34.8302	13.6755	145.249	131.573
arahy.Tifrunner.gnm1.ann1.25IQBC	212.163	110.133	193.503	141.296	129.981	133.509	160.74	139.753	94.1997	225.751	153.726	94.1997	225.751	131.551
arahy.Tifrunner.gnm1.ann1.U1NDM5	50.7985	40.7736	150.843	39.5127	37.8845	19.7984	40.6208	32.3665	36.3724	73.2562	28.8996	19.7984	150.843	131.045
arahy.Tifrunner.gnm1.ann1.5Q6PVM	63.5111	150.286	40.0011	138.487	135.576	128.58	169.426	153.272	138.465	51.9322	170.87	40.0011	170.87	130.869
arahy.Tifrunner.gnm1.ann1.QS0PB5	113.924	46.7563	176.7	45.895	59.0848	54.8505	96.5774	60.2126	61.36	133.762	57.7962	45.895	176.7	130.805
arahy.Tifrunner.gnm1.ann1.A1MPI5	133.773	119.004	64.6495	137.799	99.2004	182.549	160.279	195.279	129.12	106.431	186.621	64.6495	195.279	130.63
arahy.Tifrunner.gnm1.ann1.EP1WGL	41.4011	102.032	0.0809994	89.7765	90.6733	102.036	112.145	130.687	95.2722	14.414	106.066	0.0809994	130.687	130.606
arahy.Tifrunner.gnm1.ann1.49H55U	46.8666	60.1818	23.4933	50.7653	64.6612	30.9104	73.2714	83.8374	67.5044	58.5594	154	23.4933	154	130.507
arahy.Tifrunner.gnm1.ann1.86EPEX	178.322	85.0845	177.863	67.1541	71.9774	88.3626	80.5031	117.314	76.7586	152.77	47.9867	47.9867	178.322	130.335
arahy.Tifrunner.gnm1.ann1.3FR1H5	184.668	79.8937	158.983	80.9599	101.713	135.468	152.269	158.658	103.071	202.749	72.4504	72.4504	202.749	130.299
arahy.Tifrunner.gnm1.ann1.4B04P3	30.2743	27.6867	0	27.159	41.1272	93.0539	73.347	38.4842	82.5031	26.7757	129.963	0	129.963	129.963
arahy.Tifrunner.gnm1.ann1.EQKV61	30.5785	60.8173	9.12433	60.1981	43.2259	79.9685	74.8982	93.4417	54.8822	10.1973	139.084	9.12433	139.084	129.96
arahy.Tifrunner.gnm1.ann1.UX2221	95.4305	77.994	36.5251	94.282	114.186	125.381	166.346	131.791	107.617	54.6315	114.334	36.5251	166.346	129.821
arahy.Tifrunner.gnm1.ann1.U9GE21	152.065	104.814	172.782	91.0938	78.8869	43.428	166.065	96.4579	109.024	136.294	65.0228	43.428	172.782	129.354
arahy.Tifrunner.gnm1.ann1.A0MYZQ	135.616	66.946	172.782	65.027	52.8771	58.5774	55.4706	59.8546	53.9758	168.052	43.5079	43.5079	172.782	129.274
arahy.Tifrunner.gnm1.ann1.MHK3H7	159.458	188.972	59.7368	119.493	66.8163	154.376	173.204	148.787	110.504	99.5616	128.807	59.7368	188.972	129.235
arahy.Tifrunner.gnm1.ann1.XL7NKK	61.1519	19.1348	147.522	18.4405	19.4505	19.9375	25.5198	22.9593	18.7959	67.6031	23.6004	18.4405	147.522	129.082
arahy.Tifrunner.gnm1.ann1.XRWK6U	90.7676	73.1273	0	95.8405	90.6168	62.1074	89.8468	89.0583	128.583	78.1964	53.7408	0	128.583	128.583
arahy.Tifrunner.gnm1.ann1.43HVBR	89.8497	17.5596	91.0842	30.6185	46.4716	36.0937	81.7103	83.4383	50.8495	140.643	12.076	12.076	140.643	128.567
arahy.Tifrunner.gnm1.ann1.LE5EW2	66.0201	26.638	154.866	35.1106	33.3952	29.4817	33.5461	28.7227	47.5545	80.6028	26.5089	26.5089	154.866	128.357
arahy.Tifrunner.gnm1.ann1.9BBP6D	146.199	68.1167	91.2506	75.3786	83.3927	41.3771	86.8141	55.1029	94.1717	169.625	41.6837	41.3771	169.625	128.248
arahy.Tifrunner.gnm1.ann1.S2PB51	136.181	129.395	46.0359	103.062	93.4852	146.134	144.125	174.268	110.287	120.193	145.848	46.0359	174.268	128.232
arahy.Tifrunner.gnm1.ann1.PN33QT	48.5309	114.264	28.691	154.002	60.3806	29.1764	43.4241	44.7524	53.4674	26.1247	107.022	26.1247	154.002	127.877
arahy.Tifrunner.gnm1.ann1.S0M071	169.845	106.647	178.367	152.814	206.943	129.409	163.21	124.493	210.319	124.713	82.7283	82.7283	210.319	127.591
arahy.Tifrunner.gnm1.ann1.J8IJ4G	123.385	171.059	60.3502	159.687	160.604	100.959	132.745	138.585	142.037	135.363	187.791	60.3502	187.791	127.441
arahy.Tifrunner.gnm1.ann1.N6JQ04	91.326	44.3449	83.4851	92.7233	107.449	171.747	106.774	96.1533	46.1788	76.6365	148.794	44.3449	171.747	127.402
arahy.Tifrunner.gnm1.ann1.M8DR4H	189.592	81.0632	93.2521	81.384	85.6507	69.491	106.517	92.4448	69.6542	133.892	62.2985	62.2985	189.592	127.294
arahy.Tifrunner.gnm1.ann1.YLZA1F	198.813	108.326	193.861	124.615	103.375	84.3214	115.707	110.358	128.276	211.147	97.007	84.3214	211.147	126.826
arahy.Tifrunner.gnm1.ann1.77Y3FG	164.273	38.8363	79.7229	85.4221	76.2309	80.1562	129.106	54.1078	37.6797	119.236	141.326	37.6797	164.273	126.593
arahy.Tifrunner.gnm1.ann1.F84KR8	108.366	116.67	70.461	169.762	166.859	104.817	111.346	139.782	196.2	95.1036	69.7872	69.7872	196.2	126.413
arahy.Tifrunner.gnm1.ann1.W7YZT9	45.7445	17.0707	139.078	18.7916	19.712	13.1706	19.3391	15.4645	15.0759	79.732	12.7819	12.7819	139.078	126.296
arahy.Tifrunner.gnm1.ann1.GPZ84J	159.608	103.402	90.6477	69.048	49.8128	51.7377	94.5132	86.6889	70.8485	175.647	75.4591	49.8128	175.647	125.834
arahy.Tifrunner.gnm1.ann1.0WC7DT	68.9346	25.5904	150.427	42.6838	52.4104	33.8099	34.3742	31.9252	42.8358	69.6691	24.8537	24.8537	150.427	125.573
arahy.Tifrunner.gnm1.ann1.XH5ZLH	17.4742	96.259	5.84789	115.615	15.4342	9.06959	16.6579	13.6596	55.5117	7.2652	131.336	5.84789	131.336	125.488
arahy.Tifrunner.gnm1.ann1.WW5SAZ	186.271	80.2885	130.509	81.5737	104.449	143.198	178.802	161.927	88.4157	186.456	61.2968	61.2968	186.456	125.159
arahy.Tifrunner.gnm1.ann1.WCYE8V	117.389	60.4309	151.263	32.6998	29.8051	52.478	72.3737	56.1973	47.5857	88.2128	26.165	26.165	151.263	125.098
arahy.Tifrunner.gnm1.ann1.GF54Z4	4.65571	90.125	7.14117	74.4657	86.4787	111.611	64.4613	94.8962	71.7654	2.53591	127.441	2.53591	127.441	124.905
arahy.Tifrunner.gnm1.ann1.3IU0NQ	137.515	74.296	38.8722	139.176	82.4994	69.5865	74.9973	85.1288	40.1134	163.684	80.9397	38.8722	163.684	124.812
arahy.Tifrunner.gnm1.ann1.N5G7QD	84.3218	10.5254	81.8424	21.3189	28.4994	22.6758	48.2885	33.1817	26.361	131.201	6.83003	6.83003	131.201	124.371
arahy.Tifrunner.gnm1.ann1.DAK0DB	56.2936	46.2522	25.3379	33.8389	46.5886	129.376	146.045	120.734	84.0488	70.9383	21.8822	21.8822	146.045	124.163
arahy.Tifrunner.gnm1.ann1.96F2EX	55.8288	67.2869	146.162	51.7959	40.4903	32.0892	41.0016	38.6825	39.7641	108.091	22.1895	22.1895	146.162	123.973
arahy.Tifrunner.gnm1.ann1.N43WCR	105.577	34.6166	151.071	35.8083	27.1788	33.8785	45.7513	30.1004	28.8217	132.719	41.5773	27.1788	151.071	123.892
arahy.Tifrunner.gnm1.ann1.V7KKLB	58.8136	20.1797	137.607	19.6589	25.8086	13.735	27.7703	24.8725	20.6667	47.3182	16.3492	13.735	137.607	123.872
arahy.Tifrunner.gnm1.ann1.XPD3NZ	176.074	113.182	74.2257	100.966	90.3065	95.0148	109.129	111.431	65.6807	189.523	84.1619	65.6807	189.523	123.842
arahy.Tifrunner.gnm1.ann1.RC06K7	61.5139	34.2225	156.632	33.0951	38.7954	43.7348	47.8727	45.0712	44.5045	74.9853	39.6587	33.0951	156.632	123.537
arahy.Tifrunner.gnm1.ann1.T4ZW2M	67.8744	160.474	47.9467	123.888	55.4258	90.0573	68.5531	83.4292	81.4063	102.005	171.452	47.9467	171.452	123.505
arahy.Tifrunner.gnm1.ann1.Q5T5LU	155.658	78.1158	90.1551	67.0067	78.2627	59.4735	91.577	69.7144	32.2398	127.935	72.9788	32.2398	155.658	123.418
arahy.Tifrunner.gnm1.ann1.86T5RW	17.7875	10.2165	132.868	9.64143	11.7551	9.75423	12.87	10.1711	11.2882	16.8791	11.7782	9.64143	132.868	123.227
arahy.Tifrunner.gnm1.ann1.RPJ1YH	121.996	41.2243	164.403	60.3446	67.1133	50.3629	99.8418	74.5437	72.4508	83.4844	51.6916	41.2243	164.403	123.179
arahy.Tifrunner.gnm1.ann1.V9AT41	0.436195	123.145	0.500554	0.0475361	0.190078	0.451943	1.6246	0.623119	37.0602	0	0.778405	0	123.145	123.145
arahy.Tifrunner.gnm1.ann1.78JRYT	174.589	139.489	146.517	95.7276	80.6364	123.897	89.4005	121.869	101.491	203.597	101.452	80.6364	203.597	122.961
arahy.Tifrunner.gnm1.ann1.JG5FL4	55.3491	69.9239	120.028	59.9659	45.4458	47.6845	54.8203	64.2635	63.4315	165.046	42.2158	42.2158	165.046	122.83
arahy.Tifrunner.gnm1.ann1.SK3XBC	43.8072	105.02	27.1788	129.885	148.34	82.8533	80.7348	117.803	149.772	29.6653	82.8304	27.1788	149.772	122.593
arahy.Tifrunner.gnm1.ann1.RRU65L	208.133	95.4148	149.552	93.685	117.793	91.7044	128.702	89.631	85.8735	176.305	87.8904	85.8735	208.133	122.26
arahy.Tifrunner.gnm1.ann1.943YTE	33.6204	11.6262	114.304	103.774	74.779	37.8985	38.4381	8.81657	124.003	26.3755	1.83273	1.83273	124.003	122.17
arahy.Tifrunner.gnm1.ann1.VAUU15	140.284	48.8618	103.63	46.9873	44.5166	47.0562	57.3016	69.0601	27.4677	149.226	57.0394	27.4677	149.226	121.758
arahy.Tifrunner.gnm1.ann1.5G499W	94.5535	55.5708	170.421	48.6737	48.974	52.4971	66.947	49.6603	56.5883	123.772	52.8659	48.6737	170.421	121.747
arahy.Tifrunner.gnm1.ann1.HF038C	178.623	57.0398	145.229	91.059	151.901	99.1971	160.196	87.9517	112.58	146.594	91.9191	57.0398	178.623	121.583
arahy.Tifrunner.gnm1.ann1.61AUMZ	66.1149	68.6686	155.382	51.0663	42.075	37.9859	47.4252	46.1857	50.3797	102.198	33.8745	33.8745	155.382	121.508
arahy.Tifrunner.gnm1.ann1.KZJQ66	64.058	65.1506	145.837	52.3312	40.1097	36.7431	47.0732	41.6876	45.4114	118.358	24.401	24.401	145.837	121.436
arahy.Tifrunner.gnm1.ann1.J1L191	174.021	160.189	86.6014	143.077	206.198	158.252	207.952	181.755	207.899	131.91	127.504	86.6014	207.952	121.351
arahy.Tifrunner.gnm1.ann1.LG575R	33.1844	31.6523	133.003	28.6572	22.5555	13.2686	18.4462	16.8344	24.0594	69.1563	11.6624	11.6624	133.003	121.341
arahy.Tifrunner.gnm1.ann1.9D5E6Q	51.2109	60.8411	25.2831	56.735	86.5012	76.4901	74.1356	140.759	75.3713	19.9494	40.8415	19.9494	140.759	120.81
arahy.Tifrunner.gnm1.ann1.XH0R3V	162.47	61.3222	176.976	93.1095	150.077	91.2298	119.804	78.317	120.441	153.246	56.1933	56.1933	176.976	120.783
arahy.Tifrunner.gnm1.ann1.8J87PM	224.485	152.375	161.152	130.778	157.748	135.089	163.422	153.978	116.521	212.121	103.797	103.797	224.485	120.688
arahy.Tifrunner.gnm1.ann1.JE5MND	28.0387	70.6129	2.66614	70.4228	75.0858	73.287	72.6863	68.0715	39.7597	16.73	123.333	2.66614	123.333	120.667
arahy.Tifrunner.gnm1.ann1.PC0HA4	70.8353	103.366	15.7675	100.085	94.7427	103.068	111.275	111.411	86.6627	52.5396	136.416	15.7675	136.416	120.648
arahy.Tifrunner.gnm1.ann1.189BXD	175.279	94.1628	88.8411	61.2522	63.1907	79.6763	116.873	118.787	54.9659	125.979	76.9995	54.9659	175.279	120.313
arahy.Tifrunner.gnm1.ann1.LX3M79	123.042	61.5703	172.146	53.2765	51.8416	104.645	90.9018	103.922	70.2903	125.992	59.207	51.8416	172.146	120.304
arahy.Tifrunner.gnm1.ann1.U3TF2Z	134.748	45.7501	165.201	63.4977	73.2816	56.6818	71.6666	60.2203	75.5796	120.965	45.1892	45.1892	165.201	120.012
arahy.Tifrunner.gnm1.ann1.AKB6VZ	210.249	125.258	153.368	127.524	168.849	128.6	201.249	167.395	101.468	221.137	141.115	101.468	221.137	119.669
arahy.Tifrunner.gnm1.ann1.2I8X29	119.138	39.9623	137.93	37.2032	41.069	31.8259	50.4524	39.4542	18.404	99.0738	44.6657	18.404	137.93	119.526
arahy.Tifrunner.gnm1.ann1.9WTJ6Z	159.207	155.851	73.3827	124.67	98.9465	74.037	94.9797	87.799	107.308	165.997	46.696	46.696	165.997	119.301
arahy.Tifrunner.gnm1.ann1.M4TVLK	77.9524	66.5325	21.4823	51.9395	56.3179	71.9079	102.891	140.66	40.506	69.7978	81.6105	21.4823	140.66	119.178
arahy.Tifrunner.gnm1.ann1.H8LWLB	51.9257	19.1185	135.413	21.0609	22.5471	20.0781	24.7556	20.4162	16.5777	68.9241	16.2484	16.2484	135.413	119.165
arahy.Tifrunner.gnm1.ann1.2F1L5Z	18.4583	52.9978	0	65.9634	119.05	73.2655	95.3476	73.18	83.9716	1.58944	76.5703	0	119.05	119.05
arahy.Tifrunner.gnm1.ann1.A55RA3	46.8056	0.000475481	119.015	1.23406	5.69537	3.39149	1.52878	2.9748	0	66.0595	3.82608	0	119.015	119.015
arahy.Tifrunner.gnm1.ann1.ALC201	158.407	132.495	134.44	157.682	127.609	202.693	190.227	219.901	130.198	169.16	246.43	127.609	246.43	118.821
arahy.Tifrunner.gnm1.ann1.4AF6N1	89.2032	151.407	85.3623	137.187	107.13	87.4725	118.897	87.5324	105.346	67.2257	185.908	67.2257	185.908	118.682
arahy.Tifrunner.gnm1.ann1.1JKV8J	133.147	116.341	58.7232	121.435	176.765	123.668	161.349	138.748	176.945	85.2201	108.13	58.7232	176.945	118.222
arahy.Tifrunner.gnm1.ann1.V44IJD	109.724	55.5404	152.113	60.4786	91.2944	152.518	173.669	115.794	86.9271	124.748	96.8065	55.5404	173.669	118.129
arahy.Tifrunner.gnm1.ann1.IBK94M	120.511	74.1591	149.272	65.3072	59.1652	59.3348	67.9515	57.7827	60.4098	174.503	56.6559	56.6559	174.503	117.847
arahy.Tifrunner.gnm1.ann1.V0L876	223.224	229.662	274.462	201.674	159.288	180.058	223.063	211.103	276.973	223.791	225.798	159.288	276.973	117.685
arahy.Tifrunner.gnm1.ann1.NRJ0Q8	80.5325	101.344	7.0176	89.6971	88.2826	85.0805	100.846	102.284	82.2227	40.8583	124.694	7.0176	124.694	117.676
arahy.Tifrunner.gnm1.ann1.50GMPE	9.42878	47.0655	0	84.4514	90.8595	66.284	45.8094	90.1947	117.661	2.33521	62.9545	0	117.661	117.661
arahy.Tifrunner.gnm1.ann1.A77B5H	64.3146	71.3348	181.933	77.38	67.2261	88.6415	79.5123	107.11	83.6332	84.9802	100.719	64.3146	181.933	117.618
arahy.Tifrunner.gnm1.ann1.97GEQU	48.8836	9.8699	127.46	15.4769	16.1672	34.391	20.4575	15.9618	11.1529	68.9237	13.7722	9.8699	127.46	117.59
arahy.Tifrunner.gnm1.ann1.678G3Q	55.4726	108.545	13.2359	97.2793	106.946	65.6713	98.6057	87.6756	130.631	41.1568	93.8012	13.2359	130.631	117.395
arahy.Tifrunner.gnm1.ann1.9L0MNF	105.929	43.7317	160.76	69.3914	111.584	54.6965	78.5265	53.8642	86.372	111.579	46.3717	43.7317	160.76	117.028
arahy.Tifrunner.gnm1.ann1.W83AFC	50.8968	74.6923	4.19301	67.3569	75.3694	77.5561	121.217	90.6372	87.3559	20.139	81.9612	4.19301	121.217	117.024
arahy.Tifrunner.gnm1.ann1.7ZK5QJ	106.418	92.0513	28.07	110.356	134.405	134.244	144.909	128.624	117.587	75.2877	130.772	28.07	144.909	116.839
arahy.Tifrunner.gnm1.ann1.NT299D	29.6542	9.13788	125.937	16.258	12.0737	17.7293	11.665	12.6351	10.1916	42.2093	15.2517	9.13788	125.937	116.799
arahy.Tifrunner.gnm1.ann1.DG4D3F	115.914	115.059	175.798	111.141	92.4776	74.6892	80.1518	79.4436	106.518	177.15	60.5588	60.5588	177.15	116.591
arahy.Tifrunner.gnm1.ann1.BX8PA5	74.9783	88.2279	5.51399	26.8012	12.9423	20.093	88.3275	122.092	13.9568	6.26073	32.4902	5.51399	122.092	116.578
arahy.Tifrunner.gnm1.ann1.K9KY54	46.5022	40.9799	11.0191	27.6389	41.2331	86.6393	86.1863	95.0732	46.0322	57.785	127.519	11.0191	127.519	116.5
arahy.Tifrunner.gnm1.ann1.1G1J9V	135.174	136.331	27.7985	99.0949	118.034	129.497	103.054	144.261	110.744	82.6995	79.339	27.7985	144.261	116.462
arahy.Tifrunner.gnm1.ann1.G4J1DJ	41.5867	24.4423	136.37	21.7172	23.5022	22.601	30.0398	24.8065	30.8618	58.4326	19.9706	19.9706	136.37	116.399
arahy.Tifrunner.gnm1.ann1.SB31NP	49.7324	25.7307	134.202	22.7377	22.9785	22.3074	30.9338	23.7337	28.9119	66.0915	17.8268	17.8268	134.202	116.375
arahy.Tifrunner.gnm1.ann1.CJPQ3L	50.8342	50.4116	133.667	40.7707	23.6099	19.2135	32.1676	29.9319	33.1341	78.5603	17.4001	17.4001	133.667	116.267
arahy.Tifrunner.gnm1.ann1.V9ZJFU	28.9826	15.5919	124.664	10.8244	10.5509	11.3534	11.2563	13.0751	9.79019	44.5465	8.46136	8.46136	124.664	116.203
arahy.Tifrunner.gnm1.ann1.1MPM44	68.2192	87.2092	36.1752	78.3912	74.3452	83.6377	152.274	106.879	76.1347	61.1727	110.597	36.1752	152.274	116.099
arahy.Tifrunner.gnm1.ann1.NSD9NK	33.6857	10.6826	118.137	7.73409	2.05243	6.65213	8.19086	4.61275	2.40804	52.9846	7.38914	2.05243	118.137	116.085
arahy.Tifrunner.gnm1.ann1.QQFJ2J	140.45	45.1507	161.166	46.1135	71.8738	61.473	72.2525	63.9647	54.9357	104.526	49.0204	45.1507	161.166	116.015
arahy.Tifrunner.gnm1.ann1.RC63K2	62.785	25.8698	137.897	21.9977	23.1838	22.7775	38.2674	27.5737	25.8131	76.3798	22.5308	21.9977	137.897	115.899
arahy.Tifrunner.gnm1.ann1.S1U0T7	19.0299	5.89798	121.407	8.61998	8.50962	7.18439	10.2391	7.38255	9.47647	32.6763	6.37087	5.89798	121.407	115.509
arahy.Tifrunner.gnm1.ann1.579L6H	14.3417	2.47173	117.887	3.29331	3.45174	3.05884	3.86488	3.49799	2.73282	25.9457	3.0939	2.47173	117.887	115.415
arahy.Tifrunner.gnm1.ann1.II8QNR	3.70861	95.4641	3.5381	15.1458	12.7938	51.3263	55.4726	3.72913	58.2593	19.6362	118.711	3.5381	118.711	115.173
arahy.Tifrunner.gnm1.ann1.VBZF8N	68.6236	72.2084	116.052	83.5649	41.2111	64.5493	71.4235	83.1096	54.0599	70.0235	156.272	41.2111	156.272	115.061
arahy.Tifrunner.gnm1.ann1.AJ6S3U	23.8402	0.00190019	114.26	0.00243917	0.000405664	0.00625875	2.73273	0.726488	0	72.7068	0.000443216	0	114.26	114.26
arahy.Tifrunner.gnm1.ann1.0CG85F	199.22	141.676	116.845	127.271	123.499	85.2527	111.738	108.562	113.658	163.446	93.9871	85.2527	199.22	113.967
arahy.Tifrunner.gnm1.ann1.5K2M2S	101.833	72.3981	22.7104	77.706	55.8552	118.73	129.664	127.4	86.2889	115.761	136.456	22.7104	136.456	113.746
arahy.Tifrunner.gnm1.ann1.F0XIJD	202.107	117.013	88.5042	154.47	189.677	148.005	179.199	162.396	184.635	189.465	123.192	88.5042	202.107	113.603
arahy.Tifrunner.gnm1.ann1.RL3GXR	139.433	57.7202	120.576	42.7201	47.4746	34.5319	51.4188	53.8155	48.2688	109.016	25.8461	25.8461	139.433	113.587
arahy.Tifrunner.gnm1.ann1.Q4J45C	165.113	90.0127	83.026	154.583	196.44	135.862	153.796	116.331	183.463	128.606	105.856	83.026	196.44	113.414
arahy.Tifrunner.gnm1.ann1.NV4Y6S	70.2679	105.285	35.6961	109.742	132.18	80.1228	106.579	88.0648	149.044	40.6074	61.6045	35.6961	149.044	113.348
arahy.Tifrunner.gnm1.ann1.C4IA98	43.2744	50.9585	128.293	42.0544	36.7565	22.8872	37.2255	28.8866	45.1397	77.8293	15.0581	15.0581	128.293	113.235
arahy.Tifrunner.gnm1.ann1.5U1FHR	118.539	85.7664	76.1436	104.672	62.2551	138.664	147.669	136.263	99.3125	172.063	175.483	62.2551	175.483	113.228
arahy.Tifrunner.gnm1.ann1.XQ2AST	67.1866	93.7219	29.8224	86.6807	79.0585	78.7625	140.868	106.202	101.423	71.5212	142.882	29.8224	142.882	113.06
arahy.Tifrunner.gnm1.ann1.4HN5I7	51.6315	112.596	0	84.8145	70.88	49.4842	74.2711	71.0923	81.2683	38.1979	26.8207	0	112.596	112.596
arahy.Tifrunner.gnm1.ann1.B8WNJH	271.842	187.417	258.192	166.619	192.163	200.161	201.998	251.171	177.993	257.844	159.335	159.335	271.842	112.507
arahy.Tifrunner.gnm1.ann1.IF8W7F	163.648	51.2698	92.2927	86.7836	144.542	112.774	145.922	85.0457	111.74	109.282	85.1871	51.2698	163.648	112.378
arahy.Tifrunner.gnm1.ann1.KR3NZ5	37.7508	88.0956	21.2143	80.0297	89.9694	128.869	96.8207	130.967	86.4441	18.7303	99.132	18.7303	130.967	112.237
arahy.Tifrunner.gnm1.ann1.U6FHN5	62.4428	32.2038	144.062	34.9171	33.4374	39.6781	47.5822	43.6366	37.8981	84.3539	38.4446	32.2038	144.062	111.858
arahy.Tifrunner.gnm1.ann1.69SEHQ	73.0772	74.2561	163.308	63.8156	82.9988	79.9691	81.7341	95.8921	51.4628	99.415	84.5443	51.4628	163.308	111.845
arahy.Tifrunner.gnm1.ann1.TGV1RT	31.2459	8.04616	39.4824	7.35782	34.9846	20.4193	115.679	23.8782	15.4222	3.95495	6.98197	3.95495	115.679	111.724
arahy.Tifrunner.gnm1.ann1.YIXS33	168.343	75.8574	80.4463	101.984	153.307	93.4589	149.391	101.636	142.346	85.6249	56.7924	56.7924	168.343	111.551
arahy.Tifrunner.gnm1.ann1.04NGUW	51.2358	64.7486	131.237	50.7679	46.297	26.731	45.2232	36.7545	56.4185	88.4616	20.0939	20.0939	131.237	111.143
arahy.Tifrunner.gnm1.ann1.KM320G	183.359	79.9725	181.167	87.2713	117.648	122.86	160.81	114.056	101.884	190.844	95.6989	79.9725	190.844	110.871
arahy.Tifrunner.gnm1.ann1.H890L5	267.669	200.197	276.254	180.947	211.376	195.198	204.692	257.487	183.55	262.029	165.401	165.401	276.254	110.853
arahy.Tifrunner.gnm1.ann1.65LFFQ	65.2156	54.4663	138.086	37.6716	28.203	27.5642	38.9798	36.1167	43.7175	95.9163	30.4458	27.5642	138.086	110.522
arahy.Tifrunner.gnm1.ann1.2N9FFP	56.7419	26.4082	129.426	27.7487	30.1503	30.9785	26.6891	31.795	18.981	69.3101	29.6592	18.981	129.426	110.445
arahy.Tifrunner.gnm1.ann1.FU4JSI	93.7457	120.56	147.923	106.555	79.0417	59.7111	71.4071	65.8126	89.6576	135.57	37.6576	37.6576	147.923	110.265
arahy.Tifrunner.gnm1.ann1.KJ91WU	61.1757	28.7503	129.874	32.6533	19.8244	27.1804	41.0943	29.5888	26.3537	88.1527	24.7764	19.8244	129.874	110.05
arahy.Tifrunner.gnm1.ann1.Q5MPVN	109.471	54.0092	129.058	59.6063	71.437	103.352	91.3227	103.169	54.0992	163.826	94.5317	54.0092	163.826	109.817
arahy.Tifrunner.gnm1.ann1.GW2JVE	179.112	96.3229	115.949	94.256	96.7244	125.433	136.861	123.95	86.007	195.532	122.349	86.007	195.532	109.525
arahy.Tifrunner.gnm1.ann1.YQ8C5N	25.7116	52.654	9.55329	50.7619	38.5072	72.4353	62.6765	85.554	52.1122	10.0211	119.071	9.55329	119.071	109.518
arahy.Tifrunner.gnm1.ann1.L3RF3D	116.363	100.034	69.5107	111.941	130.452	151.175	165.101	178.915	109.308	99.7468	156.498	69.5107	178.915	109.404
arahy.Tifrunner.gnm1.ann1.D324NA	59.8049	17.5747	13.9102	10.8408	6.43855	50.4555	22.7984	38.576	14.9706	115.738	33.0255	6.43855	115.738	109.299
arahy.Tifrunner.gnm1.ann1.HV716I	110.303	101.403	162.695	72.8003	62.0617	65.6606	77.5097	79.4912	81.1664	122.802	53.3989	53.3989	162.695	109.296
arahy.Tifrunner.gnm1.ann1.UBX05Z	39.1706	109.199	0	71.9278	56.0573	43.0719	54.9704	63.0108	68.0866	40.03	28.1097	0	109.199	109.199
arahy.Tifrunner.gnm1.ann1.8U1ME7	159.025	56.5761	164.523	76.3096	74.4467	62.4095	89.7639	76.4276	92.9616	155.212	55.4619	55.4619	164.523	109.061
arahy.Tifrunner.gnm1.ann1.FR9H69	72.2155	39.344	133.858	31.4051	24.8211	70.2346	64.3794	72.6252	40.1374	63.4799	44.2694	24.8211	133.858	109.037
arahy.Tifrunner.gnm1.ann1.08H2K0	58.126	46.1279	19.983	50.535	80.5294	111.647	93.2431	128.591	66.7124	35.4611	34.8362	19.983	128.591	108.608
arahy.Tifrunner.gnm1.ann1.6C0LG0	133.863	154.082	92.9051	126.957	99.7918	187.727	201.409	176.424	196.475	119.37	194.189	92.9051	201.409	108.504
arahy.Tifrunner.gnm1.ann1.I5PLYK	93.07	45.1888	153.291	52.4395	52.9605	64.1669	61.6869	70.5445	46.8016	103.901	67.9392	45.1888	153.291	108.102
arahy.Tifrunner.gnm1.ann1.05RLXM	104.778	48.5806	136.823	36.2346	28.85	33.2951	35.9506	37.1226	34.9105	94.8773	41.0469	28.85	136.823	107.973
arahy.Tifrunner.gnm1.ann1.IC0VJ2	81.8579	21.2226	121.858	20.7743	22.2346	20.2661	17.6434	19.5789	14.1309	74.6839	20.4418	14.1309	121.858	107.727
arahy.Tifrunner.gnm1.ann1.XHY39R	22.1047	3.43313	109.395	7.25938	2.33043	6.64655	1.73989	10.4916	7.44107	12.1458	6.8869	1.73989	109.395	107.655
arahy.Tifrunner.gnm1.ann1.DE6SJA	57.4433	49.6771	46.9043	109.833	100.829	75.3293	60.1311	73.5484	150.59	43.4942	57.0278	43.4942	150.59	107.096
arahy.Tifrunner.gnm1.ann1.D9MA0I	145.603	67.467	87.101	77.4167	55.6818	57.2131	93.3931	87.5698	38.5213	112.313	103.798	38.5213	145.603	107.082
arahy.Tifrunner.gnm1.ann1.IW9YU9	59.0554	43.4745	115.118	21.1009	25.3369	18.7832	35.2779	28.6965	14.2268	71.1645	8.1424	8.1424	115.118	106.976
arahy.Tifrunner.gnm1.ann1.W7JQAT	116.34	158.734	100.266	135.779	110.181	79.4522	96.3866	96.397	113.849	161.141	54.2958	54.2958	161.141	106.845
arahy.Tifrunner.gnm1.ann1.C8HW3T	94.8036	74.6051	61.2837	103.721	168.064	99.1973	150.514	104.162	153.163	66.6157	65.0187	61.2837	168.064	106.78
arahy.Tifrunner.gnm1.ann1.1UQX8S	50.6212	32.9749	130.341	29.4188	26.7668	24.8065	36.7985	27.7382	33.2517	81.5546	23.5757	23.5757	130.341	106.765
arahy.Tifrunner.gnm1.ann1.7DG6XK	145.831	145.489	39.2676	83.4576	50.3056	128.357	142.815	123.262	80.4537	92.1786	90.5081	39.2676	145.831	106.563
arahy.Tifrunner.gnm1.ann1.65I9ND	149.457	64.713	114.008	80.2244	103.02	123.256	105.367	95.4886	73.2345	171.266	94.5257	64.713	171.266	106.553
arahy.Tifrunner.gnm1.ann1.5Y9SE5	163.058	91.7781	190.267	121.343	83.7378	124.633	127.185	131.461	108.284	164.079	153.865	83.7378	190.267	106.529
arahy.Tifrunner.gnm1.ann1.Q6M2DC	173.427	67.0939	139.322	85.5392	117.557	92.9201	160.183	81.3149	130.099	148.951	88.1021	67.0939	173.427	106.333
arahy.Tifrunner.gnm1.ann1.YIK7D0	14.3414	77.2181	8.39293	110.897	10.3509	4.63863	11.118	6.0671	38.3534	6.33925	102.246	4.63863	110.897	106.258
arahy.Tifrunner.gnm1.ann1.2VFH9L	121.179	56.4266	49.9113	54.5042	62.5403	60.811	66.7261	62.6988	40.5005	146.677	71.8439	40.5005	146.677	106.176
arahy.Tifrunner.gnm1.ann1.J9251A	112.562	148.002	59.3501	157.903	159.235	121.929	153.263	165.334	134.619	102.893	165.297	59.3501	165.334	105.984
arahy.Tifrunner.gnm1.ann1.WLZ7Z3	55.551	76.7829	37.1836	88.8246	126.563	65.3127	143.09	78.539	124.141	53.7198	93.381	37.1836	143.09	105.906
arahy.Tifrunner.gnm1.ann1.404K6R	165.035	86.4661	113.429	68.2893	60.1033	84.4117	116.821	135.802	59.3086	142.512	99.1169	59.3086	165.035	105.726
arahy.Tifrunner.gnm1.ann1.T3DUTL	45.2267	100.674	31.4421	117.786	133.19	79.0576	77.4071	110.553	136.826	35.3369	78.4776	31.4421	136.826	105.384
arahy.Tifrunner.gnm1.ann1.FMXP0C	76.7734	43.9037	49.5797	52.4507	47.326	149.075	129.065	142.435	62.4676	77.8895	58.814	43.9037	149.075	105.171
arahy.Tifrunner.gnm1.ann1.YI1B95	69.2966	25.8396	86.1117	24.7436	27.8088	120.461	127.323	107.448	53.916	39.8969	22.2394	22.2394	127.323	105.084
arahy.Tifrunner.gnm1.ann1.DAY8FD	69.6491	132.82	157.834	119.821	103.819	118.558	128.317	140.595	100.763	95.8455	174.687	69.6491	174.687	105.038
arahy.Tifrunner.gnm1.ann1.RJ4A7B	177.296	82.2494	72.3197	107.979	164.961	108.954	129.93	107.268	147.702	113.823	73.0112	72.3197	177.296	104.976
arahy.Tifrunner.gnm1.ann1.VL301A	123.484	46.0043	95.0314	41.7665	27.0661	57.1622	43.3043	58.8613	19.2274	124.153	46.6955	19.2274	124.153	104.926
arahy.Tifrunner.gnm1.ann1.I3XI0T	22.2541	44.2462	4.35893	45.7351	40.7467	44.2634	87.2669	48.4947	61.3351	12.4149	109.245	4.35893	109.245	104.886
arahy.Tifrunner.gnm1.ann1.90BG8T	59.1645	53.1496	127.564	42.153	35.3444	34.0466	43.8464	35.714	49.8479	82.2306	22.8932	22.8932	127.564	104.671
arahy.Tifrunner.gnm1.ann1.GF35LS	52.4836	19.057	118.81	20.9421	15.4275	14.2348	21.0115	19.0194	14.3361	75.5631	23.8377	14.2348	118.81	104.575
arahy.Tifrunner.gnm1.ann1.4X641H	55.4289	99.5471	7.11299	103.343	86.2846	46.5309	71.0141	62.7659	51.1734	14.0881	111.458	7.11299	111.458	104.345
arahy.Tifrunner.gnm1.ann1.V61LZZ	84.9177	38.4428	142.691	43.0657	74.9933	94.4051	99.2475	56.2587	46.4634	90.4036	58.1755	38.4428	142.691	104.248
arahy.Tifrunner.gnm1.ann1.891MI4	26.1284	39.3815	6.97831	46.1326	23.7971	30.6468	28.1162	22.911	27.1116	16.3394	111.225	6.97831	111.225	104.247
arahy.Tifrunner.gnm1.ann1.HN6Z89	32.3831	87.7978	0	69.6492	69.993	80.8903	82.3674	104.017	72.7016	3.41534	89.179	0	104.017	104.017
arahy.Tifrunner.gnm1.ann1.JV6JV5	205.965	121.288	109.568	101.975	107.544	159.781	134.283	175.749	140.495	179.309	148.555	101.975	205.965	103.99
arahy.Tifrunner.gnm1.ann1.1BW3L6	168.239	74.8228	67.3938	100.93	171.335	106.024	163.61	80.6524	153.958	166.272	111.258	67.3938	171.335	103.941
arahy.Tifrunner.gnm1.ann1.33MSFM	135.934	43.645	147.495	84.338	146.975	91.8643	126.825	84.6065	103.93	110.948	95.1955	43.645	147.495	103.85
arahy.Tifrunner.gnm1.ann1.YQD386	59.3216	39.6231	18.5863	49.3087	85.6627	111.836	117.389	69.6024	112.41	66.4876	122.425	18.5863	122.425	103.839
arahy.Tifrunner.gnm1.ann1.CQ7HGG	77.4801	59.7024	77.4851	96.8824	63.5314	54.2014	69.2615	59.4967	66.6265	69.5398	157.956	54.2014	157.956	103.755
arahy.Tifrunner.gnm1.ann1.2Z77FC	127.646	50.46	62.1152	58.6551	53.4287	46.8138	49.1627	23.9594	68.6247	46.1637	45.0881	23.9594	127.646	103.687
arahy.Tifrunner.gnm1.ann1.RQ5XX8	103.446	50.2186	0	50.0165	38.6114	43.998	51.4357	47.1111	56.3863	44.3856	36.0876	0	103.446	103.446
arahy.Tifrunner.gnm1.ann1.K0XUKT	84.4485	103.486	46.4381	67.4974	55.0615	32.4423	61.2601	52.4324	45.8937	127.813	24.3849	24.3849	127.813	103.428
arahy.Tifrunner.gnm1.ann1.6UA35R	11.8494	60.4805	40.3339	86.5283	14.4159	7.27576	17.3049	8.95869	42.878	24.3876	110.648	7.27576	110.648	103.372
arahy.Tifrunner.gnm1.ann1.17PIEW	114.508	57.8368	144.149	58.1557	53.5242	103.744	108.069	95.552	40.9348	127.151	96.073	40.9348	144.149	103.214
arahy.Tifrunner.gnm1.ann1.35ND81	46.7904	51.2512	1.64195	64.5702	104.765	18.6496	32.2592	21.3994	21.8091	13.7013	77.074	1.64195	104.765	103.123
arahy.Tifrunner.gnm1.ann1.TJWA8Z	15.9485	7.96342	105.7	9.14055	6.34448	7.92846	9.97634	12.8995	6.11859	31.775	2.61562	2.61562	105.7	103.084
arahy.Tifrunner.gnm1.ann1.N3WVHA	60.3056	95.3738	21.0356	82.0716	87.9528	69.1799	93.3142	86.1524	124.048	50.9065	79.2135	21.0356	124.048	103.012
arahy.Tifrunner.gnm1.ann1.X54UNA	207.678	192.022	183.756	173.618	156.247	157.128	225.171	164.724	179.682	259.15	170.577	156.247	259.15	102.903
arahy.Tifrunner.gnm1.ann1.7AF3EL	73.1075	102.113	137.121	86.2975	65.8453	45.2222	69.5301	68.4122	82.44	134.613	34.229	34.229	137.121	102.892
arahy.Tifrunner.gnm1.ann1.673KA0	88.774	51.2359	144.834	53.1123	48.6046	48.2574	52.0577	48.8696	42.1053	127.454	57.2457	42.1053	144.834	102.729
arahy.Tifrunner.gnm1.ann1.G03TES	34.463	101.301	0.0800596	68.651	71.3861	67.3186	85.598	82.2126	102.643	12.2976	35.7396	0.0800596	102.643	102.563
arahy.Tifrunner.gnm1.ann1.JSLQ1D	35.0233	12.758	114.331	12.3079	11.8093	18.8951	22.4135	16.7081	23.8996	59.1162	15.4316	11.8093	114.331	102.522
arahy.Tifrunner.gnm1.ann1.NG4XB7	74.0788	33.9199	50.1155	65.0556	59.4389	132.178	111.594	131.273	136.412	65.4208	89.4913	33.9199	136.412	102.492
arahy.Tifrunner.gnm1.ann1.5HN39H	37.3184	23.8282	112.74	15.3074	14.1159	18.7477	16.0433	16.4417	10.2519	69.696	10.7384	10.2519	112.74	102.488
arahy.Tifrunner.gnm1.ann1.KJX9WG	121.836	60.512	126.24	66.2977	93.811	151.685	137.438	162.898	119.956	124.486	91.9882	60.512	162.898	102.386
arahy.Tifrunner.gnm1.ann1.0HTC6K	79.6746	35.7986	114.055	40.2459	36.0667	43.6379	44.7161	40.3314	14.0123	116.311	48.6157	14.0123	116.311	102.299
arahy.Tifrunner.gnm1.ann1.4TXG74	25.3034	4.77658	107.04	8.26415	8.17284	7.38298	10.5428	11.5247	8.5696	31.4696	6.70298	4.77658	107.04	102.263
arahy.Tifrunner.gnm1.ann1.6CW0B2	89.1731	83.8115	27.2242	86.6659	65.3383	97.6761	118.744	101.094	61.7068	111.053	129.219	27.2242	129.219	101.995
arahy.Tifrunner.gnm1.ann1.PTJZ35	43.0659	27.1725	125.709	29.0379	32.7662	31.4294	40.9066	28.4326	35.2699	86.971	23.7668	23.7668	125.709	101.942
arahy.Tifrunner.gnm1.ann1.JM0DSQ	125.83	70.1383	23.9602	49.8106	55.8827	53.857	52.9408	47.7843	52.8802	64.7367	50.6778	23.9602	125.83	101.87
arahy.Tifrunner.gnm1.ann1.UYA8EU	26.6121	97.6374	0	58.7011	62.6393	36.4666	58.4269	57.8594	57.3938	31.8295	101.837	0	101.837	101.837
arahy.Tifrunner.gnm1.ann1.T6TLY6	72.2758	72.4962	136.604	68.0076	53.2566	47.3996	55.3039	61.4739	64.4269	99.8116	34.8202	34.8202	136.604	101.784
arahy.Tifrunner.gnm1.ann1.6QA0V6	66.225	42.694	140.176	41.8761	44.4374	54.209	57.7528	63.053	38.4145	87.6914	49.4717	38.4145	140.176	101.761
arahy.Tifrunner.gnm1.ann1.772I7G	70.0679	29.3697	76.0897	26.8142	21.2152	61.248	65.0589	89.132	33.8286	122.969	38.4592	21.2152	122.969	101.754
arahy.Tifrunner.gnm1.ann1.5R858N	35.0692	83.9776	5.7912	63.4353	65.8685	58.9273	60.5777	67.3211	58.8568	31.4064	107.537	5.7912	107.537	101.746
arahy.Tifrunner.gnm1.ann1.YBFT0T	23.6742	8.86628	108.935	7.56756	9.62724	8.85382	10.1145	7.33075	7.8767	29.2907	8.64795	7.33075	108.935	101.604
arahy.Tifrunner.gnm1.ann1.YA6PA2	38.1629	9.57829	44.686	21.6569	38.0535	31.6703	34.1323	36.8682	66.3346	111.144	26.5268	9.57829	111.144	101.566
arahy.Tifrunner.gnm1.ann1.D10BJJ	34.8516	37.5554	113.297	42.7807	29.3298	19.3241	30.6537	24.8296	32.9146	77.5099	11.8636	11.8636	113.297	101.433
arahy.Tifrunner.gnm1.ann1.I4CVDG	78.3936	34.5685	135.819	47.5668	70.8612	58.6275	75.4463	60.0508	61.9971	58.2018	48.3298	34.5685	135.819	101.25
arahy.Tifrunner.gnm1.ann1.3PZ9K2	103.373	66.6621	129.057	72.3177	78.0081	39.9349	82.2142	60.0276	73.6634	141.065	41.0357	39.9349	141.065	101.13
arahy.Tifrunner.gnm1.ann1.N9C1G8	129.899	52.253	28.7859	62.9921	45.0144	52.905	117.977	69.2154	58.993	120.243	127.22	28.7859	129.899	101.113
arahy.Tifrunner.gnm1.ann1.AVW0M7	170.553	69.5359	110.256	85.133	134.117	91.1962	166.679	88.5233	140.928	134.214	107.942	69.5359	170.553	101.017
arahy.Tifrunner.gnm1.ann1.WY2XWP	122.47	71.7223	21.5436	120.677	76.4473	66.0622	62.5722	74.1997	36.7633	108.989	69.1816	21.5436	122.47	100.926
arahy.Tifrunner.gnm1.ann1.0C6YUW	57.5477	48.4067	132.923	45.5631	50.635	35.6027	51.3648	56.4972	51.0513	56.0404	32.3386	32.3386	132.923	100.584
arahy.Tifrunner.gnm1.ann1.7LM4TU	44.7485	48.4716	115.679	41.1074	23.9142	24.456	36.7471	28.8174	26.8304	85.3995	15.1545	15.1545	115.679	100.525
arahy.Tifrunner.gnm1.ann1.GP38YL	111.69	108.633	77.2477	96.5793	66.7323	56.5936	67.4799	69.1311	82.1545	139.634	39.2154	39.2154	139.634	100.419
arahy.Tifrunner.gnm1.ann1.9SLV88	80.5803	76.4445	77.4964	67.094	78.0721	67.9525	64.9654	132.372	67.6293	32.1106	33.5401	32.1106	132.372	100.261
arahy.Tifrunner.gnm1.ann1.AP3MRM	23.6289	15.8586	8.74883	53.1678	67.3228	31.4935	30.6516	103.99	33.3832	17.7022	108.798	8.74883	108.798	100.049
arahy.Tifrunner.gnm1.ann1.5R4KAC	48.2239	23.1061	97.7286	21.453	19.1632	55.1633	35.0087	32.9848	26.9119	119.118	30.2373	19.1632	119.118	99.9548
arahy.Tifrunner.gnm1.ann1.V2ETSI	162.868	262.778	262.097	225.573	194.718	163.33	186.658	218.94	191.679	180.788	242.388	162.868	262.778	99.91
arahy.Tifrunner.gnm1.ann1.86SZEE	46.6655	19.0283	118.936	26.0593	34.3481	30.0307	38.516	33.4629	28.328	54.2894	36.1353	19.0283	118.936	99.9077
arahy.Tifrunner.gnm1.ann1.105TUT	65.6002	100.279	34.0176	84.9858	0.725914	81.2577	83.3305	95.8763	80.5697	69.0323	96.5513	0.725914	100.279	99.5531
arahy.Tifrunner.gnm1.ann1.85J3HU	112.7	32.8745	48.6129	27.795	30.0904	29.9352	30.6104	13.2659	26.2335	40.1166	38.655	13.2659	112.7	99.4341
arahy.Tifrunner.gnm1.ann1.RJI6AK	96.2125	34.9951	10.185	58.8397	109.577	71.469	96.923	52.961	100.792	38.2293	47.0235	10.185	109.577	99.392
arahy.Tifrunner.gnm1.ann1.NWH0QG	74.982	51.0305	77.0859	102.773	49.6177	82.7868	97.6778	148.814	69.1002	79.7063	121.928	49.6177	148.814	99.1963
arahy.Tifrunner.gnm1.ann1.KKVP68	51.6429	91.3452	27.4826	120.383	80.4147	52.9714	112.291	55.4641	106.15	67.2615	126.671	27.4826	126.671	99.1884
arahy.Tifrunner.gnm1.ann1.MPQ92C	99.911	52.8462	142.242	43.2233	47.3091	59.7415	58.6035	57.5986	53.9395	85.3407	68.2409	43.2233	142.242	99.0187
arahy.Tifrunner.gnm1.ann1.3AH3YU	18.0431	42.7575	7.27773	52.8555	26.447	27.4472	30.2928	24.2187	32.6073	6.72697	105.656	6.72697	105.656	98.929
arahy.Tifrunner.gnm1.ann1.NDAY03	16.0195	55.1997	1.29183	25.835	46.4065	20.2946	43.7911	26.5136	100.156	6.87919	12.2205	1.29183	100.156	98.8642
arahy.Tifrunner.gnm1.ann1.7TR677	2.24229	1.58992	0	4.07818	5.35911	98.6285	6.9085	4.30929	1.55153	0.9162	5.5541	0	98.6285	98.6285
arahy.Tifrunner.gnm1.ann1.KD1GVP	48.4475	65.5725	51.9695	53.2714	58.8292	118.216	147.023	78.2397	54.4151	89.2929	127.298	48.4475	147.023	98.5755
arahy.Tifrunner.gnm1.ann1.949I90	40.2527	49.4634	111.844	38.5384	34.2273	15.2018	31.4495	22.0866	27.4756	98.2565	13.2745	13.2745	111.844	98.5695
arahy.Tifrunner.gnm1.ann1.Q339KD	0.137588	34.4624	82.7605	13.0977	1.07754	0.259156	98.4417	0.483075	58.0629	7.67331	50.2378	0.137588	98.4417	98.3041
arahy.Tifrunner.gnm1.ann1.3YC2HT	47.9613	90.0535	32.2786	92.1783	37.4529	27.4024	41.076	41.0619	49.7094	20.2196	118.506	20.2196	118.506	98.2864
arahy.Tifrunner.gnm1.ann1.N075P8	60.7092	113.148	50.9774	78.2679	64.9565	48.5307	68.5161	59.9571	81.1739	136.329	38.3702	38.3702	136.329	97.9588
arahy.Tifrunner.gnm1.ann1.KVK1VL	68.5103	22.0871	120.034	63.1751	67.6067	46.9773	56.879	35.5567	75.3632	66.2085	23.7194	22.0871	120.034	97.9469
arahy.Tifrunner.gnm1.ann1.5ZV8II	38.6373	82.9129	4.47099	63.4064	65.9001	47.7945	57.3461	67.6466	56.0101	39.6391	102.268	4.47099	102.268	97.797
arahy.Tifrunner.gnm1.ann1.VA70GF	37.1395	52.2646	109.851	37.4063	27.3643	20.58	30.3234	27.6661	33.0907	80.9096	12.2051	12.2051	109.851	97.6459
arahy.Tifrunner.gnm1.ann1.7G97IV	81.9476	140.639	43.0558	101.165	77.7833	57.6215	90.1344	76.7252	80.9585	64.4234	109.26	43.0558	140.639	97.5832
arahy.Tifrunner.gnm1.ann1.GQ96QH	79.1577	116.336	18.9581	76.4456	49.6315	66.991	91.3531	80.0806	61.0671	83.2044	90.1356	18.9581	116.336	97.3779
arahy.Tifrunner.gnm1.ann1.F3G6PL	49.8889	51.4241	135.93	43.8852	49.9636	57.04	56.0254	38.5576	60.3818	73.9414	45.7711	38.5576	135.93	97.3724
arahy.Tifrunner.gnm1.ann1.145DEM	160.505	134.955	195.712	120.823	132.023	100.75	142.658	118.07	118.337	197.939	105.109	100.75	197.939	97.189
arahy.Tifrunner.gnm1.ann1.R3D3WS	41.8488	38.0603	108.067	28.6814	22.4226	15.2368	24.027	22.1619	22.9848	66.468	10.9522	10.9522	108.067	97.1148
arahy.Tifrunner.gnm1.ann1.RR7AK4	48.9376	59.7469	111.331	47.6027	31.8538	26.5559	35.3665	34.5504	45.0838	73.5472	14.2437	14.2437	111.331	97.0873
arahy.Tifrunner.gnm1.ann1.6DRS7R	175.574	88.1715	98.4696	114.424	170.864	125.62	152.426	107.471	143.544	130.47	78.645	78.645	175.574	96.929
arahy.Tifrunner.gnm1.ann1.0FZT73	75.2151	3.02154	97.9833	26.2307	16.9044	26.1231	4.11556	38.2831	2.97411	1.05744	13.9598	1.05744	97.9833	96.9259
arahy.Tifrunner.gnm1.ann1.XRU281	124.797	94.3434	181.932	85.0088	111.006	119.303	146.394	112.63	123.763	123.119	101.892	85.0088	181.932	96.9232
arahy.Tifrunner.gnm1.ann1.MW0P8M	32.1756	33.3161	106.823	24.9993	17.9756	13.7803	22.7082	19.4682	17.178	63.6701	10.2141	10.2141	106.823	96.6089
arahy.Tifrunner.gnm1.ann1.3R5KQS	145.917	49.4579	130.121	69.5646	88.8581	62.0615	80.3999	66.5686	84.1469	117.093	50.096	49.4579	145.917	96.4591
arahy.Tifrunner.gnm1.ann1.G33D6N	49.8161	89.6628	23.792	41.8571	20.9707	53.9853	61.2123	70.5889	117.336	24.4526	45.8947	20.9707	117.336	96.3653
arahy.Tifrunner.gnm1.ann1.EGF22G	126.096	75.0608	45.9928	56.9813	69.4404	63.4679	99.8474	70.3276	29.7378	69.2788	55.8333	29.7378	126.096	96.3582
arahy.Tifrunner.gnm1.ann1.QWM91M	68.5977	85.2684	77.2612	114.358	110.258	77.6383	83.756	121.363	146.791	50.4488	62.133	50.4488	146.791	96.3422
arahy.Tifrunner.gnm1.ann1.5WFN9L	82.3575	27.1237	8.08038	40.559	26.178	49.7618	49.9505	62.0486	31.5828	104.418	63.8229	8.08038	104.418	96.3376
arahy.Tifrunner.gnm1.ann1.AB3H6U	81.9927	35.6851	19.0454	63.4244	115.325	66.5839	107.815	62.019	87.2926	52.4623	55.6966	19.0454	115.325	96.2796
arahy.Tifrunner.gnm1.ann1.G4VXQ4	37.8728	13.03	104.992	15.5503	13.3684	12.4934	13.5686	12.7471	8.75133	45.8492	10.9317	8.75133	104.992	96.2407
arahy.Tifrunner.gnm1.ann1.PIAF8F	107.101	52.1653	135.535	83.8369	128.588	62.2476	78.7844	71.0139	95.0072	71.4091	39.3355	39.3355	135.535	96.1995
arahy.Tifrunner.gnm1.ann1.S4JT24	138.3	57.6094	102.632	92.224	125.346	125.449	153.648	105.58	120.806	148.194	121.442	57.6094	153.648	96.0386
arahy.Tifrunner.gnm1.ann1.EZF9NP	55.5683	53.7558	149.702	63.2974	72.3371	59.6027	53.7514	66.2446	91.328	61.4609	54.397	53.7514	149.702	95.9506
arahy.Tifrunner.gnm1.ann1.D3D30P	122.598	31.4682	74.7118	34.1898	40.9018	31.0194	94.0476	47.9376	26.6602	46.7285	53.5256	26.6602	122.598	95.9378
arahy.Tifrunner.gnm1.ann1.1CXI4Z	61.7733	127.942	45.0228	107.508	99.9343	102.993	109.013	140.935	111.967	45.7763	68.4456	45.0228	140.935	95.9122
arahy.Tifrunner.gnm1.ann1.GXU0CK	34.1161	63.2846	23.0393	57.5075	55.5198	63.5491	61.673	68.8111	56.8705	3.12897	98.9018	3.12897	98.9018	95.7728
arahy.Tifrunner.gnm1.ann1.KZ47MP	2.44784	41.4934	0	53.4098	7.31352	5.33617	5.65503	5.4315	21.1508	0.757906	95.6181	0	95.6181	95.6181
arahy.Tifrunner.gnm1.ann1.8D2970	33.9155	50.2856	113.243	24.0502	26.0939	41.1597	42.0887	38.8422	17.6325	63.1277	42.4438	17.6325	113.243	95.6105
arahy.Tifrunner.gnm1.ann1.X88BGH	60.4648	10.8961	106.472	21.4114	32.5783	34.3799	40.3121	32.8482	35.7088	40.6274	13.4567	10.8961	106.472	95.5759
arahy.Tifrunner.gnm1.ann1.06MV4V	65.084	35.1264	130.16	39.7917	44.3271	59.262	62.0728	45.9555	45.7371	74.778	38.5932	35.1264	130.16	95.0336
arahy.Tifrunner.gnm1.ann1.R8YQMP	39.286	58.5637	7.50458	67.3939	28.1261	35.7016	45.584	43.5376	50.1749	37.2993	102.53	7.50458	102.53	95.0254
arahy.Tifrunner.gnm1.ann1.J4U887	51.8085	72.3911	14.5632	53.3632	50.1713	63.486	73.0089	77.5896	55.5294	38.1418	109.523	14.5632	109.523	94.9598
arahy.Tifrunner.gnm1.ann1.7BIG84	62.3655	101.051	107.201	84.5833	67.2439	41.8033	61.7288	61.516	87.3182	118.499	23.7351	23.7351	118.499	94.7639
arahy.Tifrunner.gnm1.ann1.NC261Q	144.443	67.9504	76.7913	92.7072	139.994	116.919	162.703	105.722	132.028	88.5639	95.6204	67.9504	162.703	94.7526
arahy.Tifrunner.gnm1.ann1.8F5AL7	50.3154	35.3419	130.068	35.6807	43.9528	48.692	57.9794	37.0863	48.1777	66.8015	42.9748	35.3419	130.068	94.7261
arahy.Tifrunner.gnm1.ann1.S5ELWT	87.8688	37.8527	132.549	49.5579	71.4717	51.8323	81.3572	56.8343	57.0791	93.511	44.3952	37.8527	132.549	94.6963
arahy.Tifrunner.gnm1.ann1.S3VH2F	64.861	60.1336	121.271	34.4948	30.5896	26.6376	38.6941	36.8594	45.1696	113.22	28.2195	26.6376	121.271	94.6334
arahy.Tifrunner.gnm1.ann1.B8E16K	67.5924	23.6125	101.194	21.3631	21.25	40.4615	39.072	31.719	28.9284	115.872	24.9086	21.25	115.872	94.622
arahy.Tifrunner.gnm1.ann1.Q498P0	82.0359	20.112	111.804	29.0537	45.2838	54.486	70.681	32.3201	73.1425	114.486	56.0324	20.112	114.486	94.374
arahy.Tifrunner.gnm1.ann1.TN3NK4	192.487	98.1718	130.957	118.329	150.019	128.369	190.592	145.148	123.629	116.487	111.27	98.1718	192.487	94.3152
arahy.Tifrunner.gnm1.ann1.Q36S6K	6.54676	5.98306	74.548	77.7133	100.2	26.6576	13.1431	14.6813	99.8138	42.6791	72.4206	5.98306	100.2	94.2169
arahy.Tifrunner.gnm1.ann1.KAS3CI	151.551	98.1876	57.3925	97.1713	88.6081	123.791	118.422	126.192	72.4037	133.548	96.6142	57.3925	151.551	94.1585
arahy.Tifrunner.gnm1.ann1.3X9B1A	177.583	142.582	198.318	128.598	122.157	160.592	173.332	196.945	154.973	132.509	216.222	122.157	216.222	94.065
arahy.Tifrunner.gnm1.ann1.ACH06T	67.5207	40.7342	129.218	37.7108	46.0208	52.2522	53.9436	54.9039	35.1735	96.2136	44.7229	35.1735	129.218	94.0445
arahy.Tifrunner.gnm1.ann1.XJ3ZRF	120.466	83.1814	26.4503	54.3252	65.2933	79.4005	101.835	84.2286	34.9436	83.6886	54.2602	26.4503	120.466	94.0157
arahy.Tifrunner.gnm1.ann1.CSNE3R	35.9301	14.0724	107.842	14.7078	14.9839	18.9354	17.7481	15.3388	17.374	47.3927	16.7249	14.0724	107.842	93.7696
arahy.Tifrunner.gnm1.ann1.23T474	62.716	13.0053	102.294	13.2067	21.3787	13.862	22.4319	12.7139	12.9567	53.5024	8.72163	8.72163	102.294	93.5724
arahy.Tifrunner.gnm1.ann1.TJ1I43	21.5952	61.8593	13.286	66.6158	52.3662	12.9682	69.2176	94.4931	46.8368	1.06598	20.5125	1.06598	94.4931	93.4271
arahy.Tifrunner.gnm1.ann1.VH7VLJ	39.7478	31.8468	6.8252	48.8208	100.084	8.75019	68.2212	20.2812	95.7091	16.8431	20.3909	6.8252	100.084	93.2588
arahy.Tifrunner.gnm1.ann1.BU8BGR	98.47	61.9251	153.451	64.3256	60.2786	65.6797	82.3394	73.2741	72.0684	106.283	79.3174	60.2786	153.451	93.1724
arahy.Tifrunner.gnm1.ann1.Z3SLP7	88.7049	46.7668	89.5914	45.2402	51.4131	40.17	61.6409	59.6482	30.471	123.636	38.5566	30.471	123.636	93.165
arahy.Tifrunner.gnm1.ann1.6IA5X9	40.1577	12.244	105.382	17.3431	19.141	15.6407	15.4974	14.7818	13.0738	48.4534	18.0818	12.244	105.382	93.138
arahy.Tifrunner.gnm1.ann1.5NB5PV	94.0496	66.2876	92.0578	67.178	84.1328	134.389	154.224	130.329	83.5582	61.1198	74.1964	61.1198	154.224	93.1042
arahy.Tifrunner.gnm1.ann1.TWH6SW	106.377	58.3592	120.23	81.7365	151.441	90.0753	116.627	94.6358	80.5777	109.362	100.851	58.3592	151.441	93.0818
arahy.Tifrunner.gnm1.ann1.A1GEBB	39.0911	49.8207	93.0779	34.2891	25.3452	19.9859	32.9247	31.0808	32.3797	0.257288	13.5011	0.257288	93.0779	92.8206
arahy.Tifrunner.gnm1.ann1.BQ5T6G	37.0601	29.0565	110.962	26.2917	26.9385	19.5979	26.9407	29.7861	30.247	42.1553	18.2808	18.2808	110.962	92.6812
arahy.Tifrunner.gnm1.ann1.K88V5Z	24.8143	17.3209	5.37173	21.3523	18.2342	98.036	64.4372	64.756	28.1993	12.7097	23.8664	5.37173	98.036	92.6643
arahy.Tifrunner.gnm1.ann1.XC3EXN	14.9005	77.8173	0	40.8188	33.5967	65.2025	67.7458	72.1048	83.4271	7.0379	92.6608	0	92.6608	92.6608
arahy.Tifrunner.gnm1.ann1.27RHGS	69.2603	112.943	20.2882	90.4208	25.0345	23.9157	43.5033	44.6159	45.9278	42.2717	92.183	20.2882	112.943	92.6548
arahy.Tifrunner.gnm1.ann1.Y9RVVK	66.561	66.9793	39.457	67.4853	82.3637	2.02686	93.1947	79.8674	1.75203	46.2393	0.547022	0.547022	93.1947	92.6477
arahy.Tifrunner.gnm1.ann1.D4Z4C8	29.4058	78.5243	0	63.2737	63.9413	73.2799	80.2373	84.7023	92.6199	8.45871	85.9178	0	92.6199	92.6199
arahy.Tifrunner.gnm1.ann1.A7GBNY	153.741	72.9913	140.688	87.0465	115.73	165.578	151.642	147.974	111.827	125.012	136.882	72.9913	165.578	92.5867
arahy.Tifrunner.gnm1.ann1.F30TLU	208.79	123.936	144.314	119.941	132.466	159.22	181.602	160.776	116.221	195.92	138.197	116.221	208.79	92.569
arahy.Tifrunner.gnm1.ann1.KXTN9G	18.1943	63.9122	19.0564	79.6535	26.6537	27.0758	30.8358	23.6419	55.5924	17.6524	110.059	17.6524	110.059	92.4066
arahy.Tifrunner.gnm1.ann1.U5JCUP	54.2935	52.8673	126.555	38.6348	34.1821	40.3138	34.3845	40.6685	37.4514	82.0909	45.8639	34.1821	126.555	92.3729
arahy.Tifrunner.gnm1.ann1.J5KI3B	1.22519	62.9476	0	56.0754	41.7803	70.5786	50.2742	65.5897	55.8848	0	92.3713	0	92.3713	92.3713
arahy.Tifrunner.gnm1.ann1.SYQX0D	50.2912	39.4138	119.698	30.6635	31.1923	28.8662	37.2731	38.2172	34.3645	72.3236	27.4164	27.4164	119.698	92.2816
arahy.Tifrunner.gnm1.ann1.987W5L	113.939	53.3819	37.0964	44.2837	21.7278	62.9362	68.3132	38.4674	23.3732	68.1013	49.788	21.7278	113.939	92.2112
arahy.Tifrunner.gnm1.ann1.GEGB9W	55.3883	95.4687	48.4338	75.2283	71.1844	93.1755	109.579	117.639	80.8002	40.7412	132.878	40.7412	132.878	92.1368
arahy.Tifrunner.gnm1.ann1.YV33P0	109.75	93.7983	17.7593	83.8635	80.2262	54.1104	80.1996	64.5382	72.5534	81.425	64.1363	17.7593	109.75	91.9907
arahy.Tifrunner.gnm1.ann1.EFB7JN	196.722	173.11	127.86	146.8	146.275	145.605	219.845	183.516	142.977	211.535	156.827	127.86	219.845	91.985
arahy.Tifrunner.gnm1.ann1.6TI0EB	80.6887	36.6741	118.614	28.4864	26.6508	50.1208	48.3095	56.2724	33.1379	60.7558	27.0622	26.6508	118.614	91.9632
arahy.Tifrunner.gnm1.ann1.EY5UDZ	1.70082	29.0055	2.35099	65.4032	1.78877	1.10811	1.34501	1.61317	14.5991	1.0248	92.7862	1.0248	92.7862	91.7614
arahy.Tifrunner.gnm1.ann1.FS7ZHJ	126.184	145.755	55.3955	102.166	134.539	138.767	112.62	147.074	96.7157	96.9736	71.8807	55.3955	147.074	91.6785
arahy.Tifrunner.gnm1.ann1.UQ43TE	124.775	53.6746	145.303	55.1123	61.6082	71.0841	93.886	79.9369	61.7162	126.975	66.0891	53.6746	145.303	91.6284
arahy.Tifrunner.gnm1.ann1.LXJ7K2	28.7034	14.6978	102.036	12.8079	10.4548	67.2634	36.2547	36.7579	11.5557	42.0568	24.5129	10.4548	102.036	91.5812
arahy.Tifrunner.gnm1.ann1.H9FFKJ	130.101	93.8091	134.806	110.598	185.36	108.436	144.256	112.486	115.52	99.4786	107.915	93.8091	185.36	91.5509
arahy.Tifrunner.gnm1.ann1.W31NC6	50.8476	43.8545	22.2593	69.5956	33.5231	40.791	32.2598	67.1626	41.1298	38.7489	113.651	22.2593	113.651	91.3917
arahy.Tifrunner.gnm1.ann1.4KDK0P	18.4118	1.66923	92.9067	3.51105	8.04594	2.3258	4.95027	1.67906	3.25884	3.60824	5.26136	1.66923	92.9067	91.2375
arahy.Tifrunner.gnm1.ann1.722ASC	37.8452	56.9358	16.1525	68.5282	107.301	36.1939	88.3053	51.249	96.581	33.3222	46.9347	16.1525	107.301	91.1485
arahy.Tifrunner.gnm1.ann1.BP2DBN	57.2305	31.1168	79.2477	27.4141	39.1472	14.5285	31.798	24.7948	19.5764	105.472	28.4508	14.5285	105.472	90.9435
arahy.Tifrunner.gnm1.ann1.MBF964	28.1641	18.245	98.9614	13.1819	10.816	12.3999	11.3618	8.01817	9.89823	37.9896	10.9939	8.01817	98.9614	90.9432
arahy.Tifrunner.gnm1.ann1.9D9T18	69.7027	42.1496	80.2529	24.2805	20.4754	94.2169	62.2831	111.392	38.5289	74.6673	48.0426	20.4754	111.392	90.9166
arahy.Tifrunner.gnm1.ann1.WNG3H8	86.4685	63.4596	142.652	51.7774	66.1322	59.5409	63.1036	57.8227	60.4555	109.676	61.4781	51.7774	142.652	90.8746
arahy.Tifrunner.gnm1.ann1.U3RWIM	81.2251	52.9026	12.8825	62.2825	87.8549	65.2021	100.871	68.3239	103.644	44.0853	57.1001	12.8825	103.644	90.7615
arahy.Tifrunner.gnm1.ann1.KET370	41.9582	22.7589	113.435	34.9076	25.1319	42.6864	32.1745	48.1095	31.7249	44.465	53.2893	22.7589	113.435	90.6761
arahy.Tifrunner.gnm1.ann1.G3SQ12	4.52978	67.0887	9.96015	58.6594	61.6203	68.4114	53.7165	86.2974	71.5304	1.80522	92.4726	1.80522	92.4726	90.6674
arahy.Tifrunner.gnm1.ann1.0M27V0	57.4937	49.2192	112.759	46.6072	38.3232	29.8936	37.7156	35.5659	47.0499	112.576	22.1356	22.1356	112.759	90.6234
arahy.Tifrunner.gnm1.ann1.Y34PHS	158.306	73.6733	131.244	97.4529	130.883	112.265	164.266	109.249	101.564	158.618	97.4433	73.6733	164.266	90.5927
arahy.Tifrunner.gnm1.ann1.FW69P6	44.051	75.6956	0	58.6801	57.7312	79.6331	90.3792	78.7164	39.9224	23.0524	80.0101	0	90.3792	90.3792
arahy.Tifrunner.gnm1.ann1.7Q0HRU	11.1014	57.3043	6.14532	62.0993	91.9672	66.7276	75.9287	62.8294	61.3476	1.66034	70.9506	1.66034	91.9672	90.3069
arahy.Tifrunner.gnm1.ann1.VHC2JK	79.9856	60.5475	25.8943	82.6538	107.426	112.796	109.619	116.093	88.27	41.3462	107.872	25.8943	116.093	90.1987
arahy.Tifrunner.gnm1.ann1.KWD7UL	108.084	32.3608	63.7987	30.5	32.9457	61.688	67.309	70.215	33.2321	110.349	20.2048	20.2048	110.349	90.1442
arahy.Tifrunner.gnm1.ann1.JI8TVV	39.8546	56.5154	105.645	43.3427	34.1369	24.9691	35.0215	29.0167	32.5375	73.6779	15.5601	15.5601	105.645	90.0849
arahy.Tifrunner.gnm1.ann1.26LP8U	50.2225	68.6624	55.2206	87.4997	113.87	54.0242	65.4069	61.6301	120.538	30.5974	39.8286	30.5974	120.538	89.9406
arahy.Tifrunner.gnm1.ann1.4VY1XX	127.682	92.9958	153.086	63.2457	72.7504	89.7927	128.875	103.915	67.0179	108.622	65.5535	63.2457	153.086	89.8403
arahy.Tifrunner.gnm1.ann1.JWHJ24	43.3004	63.4405	31.0076	72.901	120.838	78.9479	93.1307	99.5048	92.2775	37.3866	74.1859	31.0076	120.838	89.8304
arahy.Tifrunner.gnm1.ann1.UGS5Z8	35.7865	0	89.8128	16.9976	15.4965	18.1582	0	18.7528	7.69074	44.0283	14.5241	0	89.8128	89.8128
arahy.Tifrunner.gnm1.ann1.EK5LIC	145.617	55.815	98.6511	96.8924	122.694	98.4867	128.296	78.8437	115.562	135.024	73.2735	55.815	145.617	89.802
arahy.Tifrunner.gnm1.ann1.68JCS7	46.4059	18.48	104.234	16.6202	19.7487	14.8305	20.6344	16.7902	16.2053	55.2935	14.6712	14.6712	104.234	89.5628
arahy.Tifrunner.gnm1.ann1.2P82C9	63.4791	19.6814	89.356	35.173	46.916	47.6969	52.145	61.4832	0.026258	0.111282	46.6181	0.026258	89.356	89.3297
arahy.Tifrunner.gnm1.ann1.8L1G2M	39.8776	5.7218	91.8762	13.0708	7.28579	10.8722	7.21724	18.2073	7.88583	80.6097	2.61939	2.61939	91.8762	89.2568
arahy.Tifrunner.gnm1.ann1.X0A8D9	0.0926748	89.3309	5.58723	68.422	53.3463	53.4389	63.0738	87.7224	69.1885	1.20234	80.3667	0.0926748	89.3309	89.2382
arahy.Tifrunner.gnm1.ann1.1181X5	47.3196	38.134	6.02902	54.6043	95.259	63.9629	82.3588	52.9733	80.7583	21.7244	36.8238	6.02902	95.259	89.23
arahy.Tifrunner.gnm1.ann1.3ZI7DD	165.134	106.166	131.585	121.829	184.162	133.103	177.777	118.506	195.322	109.969	116.311	106.166	195.322	89.156
arahy.Tifrunner.gnm1.ann1.7X1X2Z	89.2264	58.2865	143.535	75.724	87.6311	62.8815	101.362	77.8875	82.2502	96.0429	54.5917	54.5917	143.535	88.9433
arahy.Tifrunner.gnm1.ann1.8T8XTL	23.7861	88.7203	0	55.3446	59.2466	58.2575	54.1036	76.7526	58.9387	12.8017	47.7109	0	88.7203	88.7203
arahy.Tifrunner.gnm1.ann1.01AR4S	52.2575	30.6159	111.449	25.9484	23.3061	22.8087	36.3431	26.2544	28.0609	69.9887	28.1008	22.8087	111.449	88.6403
arahy.Tifrunner.gnm1.ann1.512R9H	0	0	88.5672	0	0.0569265	0	0.031066	0.0410298	0	0	0	0	88.5672	88.5672
arahy.Tifrunner.gnm1.ann1.TS1MW2	69.7374	54.2419	92.0125	53.0823	46.6223	27.8639	46.7912	35.6283	51.0036	109.438	20.9948	20.9948	109.438	88.4432
arahy.Tifrunner.gnm1.ann1.A7U39C	48.8306	70.1244	69.0719	53.2509	34.654	38.7247	49.7044	45.0155	26.8925	98.7026	10.2756	10.2756	98.7026	88.427
arahy.Tifrunner.gnm1.ann1.FT61ID	70.4724	64.3179	64.082	74.2347	101.045	44.2872	132.696	58.3795	96.6876	76.3581	97.5155	44.2872	132.696	88.4088
arahy.Tifrunner.gnm1.ann1.1RKJ3P	156.089	67.7046	72.4937	79.4984	122.91	113.563	148.177	102.464	109.967	106.089	90.0449	67.7046	156.089	88.3844
arahy.Tifrunner.gnm1.ann1.0BPR43	103.899	68.522	77.6934	61.0526	74.8397	106.816	121.856	112.554	82.4235	149.348	129.774	61.0526	149.348	88.2954
arahy.Tifrunner.gnm1.ann1.VY5ZYI	5.86289	58.8978	0	62.3884	58.181	75.4111	66.8847	88.237	81.2766	1.63024	82.5793	0	88.237	88.237
arahy.Tifrunner.gnm1.ann1.Q6429D	114.245	57.3148	57.8842	90.795	135.745	76.877	94.3187	72.353	61.8363	73.296	47.6063	47.6063	135.745	88.1387
arahy.Tifrunner.gnm1.ann1.VRRB4A	3.24473	8.9591	0	34.6044	85.3921	11.2281	22.2312	3.68207	87.9779	0	0.899132	0	87.9779	87.9779
arahy.Tifrunner.gnm1.ann1.98CSRD	69.2148	61.1626	11.37	54.9071	35.0933	73.5531	73.9218	73.7668	38.3503	36.2388	99.3095	11.37	99.3095	87.9395
arahy.Tifrunner.gnm1.ann1.X6E8D2	27.686	10.0627	97.9458	19.1618	35.128	22.209	30.6838	22.4422	28.2266	31.6973	19.405	10.0627	97.9458	87.8831
arahy.Tifrunner.gnm1.ann1.W5QVW0	17.4206	34.9269	23.4982	68.5072	17.5834	21.0211	17.0431	28.4052	23.1143	17.2593	104.854	17.0431	104.854	87.8109
arahy.Tifrunner.gnm1.ann1.AGX1S0	100.593	69.2472	26.4445	75.5451	87.3499	111.777	114.118	112.433	90.694	52.8855	102.826	26.4445	114.118	87.6735
arahy.Tifrunner.gnm1.ann1.6YZ37K	98.1544	40.6009	38.2734	50.7799	66.747	125.914	115.32	122.127	60.5859	73.7542	82.7924	38.2734	125.914	87.6406
arahy.Tifrunner.gnm1.ann1.4MY8G6	58.481	12.936	16.3001	15.9401	23.6714	16.9786	18.5691	23.0435	4.88378	92.5215	6.53409	4.88378	92.5215	87.6377
arahy.Tifrunner.gnm1.ann1.QYL6GS	126.035	53.6602	124.974	52.6851	57.4664	86.4168	93.2993	80.8092	64.5211	140.295	70.9635	52.6851	140.295	87.6099
arahy.Tifrunner.gnm1.ann1.4NL1XF	63.2983	110.223	45.8212	43.0057	22.6978	62.0251	73.6728	57.6081	55.1033	109.111	33.6481	22.6978	110.223	87.5252
arahy.Tifrunner.gnm1.ann1.28DDEN	91.7152	110.745	23.2464	95.8505	38.2788	45.8303	69.5751	68.709	52.0008	62.464	44.6077	23.2464	110.745	87.4986
arahy.Tifrunner.gnm1.ann1.J6NIZK	53.8617	35.2394	122.709	38.0884	41.2927	43.1871	53.5009	40.8042	43.9436	63.9713	40.2026	35.2394	122.709	87.4696
arahy.Tifrunner.gnm1.ann1.8V97K8	19.3115	4.7869	92.1129	6.30469	8.05046	9.62622	10.0649	6.89616	8.92812	32.636	4.72327	4.72327	92.1129	87.3896
arahy.Tifrunner.gnm1.ann1.SJW8XV	58.9919	22.8543	104.034	35.2585	39.7223	29.7089	24.3618	16.6733	38.7245	57.0218	26.6548	16.6733	104.034	87.3607
arahy.Tifrunner.gnm1.ann1.GZ47R7	119.003	32.7237	119.936	46.4022	63.8798	98.6766	85.659	81.7472	57.7242	108.65	63.0184	32.7237	119.936	87.2123
arahy.Tifrunner.gnm1.ann1.YWP2KZ	67.3294	25.2176	112.276	41.3651	50.9964	43.3428	65.4419	43.3061	40.9118	81.3562	36.5471	25.2176	112.276	87.0584
arahy.Tifrunner.gnm1.ann1.BKBP00	16.7055	8.47609	94.9084	9.09747	9.07203	9.5459	8.26754	8.23068	9.3689	31.2248	7.86845	7.86845	94.9084	87.04
arahy.Tifrunner.gnm1.ann1.5L02ZS	28.0867	43.437	2.61485	59.162	30.5927	50.1385	34.2094	79.9548	36.772	11.9869	89.6245	2.61485	89.6245	87.0096
arahy.Tifrunner.gnm1.ann1.RL0B30	65.2269	53.5346	46.6881	29.8904	30.3754	106.921	19.9777	64.7996	24.2502	25.2225	42.2635	19.9777	106.921	86.9433
arahy.Tifrunner.gnm1.ann1.Q1M4CJ	64.1161	46.9054	106.213	39.8149	44.1726	49.1232	43.7238	55.3974	37.953	84.4446	19.3705	19.3705	106.213	86.8425
arahy.Tifrunner.gnm1.ann1.VYCB27	102.829	27.0184	40.6409	45.7938	69.6351	24.4783	59.1876	35.6734	67.9754	50.2941	15.988	15.988	102.829	86.841
arahy.Tifrunner.gnm1.ann1.EMU47I	101.67	43.9985	41.0464	66.456	112.163	113.526	127.81	119.197	86.3562	64.2199	78.4284	41.0464	127.81	86.7636
arahy.Tifrunner.gnm1.ann1.74SAHL	69.2545	17.6038	104.251	37.6837	58.3215	31.5199	62.1092	30.2697	54.9197	86.9142	18.4484	17.6038	104.251	86.6472
arahy.Tifrunner.gnm1.ann1.DE38H7	147.048	75.0157	127.596	91.847	113.559	144.363	152.926	145.117	111.068	161.582	115.382	75.0157	161.582	86.5663
arahy.Tifrunner.gnm1.ann1.7Y3RHD	10.3987	35.0787	7.587	51.3418	23.2909	17.2314	20.6679	14.3697	24.5147	7.81175	94.1452	7.587	94.1452	86.5582
arahy.Tifrunner.gnm1.ann1.8C9R1J	29.3002	51.8105	10.671	55.6051	97.1474	51.3286	74.8157	54.6399	86.9401	12.7655	35.386	10.671	97.1474	86.4764
arahy.Tifrunner.gnm1.ann1.57RHWF	48.7687	95.3624	8.93765	27.6861	18.4335	26.0207	43.1892	33.6126	54.8445	34.0304	77.3719	8.93765	95.3624	86.4247
arahy.Tifrunner.gnm1.ann1.8F15T7	118.83	48.9209	44.6156	41.5088	45.1473	48.2014	48.3298	32.421	47.7627	61.2447	35.6622	32.421	118.83	86.409
arahy.Tifrunner.gnm1.ann1.5E52J9	29.2249	17.6371	100.036	18.7375	22.4022	19.9859	26.6769	20.4085	23.2126	59.8773	13.8184	13.8184	100.036	86.2176
arahy.Tifrunner.gnm1.ann1.7LZL5F	46.8985	35.5949	60.3386	56.9807	60.8028	52.1516	90.963	119.907	33.8234	45.152	42.4114	33.8234	119.907	86.0836
arahy.Tifrunner.gnm1.ann1.Q5RAF1	108.107	67.2605	113.232	77.1418	92.7153	52.5694	130.969	92.9851	112.67	92.0436	45.0468	45.0468	130.969	85.9222
arahy.Tifrunner.gnm1.ann1.0K2T49	53.6233	72.6912	10.1513	64.9847	71.3271	76.7551	95.9881	83.3838	71.4138	33.0112	81.6779	10.1513	95.9881	85.8368
arahy.Tifrunner.gnm1.ann1.406MLV	48.8692	95.8149	91.8987	77.3312	58.1395	32.516	48.4356	48.7454	63.5212	106.13	20.464	20.464	106.13	85.666
arahy.Tifrunner.gnm1.ann1.D4REW6	66.1078	31.1236	101.206	19.8802	15.6722	23.2219	20.4533	34.2572	23.2191	43.1291	26.8986	15.6722	101.206	85.5338
arahy.Tifrunner.gnm1.ann1.E8V3SA	85.4424	7.83047	0	1.27015	14.5191	25.7887	0.216616	18.2091	7.63711	14.1041	0.933869	0	85.4424	85.4424
arahy.Tifrunner.gnm1.ann1.4IG6PJ	119.549	57.5471	87.9029	103.163	142.967	92.1645	103.442	80.8467	131.43	86.7402	59.2358	57.5471	142.967	85.4199
arahy.Tifrunner.gnm1.ann1.WY6NTH	104.194	138.203	52.8251	89.8849	69.7017	114.302	105.668	114.488	119.625	117.87	128.47	52.8251	138.203	85.3779
arahy.Tifrunner.gnm1.ann1.S3IANQ	16.5123	48.3424	2.95907	28.8292	33.9245	76.7316	61.7131	47.7478	53.8239	50.0023	88.3109	2.95907	88.3109	85.3518
arahy.Tifrunner.gnm1.ann1.KXJ4AK	36.2707	29.1599	0	0.314346	85.1147	0.752611	0.381899	46.509	60.9697	1.52347	40.3211	0	85.1147	85.1147
arahy.Tifrunner.gnm1.ann1.24HVDZ	64.5111	38.4398	106.192	32.9049	38.9539	24.6874	36.7762	33.8647	29.4045	66.0071	21.1355	21.1355	106.192	85.0565
arahy.Tifrunner.gnm1.ann1.MB6FU1	91.1246	50.2479	93.7868	83.6599	120.745	55.2401	84.57	66.8361	98.5894	66.4837	35.7771	35.7771	120.745	84.9679
arahy.Tifrunner.gnm1.ann1.S263AF	36.2887	31.1728	92.988	28.9462	25.8846	8.02955	30.2075	23.1962	24.7063	48.1481	21.59	8.02955	92.988	84.9584
arahy.Tifrunner.gnm1.ann1.AI0VCX	35.5101	65.5769	0	55.1043	46.3614	52.8858	46.2012	68.6427	45.1408	15.0006	84.9258	0	84.9258	84.9258
arahy.Tifrunner.gnm1.ann1.3M3TNE	10.7524	64.3786	7.66029	51.1299	55.3955	69.22	81.2487	90.044	90.9421	6.02956	61.9924	6.02956	90.9421	84.9125
arahy.Tifrunner.gnm1.ann1.HDHM3Z	9.08599	4.78905	88.8839	4.90555	3.98297	4.11708	5.62792	4.821	4.07135	16.3328	4.89561	3.98297	88.8839	84.9009
arahy.Tifrunner.gnm1.ann1.EY5MJ2	27.6557	68.4672	14.3389	76.7668	56.712	55.0984	55.3977	56.0889	60.1617	14.5936	99.1575	14.3389	99.1575	84.8186
arahy.Tifrunner.gnm1.ann1.DXZ71K	34.1271	55.2797	10.9538	55.5284	94.93	40.7106	74.2658	55.7572	95.5169	15.0894	37.6171	10.9538	95.5169	84.5631
arahy.Tifrunner.gnm1.ann1.7GY2ZZ	82.0088	63.4775	45.6254	59.2745	57.539	130.132	97.7539	109.632	88.0814	54.5746	93.5339	45.6254	130.132	84.5066
arahy.Tifrunner.gnm1.ann1.DT5KC6	21.8448	6.98661	90.2364	7.64367	7.26754	6.64213	8.09508	5.77376	6.63135	31.5138	5.85185	5.77376	90.2364	84.4626
arahy.Tifrunner.gnm1.ann1.T6ZY4C	40.5085	35.8143	111.266	39.2322	29.4606	60.7875	41.6871	38.1298	26.8689	58.6366	52.1496	26.8689	111.266	84.3971
arahy.Tifrunner.gnm1.ann1.JCMX0M	43.7782	77.0714	19.9503	63.7374	55.3573	78.0907	88.3962	92.9342	69.7422	32.4465	104.343	19.9503	104.343	84.3927
arahy.Tifrunner.gnm1.ann1.C60K2U	62.5065	33.5071	108.468	25.7747	25.3923	29.868	38.5357	35.6231	24.0773	75.4974	29.912	24.0773	108.468	84.3907
arahy.Tifrunner.gnm1.ann1.F3YBRW	42.8143	53.5051	100.989	39.128	34.7358	22.3737	35.0407	30.2542	33.0255	66.3491	16.837	16.837	100.989	84.152
arahy.Tifrunner.gnm1.ann1.8YE7LP	85.796	55.4097	31.9267	70.958	116.016	80.564	104.141	84.7435	81.471	50.6098	63.443	31.9267	116.016	84.0893
arahy.Tifrunner.gnm1.ann1.ND5MUT	90.7178	31.1402	6.77853	18.1025	21.0432	46.5566	74.3965	85.5514	15.9696	51.5294	21.4548	6.77853	90.7178	83.9393
arahy.Tifrunner.gnm1.ann1.XA6I97	113.514	104.989	41.7337	66.6282	75.6197	85.6478	122.242	119.203	73.4707	38.6875	76.4849	38.6875	122.242	83.5545
arahy.Tifrunner.gnm1.ann1.I1SMWM	48.4693	48.7369	97.0259	41.4091	38.4019	15.1011	34.2691	22.402	35.955	81.4968	13.5327	13.5327	97.0259	83.4932
arahy.Tifrunner.gnm1.ann1.6441EL	108.823	73.2393	89.7542	69.1608	62.2054	66.3532	70.3483	73.4249	72.7062	145.513	74.9489	62.2054	145.513	83.3076
arahy.Tifrunner.gnm1.ann1.9YJ8T1	72.3508	31.808	32.8226	78.2524	115.1	73.2183	75.5968	53.2912	106.124	32.1294	36.9852	31.808	115.1	83.292
arahy.Tifrunner.gnm1.ann1.J11R1K	100.213	61.2971	22.446	53.3891	48.6819	75.2881	76.4783	80.8186	54.2383	105.706	55.035	22.446	105.706	83.26
arahy.Tifrunner.gnm1.ann1.VIF38V	102.716	19.6463	77.6715	32.53	54.639	62.7569	63.4901	55.8508	43.7717	78.8421	47.3981	19.6463	102.716	83.0697
arahy.Tifrunner.gnm1.ann1.PMQ83Q	37.2884	53.2897	13.4698	57.735	96.4817	53.7367	70.3306	56.7007	60.8819	17.8611	59.2755	13.4698	96.4817	83.0119
arahy.Tifrunner.gnm1.ann1.KV8E85	82.623	48.5381	76.0917	43.0381	45.5689	101.217	116.336	126.039	77.4729	73.6937	65.2984	43.0381	126.039	83.0009
arahy.Tifrunner.gnm1.ann1.CZL3S8	106.355	63.5459	23.3671	53.9885	61.2266	44.7673	73.6982	55.4697	72.0631	52.8118	42.3848	23.3671	106.355	82.9879
arahy.Tifrunner.gnm1.ann1.2YK8S2	42.5781	49.1991	55.8014	48.2778	28.7842	23.3475	31.4661	31.5513	27.8117	100.363	17.4446	17.4446	100.363	82.9184
arahy.Tifrunner.gnm1.ann1.8SK5FU	28.4789	7.42662	89.406	9.62758	12.5722	7.17955	8.69938	7.62867	8.39478	41.5408	6.53662	6.53662	89.406	82.8694
arahy.Tifrunner.gnm1.ann1.JCGS1M	60.0967	46.7283	110.782	31.4423	28.0854	38.431	49.0595	47.4678	35.9235	61.2052	31.9085	28.0854	110.782	82.6966
arahy.Tifrunner.gnm1.ann1.BG34PE	123.293	58.974	99.0335	63.2703	86.7835	45.9849	66.439	59.3407	44.831	127.489	45.4089	44.831	127.489	82.658
arahy.Tifrunner.gnm1.ann1.AZ205S	35.9543	33.1392	19.3201	16.4398	13.2471	33.7798	95.6513	21.5036	58.6344	33.8111	61.2309	13.2471	95.6513	82.4042
arahy.Tifrunner.gnm1.ann1.IYGA9S	84.9334	85.1705	88.0781	58.0527	46.1628	37.7942	55.0918	56.791	56.4254	104.98	22.6052	22.6052	104.98	82.3748
arahy.Tifrunner.gnm1.ann1.PEG0RN	6.83594	49.8584	0	53.6747	34.2101	71.015	54.8706	82.3156	55.4642	2.69622	60.6367	0	82.3156	82.3156
arahy.Tifrunner.gnm1.ann1.1TYS6L	120.113	37.8148	118.706	60.5234	74.4403	70.2992	85.3555	72.5047	73.8967	88.9145	53.0119	37.8148	120.113	82.2982
arahy.Tifrunner.gnm1.ann1.2I1JD4	34.1928	55.0808	10.9703	37.4253	35.3208	70.5405	59.7609	35.4712	59.9858	37.7459	93.2509	10.9703	93.2509	82.2806
arahy.Tifrunner.gnm1.ann1.XL9HTS	31.6224	51.3359	2.28869	33.1824	72.9983	76.51	52.8895	82.5686	34.978	0.348066	50.149	0.348066	82.5686	82.2205
arahy.Tifrunner.gnm1.ann1.4WKV82	108.425	42.4359	124.487	53.5952	85.4945	77.4407	90.6713	57.7338	70.4904	72.5795	53.4683	42.4359	124.487	82.0511
arahy.Tifrunner.gnm1.ann1.T2VQ83	109.997	50.2588	120.814	73.0617	93.8737	74.5997	98.2496	63.1254	104.311	132.138	60.4073	50.2588	132.138	81.8792
arahy.Tifrunner.gnm1.ann1.588I57	140.841	59.2975	62.2596	79.8005	133.528	101.805	141.153	89.8685	120.479	92.2283	63.8517	59.2975	141.153	81.8555
arahy.Tifrunner.gnm1.ann1.YZB02J	50.4934	26.4855	13.254	55.7703	84.2332	65.0577	61.8736	62.2515	95.102	26.9753	33.4799	13.254	95.102	81.848
arahy.Tifrunner.gnm1.ann1.H1JF6T	123.845	85.9736	86.975	73.9076	85.6165	70.6065	84.3727	81.3635	69.4309	129.978	48.1905	48.1905	129.978	81.7875
arahy.Tifrunner.gnm1.ann1.A0205P	50.0614	83.969	7.91162	56.6328	51.8916	36.6418	44.0649	62.4464	32.7763	37.9852	89.5169	7.91162	89.5169	81.6053
arahy.Tifrunner.gnm1.ann1.9TLR89	38.7142	30.5321	25.6783	26.5382	21.102	102.682	55.889	59.0615	43.9405	38.7961	56.9351	21.102	102.682	81.58
arahy.Tifrunner.gnm1.ann1.T3R0IJ	0.287467	3.19172	81.5216	1.34992	4.06561	1.21097	1.82952	0.376967	6.43268	0	5.74883	0	81.5216	81.5216
arahy.Tifrunner.gnm1.ann1.ND36BV	55.4398	32.6655	113.367	31.8466	36.603	38.4393	43.5692	39.6449	39.4554	67.6546	36.4875	31.8466	113.367	81.5204
arahy.Tifrunner.gnm1.ann1.P9CWB3	14.3666	15.7886	27.5489	16.1467	16.0791	95.8868	24.5516	61.6962	25.2793	47.6464	73.57	14.3666	95.8868	81.5202
arahy.Tifrunner.gnm1.ann1.CN9KST	79.0419	40.5092	69.8241	34.7515	20.4027	50.2512	51.3015	46.2213	20.8548	101.913	42.1083	20.4027	101.913	81.5103
arahy.Tifrunner.gnm1.ann1.XZJX01	1.22095	39.409	0	36.6701	49.0264	56.4105	50.9353	81.2736	38.7384	0.312644	53.4871	0	81.2736	81.2736
arahy.Tifrunner.gnm1.ann1.IS2QLD	47.985	14.5871	55.0254	20.8648	59.2854	24.5279	21.8393	22.2576	43.8263	93.1235	11.8806	11.8806	93.1235	81.2429
arahy.Tifrunner.gnm1.ann1.3HC2CW	56.1238	53.6949	51.0768	50.0579	56.3742	74.4022	79.5645	82.8949	66.498	1.65659	60.9843	1.65659	82.8949	81.2383
arahy.Tifrunner.gnm1.ann1.MLA72C	64.846	81.029	0	59.9835	61.9746	75.5475	74.7032	81.0989	60.8805	41.2684	73.4411	0	81.0989	81.0989
arahy.Tifrunner.gnm1.ann1.YCI8SI	33.4646	81.0422	0	27.686	33.5428	17.3786	33.9284	22.0891	34.6662	10.6829	15.8358	0	81.0422	81.0422
arahy.Tifrunner.gnm1.ann1.FH1S6D	44.7135	44.8551	99.3237	37.2544	26.6728	23.6754	32.2268	26.7388	32.5875	81.9041	18.4075	18.4075	99.3237	80.9162
arahy.Tifrunner.gnm1.ann1.56FJP3	50.1759	28.6702	52.015	24.4111	25.5365	105.279	87.0229	60.2278	24.5026	59.667	66.4231	24.4111	105.279	80.8679
arahy.Tifrunner.gnm1.ann1.7H823S	135.156	64.2404	91.3419	65.5985	82.7263	56.8202	104.738	74.5156	84.846	96.4221	54.3877	54.3877	135.156	80.7683
arahy.Tifrunner.gnm1.ann1.IKM8ZR	91.783	68.7616	17.2327	54.2033	72.2346	62.4466	97.9643	78.7292	73.5757	64.7109	57.8665	17.2327	97.9643	80.7316
arahy.Tifrunner.gnm1.ann1.3VSL80	121.836	51.1857	43.961	50.5109	54.119	52.221	67.2446	51.395	100.375	86.5198	41.1517	41.1517	121.836	80.6843
arahy.Tifrunner.gnm1.ann1.B6CCGS	147.908	85.3964	71.1147	69.6054	78.8775	67.2316	110.968	103.075	83.3546	87.0351	79.2547	67.2316	147.908	80.6764
arahy.Tifrunner.gnm1.ann1.XU9J8D	96.0959	31.8691	108.515	41.8212	41.2892	64.1446	60.0408	50.7786	45.2451	112.533	60.7478	31.8691	112.533	80.6639
arahy.Tifrunner.gnm1.ann1.MW07R7	37.5475	44.1293	13.419	27.6391	45.6418	43.6317	48.7535	29.0006	53.9942	94.0136	66.4981	13.419	94.0136	80.5946
arahy.Tifrunner.gnm1.ann1.C7L7Z9	126.064	118.325	137.337	79.613	67.1779	110.559	98.3542	94.2282	85.4258	147.74	92.1965	67.1779	147.74	80.5621
arahy.Tifrunner.gnm1.ann1.KM2VEP	81.3928	75.7126	41.7179	95.8807	96.3281	101.16	122.211	93.8939	73.8308	83.9274	99.5512	41.7179	122.211	80.4931
arahy.Tifrunner.gnm1.ann1.0TX68Y	28.5937	8.01432	86.7903	16.0516	25.8398	9.4256	20.6828	6.42534	22.2107	22.8632	8.61434	6.42534	86.7903	80.365
arahy.Tifrunner.gnm1.ann1.99FZNU	29.4692	80.1485	0	62.2243	52.7686	74.2661	66.2211	64.8574	72.187	18.4378	64.3996	0	80.1485	80.1485
arahy.Tifrunner.gnm1.ann1.XL1QYV	94.5858	32.9715	14.4761	21.2877	26.4878	51.5192	73.0081	86.4408	20.262	35.38	18.9861	14.4761	94.5858	80.1097
arahy.Tifrunner.gnm1.ann1.F78IM4	26.5042	18.4133	98.4462	21.5925	24.8151	22.6079	25.3435	31.5214	28.0989	30.4706	26.3814	18.4133	98.4462	80.0329
arahy.Tifrunner.gnm1.ann1.2YDG1M	41.1693	12.3638	29.5081	23.0949	34.5646	51	92.305	53.7568	47.0895	20.6895	16.995	12.3638	92.305	79.9412
arahy.Tifrunner.gnm1.ann1.Y01VEH	49.0686	40.1662	71.1627	64.0624	64.8571	57.2207	51.7479	67.2719	120.048	46.996	43.9466	40.1662	120.048	79.8818
arahy.Tifrunner.gnm1.ann1.XNR1AK	47.3513	35.8173	90.364	23.1966	19.3201	15.9424	24.8325	23.7477	17.47	78.1691	10.5067	10.5067	90.364	79.8573
arahy.Tifrunner.gnm1.ann1.1Q4DHH	141.943	91.9018	106.975	107.347	112.569	113.337	166.626	97.9263	123.858	171.667	134.572	91.9018	171.667	79.7652
arahy.Tifrunner.gnm1.ann1.92ZGJC	91.8315	68.416	84.2906	54.0443	65.6396	101.289	121.871	104.501	79.0168	133.781	102.035	54.0443	133.781	79.7367
arahy.Tifrunner.gnm1.ann1.W4LYDN	57.2517	17.794	97.5296	23.8108	42.6978	48.574	56.1346	43.0548	47.9357	55.6848	25.1019	17.794	97.5296	79.7356
arahy.Tifrunner.gnm1.ann1.K5AEM0	58.7523	66.9104	56.3669	63.9043	44.7338	24.1949	49.1077	29.2277	38.0092	96.7741	17.0827	17.0827	96.7741	79.6914
arahy.Tifrunner.gnm1.ann1.QQMU69	3.74956	79.6342	15.9614	33.3469	42.5895	16.9278	29.0301	22.6854	36.7993	0	18.5106	0	79.6342	79.6342
arahy.Tifrunner.gnm1.ann1.SD34JU	54.8741	32.5391	106.01	26.493	29.352	56.5965	40.4601	41.1181	42.0647	34.879	31.7655	26.493	106.01	79.517
arahy.Tifrunner.gnm1.ann1.6DJV34	101.338	34.4867	25.7562	55.1133	90.7012	32.2887	71.6202	42.6547	85.2929	56.3887	21.8334	21.8334	101.338	79.5046
arahy.Tifrunner.gnm1.ann1.9R1925	79.7019	33.5653	101.697	36.795	27.7634	40.8497	45.2222	39.0856	22.199	96.0779	33.4825	22.199	101.697	79.498
arahy.Tifrunner.gnm1.ann1.WQ43CN	28.9927	70.6875	6.08723	47.2189	41.031	62.5647	55.3592	56.4123	55.2725	39.5898	85.5456	6.08723	85.5456	79.4584
arahy.Tifrunner.gnm1.ann1.4A36F8	62.3942	103.555	24.1842	32.9065	27.5915	35.7276	38.043	35.162	67.8509	39.5841	94.5544	24.1842	103.555	79.3708
arahy.Tifrunner.gnm1.ann1.FW2V6H	20.2295	79.5411	13.4429	1.04871	1.87718	12.1659	2.6869	3.46443	19.2015	0.217214	19.0412	0.217214	79.5411	79.3239
arahy.Tifrunner.gnm1.ann1.J0RZ19	10.3738	85.9049	9.33582	34.296	14.8268	8.43721	13.6614	6.66711	43.14	8.65069	48.0304	6.66711	85.9049	79.2378
arahy.Tifrunner.gnm1.ann1.T7LP77	28.3251	23.4389	86.7866	13.5784	11.22	11.879	16.466	14.6161	12.2138	42.4589	7.55452	7.55452	86.7866	79.2321
arahy.Tifrunner.gnm1.ann1.AT7H7M	40.5826	74.3879	15.2932	62.2452	50.9319	94.3471	79.5696	85.0933	72.0401	41.4471	94.4104	15.2932	94.4104	79.1172
arahy.Tifrunner.gnm1.ann1.4I93G7	1.97204	28.0765	17.2441	30.003	34.667	80.5292	34.1431	75.5932	37.8995	1.49204	65.1984	1.49204	80.5292	79.0372
arahy.Tifrunner.gnm1.ann1.3AD2DT	36.5653	57.4025	2.06897	42.6436	32.2588	51.6705	47.9825	49.4345	40.7981	32.3215	81.0521	2.06897	81.0521	78.9831
arahy.Tifrunner.gnm1.ann1.38NM2G	12.9813	69.9341	0	59.7671	63.792	68.4182	55.6215	78.959	74.732	0	49.5309	0	78.959	78.959
arahy.Tifrunner.gnm1.ann1.FIY7NK	32.1097	0.125982	10.9183	78.9212	63.0478	62.7251	0.242156	54.5811	48.5948	59.4038	67.0897	0.125982	78.9212	78.7952
arahy.Tifrunner.gnm1.ann1.KM5KAV	75.7015	64.8576	57.3363	39.9121	48.1273	82.133	118.578	76.6597	49.603	53.3106	58.6727	39.9121	118.578	78.6659
arahy.Tifrunner.gnm1.ann1.LE80VX	41.0908	15.6564	74.3651	16.6255	24.5134	7.66364	21.7496	13.0053	10.2497	86.3238	12.4413	7.66364	86.3238	78.6602
arahy.Tifrunner.gnm1.ann1.00UVWE	41.9152	29.1948	9.15622	48.7027	87.7834	43.0893	69.1726	42.4023	71.1039	14.7441	28.3077	9.15622	87.7834	78.6272
arahy.Tifrunner.gnm1.ann1.FKWY5W	70.7638	99.1485	20.5384	54.679	55.936	51.9791	64.537	62.3756	80.2873	52.1269	53.1182	20.5384	99.1485	78.6101
arahy.Tifrunner.gnm1.ann1.K02HG2	35.0426	56.1875	102.681	47.2693	28.6842	24.1958	34.1509	28.1231	39.2246	60.148	33.8821	24.1958	102.681	78.4852
arahy.Tifrunner.gnm1.ann1.C24K44	135.274	94.833	110.807	93.5076	123.885	56.9817	107.838	84.6339	85.2616	126.319	59.7993	56.9817	135.274	78.2923
arahy.Tifrunner.gnm1.ann1.K7HT3I	9.81595	21.9628	57.957	60.0212	44.1165	33.3766	51.488	11.4017	57.1285	88.0719	24.1999	9.81595	88.0719	78.2559
arahy.Tifrunner.gnm1.ann1.UUZ1A7	39.0669	18.6092	96.8094	51.104	89.0803	40.6526	49.8371	55.2072	76.0099	45.8078	31.67	18.6092	96.8094	78.2002
arahy.Tifrunner.gnm1.ann1.N21GUB	112.857	41.3124	34.7282	56.4246	58.9783	50.8843	102.585	84.4284	64.2797	72.3482	51.283	34.7282	112.857	78.1288
arahy.Tifrunner.gnm1.ann1.0N29JQ	10.5467	1.12637	78.3097	2.0754	3.95642	0.669827	5.14024	15.5834	1.73964	23.6851	0.281903	0.281903	78.3097	78.0278
arahy.Tifrunner.gnm1.ann1.5ZZ2UC	60.8632	48.4105	19.9935	68.1626	97.9522	62.7235	86.1227	63.7661	88.5936	33.2466	41.7406	19.9935	97.9522	77.9587
arahy.Tifrunner.gnm1.ann1.9M7EI2	70.1158	58.5216	49.6712	88.1556	81.2387	59.8213	92.5473	66.3013	93.37	56.9754	127.599	49.6712	127.599	77.9278
arahy.Tifrunner.gnm1.ann1.GE184H	0	0.0857621	29.7424	0	0.12092	70.831	0	0.0443685	0.0660643	77.8199	44.3859	0	77.8199	77.8199
arahy.Tifrunner.gnm1.ann1.ARY3NI	42.127	45.8504	5.92034	54.8999	37.5439	39.0216	36.0972	34.6235	37.4416	62.6752	83.7253	5.92034	83.7253	77.805
arahy.Tifrunner.gnm1.ann1.BU1MR9	136.582	58.8627	127.022	72.4048	86.974	80.6093	104.878	78.5722	60.7821	122.751	79.0891	58.8627	136.582	77.7193
arahy.Tifrunner.gnm1.ann1.UAEM0K	10.1844	4.88077	81.4807	6.62625	9.607	7.74561	6.04514	23.1736	3.85272	22.2203	8.71155	3.85272	81.4807	77.628
arahy.Tifrunner.gnm1.ann1.CKCA5J	70.3404	64.9867	137.644	63.4038	76.4922	61.5338	74.348	67.6243	75.9088	84.6954	60.028	60.028	137.644	77.616
arahy.Tifrunner.gnm1.ann1.2PL4QG	109.505	39.635	62.077	54.271	36.6409	43.0369	38.611	31.8918	33.4763	53.8846	66.424	31.8918	109.505	77.6132
arahy.Tifrunner.gnm1.ann1.MTDN4F	111.356	64.9318	33.7573	67.7581	77.474	93.9032	103.809	100.961	67.2535	87.2716	81.3353	33.7573	111.356	77.5987
arahy.Tifrunner.gnm1.ann1.8W4JGI	51.5299	46.2327	86.9609	37.3722	29.1154	24.776	36.2804	31.1489	34.9415	93.5139	16.02	16.02	93.5139	77.4939
arahy.Tifrunner.gnm1.ann1.IW0ZP6	98.8817	83.4034	47.6096	77.0812	110.349	61.5585	118.397	82.0206	125.045	48.0727	63.4097	47.6096	125.045	77.4354
arahy.Tifrunner.gnm1.ann1.CR3DPP	1.1405	78.1045	2.85241	1.75458	1.0565	1.01585	4.58379	0.696876	24.2724	0.816511	5.81696	0.696876	78.1045	77.4076
arahy.Tifrunner.gnm1.ann1.FU46H2	57.1417	39.1066	116.499	41.2244	50.5738	62.3931	66.9534	51.8478	48.4592	63.7407	45.5161	39.1066	116.499	77.3924
arahy.Tifrunner.gnm1.ann1.WSY9GG	92.7384	119.927	127.022	84.3511	69.7729	61.1627	75.5218	76.215	81.2119	118.664	49.6974	49.6974	127.022	77.3246
arahy.Tifrunner.gnm1.ann1.TJCL76	58.4824	65.1283	39.8698	75.0355	74.2556	94.2124	98.4004	102.633	78.3677	61.5752	117.154	39.8698	117.154	77.2842
arahy.Tifrunner.gnm1.ann1.7A33FI	97.1636	28.5523	46.6192	33.7146	34.1825	43.1169	42.3303	47.8911	19.9733	94.4602	35.8783	19.9733	97.1636	77.1903
arahy.Tifrunner.gnm1.ann1.FFN132	0	0	77.1416	0	0	0	0	0.0897492	0	28.5707	27.0145	0	77.1416	77.1416
arahy.Tifrunner.gnm1.ann1.KU5GBR	36.8517	26.1025	86.3958	15.7696	13.7712	13.169	18.4427	16.7341	14.378	53.0934	9.29352	9.29352	86.3958	77.1023
arahy.Tifrunner.gnm1.ann1.UHM7Q0	92.0431	81.2105	81.1854	68.9025	61.6728	59.8945	81.4178	66.1595	136.58	84.0373	59.5033	59.5033	136.58	77.0767
arahy.Tifrunner.gnm1.ann1.TVDX40	0.289649	20.52	0	0.0361697	0.0361138	77.0551	61.7058	0.0261406	75.5828	49.602	46.4625	0	77.0551	77.0551
arahy.Tifrunner.gnm1.ann1.QPL6AT	74.3423	30.5743	36.655	33.7613	42.3798	34.7394	56.4268	53.6163	22.4319	99.4838	42.2624	22.4319	99.4838	77.0519
arahy.Tifrunner.gnm1.ann1.84YYIV	21.9922	9.5172	83.8229	12.4421	11.1455	6.77119	8.97401	9.25529	9.00522	20.5579	10.975	6.77119	83.8229	77.0517
arahy.Tifrunner.gnm1.ann1.920WM2	7.60267	67.9194	8.06622	67.2116	69.2838	63.332	51.6431	70.1871	56.5683	3.87295	80.9189	3.87295	80.9189	77.0459
arahy.Tifrunner.gnm1.ann1.7U9LX7	15.094	58.89	0	53.7088	58.5501	57.805	76.9608	63.736	60.0184	3.01869	60.8682	0	76.9608	76.9608
arahy.Tifrunner.gnm1.ann1.H49BTR	95.2508	55.5892	113.292	54.0885	72.5016	45.5892	61.0101	53.1485	38.0561	115.015	43.4744	38.0561	115.015	76.9589
arahy.Tifrunner.gnm1.ann1.CGP099	130.683	57.0501	87.553	53.7438	61.8357	96.0375	105.565	89.6091	73.1134	101.556	67.0689	53.7438	130.683	76.9392
arahy.Tifrunner.gnm1.ann1.4Y2508	90.4198	41.0848	43.7935	55.0301	21.0909	65.5404	46.1876	64.0329	48.6009	98.0248	82.0755	21.0909	98.0248	76.9339
arahy.Tifrunner.gnm1.ann1.E9V3WH	68.6498	27.9732	46.6024	31.7237	87.1561	73.4217	98.1272	43.2141	91.2592	64.4027	21.2932	21.2932	98.1272	76.834
arahy.Tifrunner.gnm1.ann1.I51058	65.3179	20.2768	11.7902	13.3615	23.9682	17.5202	16.1544	27.9193	7.56726	84.347	18.6018	7.56726	84.347	76.7797
arahy.Tifrunner.gnm1.ann1.D46YI6	0	0.0374174	76.7292	0	0	0	0.0588583	0.0129539	0	0	0	0	76.7292	76.7292
arahy.Tifrunner.gnm1.ann1.TDL4M4	91.289	32.7373	15.6961	22.9953	20.8474	14.6227	29.2143	17.5433	15.9921	56.3984	18.6944	14.6227	91.289	76.6663
arahy.Tifrunner.gnm1.ann1.U2VSD4	80.6	28.5898	34.5987	42.7362	57.0775	69.8044	83.8302	41.6428	54.7938	95.2738	105.204	28.5898	105.204	76.6142
arahy.Tifrunner.gnm1.ann1.A7W2G8	41.3673	106.997	37.9991	67.7316	39.1556	68.3252	70.9124	84.9695	45.0039	62.8898	114.596	37.9991	114.596	76.5969
arahy.Tifrunner.gnm1.ann1.P0PZ58	64.3745	34.2145	110.73	49.4025	52.0731	53.3445	50.3683	47.3903	45.2542	91.5606	50.1679	34.2145	110.73	76.5155
arahy.Tifrunner.gnm1.ann1.7GR9X4	27.3124	53.7333	20.4114	55.1877	26.4305	19.1552	28.3116	26.2472	42.4823	21.1874	95.6583	19.1552	95.6583	76.5031
arahy.Tifrunner.gnm1.ann1.0MQH7X	83.9145	106.45	30.0307	98.9524	47.7117	75.3841	81.4433	70.5454	59.1838	80.3062	99.6137	30.0307	106.45	76.4193
arahy.Tifrunner.gnm1.ann1.E051EM	117.468	74.5437	94.3617	108.366	126.817	83.4784	109.688	89.2951	138.788	77.1215	62.4417	62.4417	138.788	76.3463
arahy.Tifrunner.gnm1.ann1.SQ2HW8	120.588	50.3212	52.2349	48.1389	46.2437	56.2986	55.7055	44.3499	53.0719	47.7483	44.2588	44.2588	120.588	76.3292
arahy.Tifrunner.gnm1.ann1.KRAQ4G	59.7084	83.6633	19.1496	62.806	54.661	79.8934	87.6987	80.4207	51.0078	67.8556	95.393	19.1496	95.393	76.2434
arahy.Tifrunner.gnm1.ann1.19HB3K	104.534	159.086	144.171	160.275	166.283	164.11	166.892	180.731	141.328	131.242	180.563	104.534	180.731	76.197
arahy.Tifrunner.gnm1.ann1.F25RYT	71.9004	47.8865	60.4957	46.3999	38.2172	30.1498	48.833	37.0203	42.3023	95.4168	19.25	19.25	95.4168	76.1668
arahy.Tifrunner.gnm1.ann1.BJ0NT8	118.543	137.823	100.334	89.6485	81.8163	140.099	106.834	137.025	122.416	157.828	137.895	81.8163	157.828	76.0117
arahy.Tifrunner.gnm1.ann1.HLS3VZ	13.1047	23.8524	10.3299	56.2209	10.5463	7.34687	7.66245	10.1403	14.9859	12.6709	83.2385	7.34687	83.2385	75.8916
arahy.Tifrunner.gnm1.ann1.2SL2GJ	73.4863	75.5606	47.2301	54.6928	40.1842	50.09	65.7556	69.6605	80.4184	110.299	34.414	34.414	110.299	75.885
arahy.Tifrunner.gnm1.ann1.SKG6R6	64.8536	46.7928	121.781	45.9411	55.7208	63.3517	69.5908	49.397	62.0407	88.8638	57.1161	45.9411	121.781	75.8399
arahy.Tifrunner.gnm1.ann1.S3Y1TX	113.727	50.5255	116.278	55.1618	70.2264	60.9543	75.9752	61.4218	74.9289	93.8555	40.5001	40.5001	116.278	75.7779
arahy.Tifrunner.gnm1.ann1.967JHU	0.825861	27.9339	0	13.4935	14.8807	9.66307	9.73675	8.42239	20.511	0.0529291	75.7676	0	75.7676	75.7676
arahy.Tifrunner.gnm1.ann1.GX1P2J	59.3335	50.0797	96.0828	43.7247	49.2029	48.6145	43.2936	57.1387	41.3273	74.9953	20.4019	20.4019	96.0828	75.6809
arahy.Tifrunner.gnm1.ann1.07EMGU	51.4565	79.7372	21.0888	86.3058	43.3165	30.0345	53.1179	41.2763	56.7024	31.9538	96.7051	21.0888	96.7051	75.6163
arahy.Tifrunner.gnm1.ann1.67E0CQ	101.636	86.6461	75.9472	49.7933	47.2028	63.9188	83.3438	70.4501	81.1314	122.778	71.1435	47.2028	122.778	75.5752
arahy.Tifrunner.gnm1.ann1.0SFT85	87.3335	77.2489	11.8433	75.3793	57.3146	51.3558	81.6983	54.5379	58.3699	51.6074	80.0883	11.8433	87.3335	75.4902
arahy.Tifrunner.gnm1.ann1.PIZC5V	55.6916	27.8544	103.33	38.3729	62.9255	53.1859	62.9193	47.1067	55.5691	37.6698	39.1773	27.8544	103.33	75.4756
arahy.Tifrunner.gnm1.ann1.SK3TPA	97.6909	64.1849	81.0091	102.871	74.0717	37.2612	36.4484	51.2486	68.3803	110.781	111.877	36.4484	111.877	75.4286
arahy.Tifrunner.gnm1.ann1.HZCZ32	29.7527	14.5903	89.9546	32.5275	30.2889	29.0196	35.7422	20.047	57.3663	46.1981	18.1507	14.5903	89.9546	75.3643
arahy.Tifrunner.gnm1.ann1.TFIN41	21.8014	0	75.236	15.9405	14.8322	16.4865	16.7974	17.8351	18.6513	27.1431	0.0179489	0	75.236	75.236
arahy.Tifrunner.gnm1.ann1.Y27KNC	18.4488	77.3307	2.21039	29.3663	10.1556	14.3359	9.00549	15.6594	40.7662	22.9062	55.3864	2.21039	77.3307	75.1203
arahy.Tifrunner.gnm1.ann1.DV46W1	21.8357	37.295	11.3292	18.9059	16.2863	86.4433	47.6522	59.7406	33.2894	25.6683	41.8824	11.3292	86.4433	75.1141
arahy.Tifrunner.gnm1.ann1.09V7NE	0	45.1762	0.520568	41.0757	5.26206	9.55949	7.82154	8.70802	13.3028	0	75.0909	0	75.0909	75.0909
arahy.Tifrunner.gnm1.ann1.IHX1LT	98.2883	128.458	67.3594	84.0397	53.4601	57.487	77.6232	96.5595	82.1202	63.1411	127.983	53.4601	128.458	74.9979
arahy.Tifrunner.gnm1.ann1.XZ8T7F	90.4781	87.0259	123.546	99.8237	57.5741	48.6261	68.0366	59.8112	71.5667	109.366	122.829	48.6261	123.546	74.9199
arahy.Tifrunner.gnm1.ann1.QBG8E9	20.5119	17.954	92.2246	20.3703	17.3847	18.6095	19.9024	18.4151	17.7379	36.2454	18.4745	17.3847	92.2246	74.8399
arahy.Tifrunner.gnm1.ann1.IWY5CJ	9.53757	5.4211	78.9078	4.65334	4.43301	4.55489	5.2989	4.88527	4.25874	18.0388	5.60273	4.25874	78.9078	74.6491
arahy.Tifrunner.gnm1.ann1.U9MQ4A	6.67353	1.51404	76.0915	1.73221	2.83181	3.31877	2.48371	8.29261	1.72287	22.9439	1.67648	1.51404	76.0915	74.5775
arahy.Tifrunner.gnm1.ann1.3ZDQ4J	46.4768	26.5763	31.5773	36.7727	28.6416	50.582	75.1589	47.0828	0.67813	33.468	51.292	0.67813	75.1589	74.4808
arahy.Tifrunner.gnm1.ann1.13S01Z	75.4051	57.9584	100.036	44.8521	27.6642	45.3363	45.1827	42.3492	34.688	101.99	56.4299	27.6642	101.99	74.3258
arahy.Tifrunner.gnm1.ann1.AX840Y	104.074	92.5583	129.021	67.9297	71.7265	60.0095	81.7338	78.9429	86.5057	123.517	54.7224	54.7224	129.021	74.2986
arahy.Tifrunner.gnm1.ann1.XSF16F	82.7497	55.0138	71.2484	57.332	44.8513	30.0856	47.4212	34.7905	40.0531	104.273	76.1233	30.0856	104.273	74.1874
arahy.Tifrunner.gnm1.ann1.USI8UZ	62.0355	19.2838	0	23.2272	12.6314	25.0246	31.8925	38.6326	15.9774	74.1307	17.8116	0	74.1307	74.1307
arahy.Tifrunner.gnm1.ann1.4UA9LN	74.874	95.3979	115.727	66.1223	57.7177	49.4247	60.1779	66.1345	70.5652	84.7995	41.6396	41.6396	115.727	74.0874
arahy.Tifrunner.gnm1.ann1.YXU9YV	24.3589	43.9831	0	19.5253	19.3104	74.0049	58.4262	55.2825	32.1272	49.5129	46.7271	0	74.0049	74.0049
arahy.Tifrunner.gnm1.ann1.05C3SW	72.2992	80.6092	117.048	72.8027	43.3241	56.0984	71.4532	61.3483	49.2453	76.175	107.686	43.3241	117.048	73.7239
arahy.Tifrunner.gnm1.ann1.B92LJH	44.2091	32.4596	95.5227	26.5104	21.8324	31.858	29.5231	38.8955	29.0353	56.3993	29.5048	21.8324	95.5227	73.6903
arahy.Tifrunner.gnm1.ann1.U66G4I	37.1212	73.6598	0	42.181	29.4482	30.0798	24.5569	50.3788	24.8877	31.777	20.8324	0	73.6598	73.6598
arahy.Tifrunner.gnm1.ann1.37C7XW	30.8407	30.749	101.289	34.086	33.1893	39.9842	37.0926	37.4893	27.6488	50.1951	38.7247	27.6488	101.289	73.6402
arahy.Tifrunner.gnm1.ann1.GAG0UF	54.5418	61.5096	10.0573	54.3188	65.6814	71.6168	83.6145	78.0624	59.8144	37.3412	69.7621	10.0573	83.6145	73.5572
arahy.Tifrunner.gnm1.ann1.4UQ2XQ	6.29091	75.4966	3.81882	3.82479	2.00938	3.00657	3.99507	2.42056	28.0664	4.34961	9.92205	2.00938	75.4966	73.4872
arahy.Tifrunner.gnm1.ann1.I4AHF2	92.6854	20.5065	60.236	39.0703	93.9911	54.0135	74.7978	47.3259	28.5945	42.2882	68.8255	20.5065	93.9911	73.4846
arahy.Tifrunner.gnm1.ann1.NQP1ZX	50.7718	72.435	122.346	55.3912	62.907	48.8743	63.3424	62.4391	59.9921	56.6332	55.9625	48.8743	122.346	73.4717
arahy.Tifrunner.gnm1.ann1.63K8WX	113.72	71.2241	73.9152	83.5629	106.997	97.075	144.683	106.512	106.128	88.6668	99.6226	71.2241	144.683	73.4589
arahy.Tifrunner.gnm1.ann1.28MAAX	159.418	163.647	115.002	155.582	113.296	161.856	160.179	161.955	114.872	186.754	181.306	113.296	186.754	73.458
arahy.Tifrunner.gnm1.ann1.5TSI9H	35.7479	21.341	86.4279	41.5068	30.0524	18.1909	20.9228	24.276	50.2255	48.8948	12.9835	12.9835	86.4279	73.4444
arahy.Tifrunner.gnm1.ann1.V86M3D	87.0695	89.0161	15.5724	44.8163	42.175	57.7757	62.6537	60.9486	42.7626	49.3254	42.4183	15.5724	89.0161	73.4437
arahy.Tifrunner.gnm1.ann1.91XZB2	16.2826	5.78769	79.0428	8.30288	10.4289	12.8418	15.7592	10.2878	13.8816	28.2866	6.54146	5.78769	79.0428	73.2551
arahy.Tifrunner.gnm1.ann1.B4L9Q8	23.5637	33.542	59.3118	27.8744	17.0805	21.296	33.3495	18.6392	15.4417	81.277	8.03751	8.03751	81.277	73.2395
arahy.Tifrunner.gnm1.ann1.HW7JFG	68.0087	28.7357	74.4171	26.301	23.8336	29.8364	36.5738	37.7906	29.1448	1.2724	39.6365	1.2724	74.4171	73.1447
arahy.Tifrunner.gnm1.ann1.9UXU7A	58.5798	58.0614	130.127	57.0385	66.2221	68.2399	75.7748	74.2569	58.1534	65.3265	72.4551	57.0385	130.127	73.0885
arahy.Tifrunner.gnm1.ann1.985SC4	19.2093	9.13342	73.0563	14.2007	15.8114	0.0506212	0	0	0	19.1653	8.74657	0	73.0563	73.0563
arahy.Tifrunner.gnm1.ann1.A7ZCQS	42.4713	51.2083	84.8107	33.4998	25.7399	16.1127	29.7102	22.5551	30.0795	85.1234	12.1659	12.1659	85.1234	72.9575
arahy.Tifrunner.gnm1.ann1.I2HDTW	35.5811	20.6376	5.51437	20.4484	30.7257	78.4665	66.3887	46.5994	30.0441	37.8103	51.7932	5.51437	78.4665	72.9521
arahy.Tifrunner.gnm1.ann1.LQS8H1	123.174	54.897	122.203	84.8413	121.443	79.0875	93.2037	79.6339	110.81	124.154	51.2138	51.2138	124.154	72.9402
arahy.Tifrunner.gnm1.ann1.GR5MMQ	58.3061	43.9447	1.44204	38.929	30.6699	59.0035	38.7595	74.3768	37.4061	31.0684	55.4315	1.44204	74.3768	72.9348
arahy.Tifrunner.gnm1.ann1.S7KJ0A	32.5132	20.5577	90.4316	22.6703	26.2157	18.4928	22.4834	19.7808	28.2241	42.0842	17.5857	17.5857	90.4316	72.8459
arahy.Tifrunner.gnm1.ann1.J10IA2	43.594	49.3784	13.2808	56.5186	33.3699	18.1443	34.2123	29.7184	23.3594	83.2277	10.3884	10.3884	83.2277	72.8393
arahy.Tifrunner.gnm1.ann1.S1YA7W	56.5865	62.2292	75.4779	43.3053	34.3298	26.2212	37.8694	36.1207	39.7628	95.2853	22.7021	22.7021	95.2853	72.5832
arahy.Tifrunner.gnm1.ann1.N044W1	56.363	77.5848	58.6543	82.1952	85.0694	100.78	102.116	107.063	85.6147	57.1285	128.867	56.363	128.867	72.504
arahy.Tifrunner.gnm1.ann1.GT5X5C	90.3495	53.3461	112.623	84.5151	102.708	60.3894	76.7194	57.3871	106.164	43.9379	40.2364	40.2364	112.623	72.3866
arahy.Tifrunner.gnm1.ann1.NUI5S9	60.1036	48.0506	61.5191	38.4916	68.3971	34.5704	51.6682	40.4705	47.0865	106.929	45.3848	34.5704	106.929	72.3586
arahy.Tifrunner.gnm1.ann1.2UA6GC	83.8231	59.0696	131.282	75.4369	64.804	76.544	107.396	104.332	72.399	94.0384	91.3934	59.0696	131.282	72.2124
arahy.Tifrunner.gnm1.ann1.CTC1PY	76.4267	4.26481	7.43333	22.1827	31.3661	7.38298	20.5585	15.5409	17.1392	28.4663	18.9918	4.26481	76.4267	72.1619
arahy.Tifrunner.gnm1.ann1.I649W8	30.3925	17.6283	22.6029	9.15076	5.04078	77.1509	33.1055	48.309	24.0643	54.3068	26.2778	5.04078	77.1509	72.1101
arahy.Tifrunner.gnm1.ann1.7R86JN	35.9068	61.9133	12.1299	47.4159	48.465	53.9716	84.2086	67.8615	37.4245	33.6653	60.0562	12.1299	84.2086	72.0787
arahy.Tifrunner.gnm1.ann1.X4YWGS	43.0668	50.2754	86.9387	37.8798	31.3653	22.0433	32.0675	31.5831	33.6663	72.5431	14.8725	14.8725	86.9387	72.0662
arahy.Tifrunner.gnm1.ann1.RI3S0A	88.6316	90.9324	33.7659	73.4886	72.5604	79.6644	105.795	84.6357	67.5839	71.1307	79.6524	33.7659	105.795	72.0291
arahy.Tifrunner.gnm1.ann1.H0MPRU	13.1415	64.4041	0.732312	55.8065	37.5123	34.8093	49.3868	56.6208	48.4392	7.24662	72.7155	0.732312	72.7155	71.9832
arahy.Tifrunner.gnm1.ann1.N9YI8E	67.2329	5.32948	72.4671	8.65068	10.769	24.4943	40.6938	15.7845	27.4948	77.3121	21.7572	5.32948	77.3121	71.9826
arahy.Tifrunner.gnm1.ann1.SKI1QK	64.2189	52.291	33.7448	51.043	47.0197	105.707	78.4891	86.6074	78.1464	45.3406	75.7223	33.7448	105.707	71.9622
arahy.Tifrunner.gnm1.ann1.H654N0	67.0634	113.453	41.6194	88.2917	77.1083	47.1683	76.7934	57.3603	76.0595	52.5714	93.7483	41.6194	113.453	71.8336
arahy.Tifrunner.gnm1.ann1.W7USAB	73.4908	82.5262	33.4492	60.3071	58.3565	78.4976	105.278	88.3373	70.2514	70.7957	59.1077	33.4492	105.278	71.8288
arahy.Tifrunner.gnm1.ann1.Q3RSRR	17.042	39.4991	3.96205	58.5687	50.0091	75.7262	53.7632	72.3282	44.6678	8.49684	59.0166	3.96205	75.7262	71.7642
arahy.Tifrunner.gnm1.ann1.CCZS04	8.14459	26.9759	0	9.90915	13.5487	33.8935	49.7793	11.7295	71.7471	15.4034	16.9805	0	71.7471	71.7471
arahy.Tifrunner.gnm1.ann1.77AFJV	57.364	96.4966	53.301	85.304	68.0858	120.47	95.1554	100.412	83.1377	54.6967	125.045	53.301	125.045	71.744
arahy.Tifrunner.gnm1.ann1.EN33GJ	32.2645	10.9649	82.4941	11.7892	12.7505	11.9526	16.4128	14.276	13.6426	43.4444	13.0913	10.9649	82.4941	71.5292
arahy.Tifrunner.gnm1.ann1.F5T9UV	12.2324	10.3938	75.1792	7.0747	6.17523	4.53579	7.13416	4.85957	5.75016	25.5696	3.65389	3.65389	75.1792	71.5253
arahy.Tifrunner.gnm1.ann1.KF0N62	84.189	75.3111	61.0032	57.9353	67.6187	92.9522	113.927	117.67	72.7687	129.444	78.4831	57.9353	129.444	71.5087
arahy.Tifrunner.gnm1.ann1.4YLW35	90.765	39.7007	68.0934	45.5758	70.2753	45.937	62.5268	35.1325	42.1944	106.445	40.9346	35.1325	106.445	71.3125
arahy.Tifrunner.gnm1.ann1.BPK097	80.8824	9.57595	27.772	18.9778	15.3495	55.8538	41.9552	46.0177	23.5901	35.1126	14.4924	9.57595	80.8824	71.3064
arahy.Tifrunner.gnm1.ann1.0WTA7Q	8.16685	27.8592	74.8013	23.0033	14.4732	13.8871	20.0791	3.58532	8.2115	46.1432	44.9947	3.58532	74.8013	71.216
arahy.Tifrunner.gnm1.ann1.R3C42M	65.8525	39.4166	102.407	37.5587	31.256	34.4998	39.9158	35.5919	39.6964	98.1597	54.2055	31.256	102.407	71.151
arahy.Tifrunner.gnm1.ann1.QK2693	71.0778	34.797	0	1.01018	2.14632	35.4203	50.4658	39.9382	27.2637	65.4559	49.819	0	71.0778	71.0778
arahy.Tifrunner.gnm1.ann1.JY1AQN	39.7555	47.2818	21.6999	65.0915	92.577	63.8977	60.8392	72.3997	87.6363	35.4067	63.7458	21.6999	92.577	70.8771
arahy.Tifrunner.gnm1.ann1.R03NAB	58.182	26.6113	91.6833	26.2291	25.5311	22.3994	29.4819	26.1548	33.1354	59.1422	20.8821	20.8821	91.6833	70.8012
arahy.Tifrunner.gnm1.ann1.K9E1NX	43.9442	25.0197	62.2441	18.6379	17.9561	15.1416	20.9331	16.3655	15.2822	85.8985	17.211	15.1416	85.8985	70.7569
arahy.Tifrunner.gnm1.ann1.W3GBX7	87.4278	40.1999	110.935	63.2749	52.0559	46.6765	74.0919	45.3602	63.382	92.2083	97.0105	40.1999	110.935	70.7351
arahy.Tifrunner.gnm1.ann1.TD4UZM	1.78042	6.91115	49.0387	43.5637	16.3889	5.69041	5.45396	29.7659	13.1828	42.9674	72.3943	1.78042	72.3943	70.6139
arahy.Tifrunner.gnm1.ann1.G0TJBI	93.78	68.6905	47.9074	78.8758	116.956	83.8059	118.444	104.741	92.6593	56.0672	83.7606	47.9074	118.444	70.5366
arahy.Tifrunner.gnm1.ann1.MXC2BM	0	25.4514	0	0	0	0.0632416	70.2306	54.4955	18.3254	0	0	0	70.2306	70.2306
arahy.Tifrunner.gnm1.ann1.2R4QUJ	72.6808	75.1012	76.0167	72.8931	98.6307	118.015	132.99	81.4356	92.471	142.553	133.662	72.6808	142.553	69.8722
arahy.Tifrunner.gnm1.ann1.WYW97W	30.6183	22.4445	79.6148	19.2958	20.0802	18.4214	29.961	14.9228	35.2251	35.5282	9.92103	9.92103	79.6148	69.6938
arahy.Tifrunner.gnm1.ann1.VFXC0H	31.8023	17.1505	86.834	20.5978	20.9885	24.4515	20.943	24.5882	18.1943	45.696	18.7303	17.1505	86.834	69.6835
arahy.Tifrunner.gnm1.ann1.VR90R2	10.7982	7.93603	77.6038	10.8067	11.8644	19.4645	17.6851	18.7643	23.2816	18.34	12.5629	7.93603	77.6038	69.6678
arahy.Tifrunner.gnm1.ann1.PW8IDM	0.033637	69.6548	17.2511	64.2268	39.46	23.3995	27.9779	19.2175	31.1282	0	36.9724	0	69.6548	69.6548
arahy.Tifrunner.gnm1.ann1.99IIFJ	6.95623	3.42846	73.0543	3.71763	7.73168	3.71675	6.69514	15.464	4.63809	13.0751	4.11818	3.42846	73.0543	69.6258
arahy.Tifrunner.gnm1.ann1.IKMM6A	94.5185	74.096	57.6634	37.5659	24.8971	48.3975	46.2352	48.6449	31.5046	89.0525	39.1304	24.8971	94.5185	69.6214
arahy.Tifrunner.gnm1.ann1.2H5V0G	47.3972	89.5536	23.0973	92.7137	52.1806	63.0927	70.3507	72.0436	76.2383	24.4423	73.8606	23.0973	92.7137	69.6164
arahy.Tifrunner.gnm1.ann1.HYR7NZ	45.3761	42.2426	96.8671	32.4261	27.558	34.0385	33.29	37.2855	27.2688	57.3656	41.2202	27.2688	96.8671	69.5983
arahy.Tifrunner.gnm1.ann1.XDA00H	110.521	52.9525	42.9074	52.7308	45.2489	56.6998	81.2421	80.0315	40.9563	84.5932	63.9744	40.9563	110.521	69.5647
arahy.Tifrunner.gnm1.ann1.VKW613	11.5889	65.5424	5.14304	63.9147	74.6753	65.1761	66.4558	67.3337	62.3784	5.8006	55.2081	5.14304	74.6753	69.5323
arahy.Tifrunner.gnm1.ann1.VNW58P	22.972	5.93872	72.5523	5.3671	3.21338	3.82392	3.09543	5.1969	5.02977	26.1256	3.14552	3.09543	72.5523	69.4569
arahy.Tifrunner.gnm1.ann1.KE4ULY	16.719	13.2979	79.6921	19.2978	11.9097	31.7183	12.5401	16.5606	10.2365	37.0702	36.4289	10.2365	79.6921	69.4556
arahy.Tifrunner.gnm1.ann1.MXS7GY	42.2345	66.1581	31.6023	52.9786	41.0522	31.2735	40.9073	40.2807	32.1475	88.7634	19.3402	19.3402	88.7634	69.4232
arahy.Tifrunner.gnm1.ann1.55WK8U	50.9846	34.591	26.5008	55.4741	73.804	44.9387	68.5054	48.0042	95.846	46.2319	34.0252	26.5008	95.846	69.3452
arahy.Tifrunner.gnm1.ann1.C142H6	31.6617	77.0415	52.6387	65.3381	58.3958	72.3077	75.0287	82.2744	56.9674	38.8057	100.831	31.6617	100.831	69.1693
arahy.Tifrunner.gnm1.ann1.QDE700	66.4069	66.3046	37.6417	55.7628	32.2919	74.8124	64.5011	62.3259	36.5918	35.6289	101.426	32.2919	101.426	69.1341
arahy.Tifrunner.gnm1.ann1.FER711	39.8115	17.8215	81.2503	28.0931	19.2607	13.771	18.2095	12.1198	20.7118	65.9167	27.2536	12.1198	81.2503	69.1305
arahy.Tifrunner.gnm1.ann1.XX0NXH	54.0146	32.0334	101.075	38.7891	33.8964	61.4271	56.2717	55.8368	65.6598	76.2211	38.537	32.0334	101.075	69.0416
arahy.Tifrunner.gnm1.ann1.03VPIQ	49.8217	57.492	77.4573	47.8074	40.2593	28.0089	39.39	33.8335	46.8818	84.4691	15.489	15.489	84.4691	68.9801
arahy.Tifrunner.gnm1.ann1.4WM679	82.2582	15.6511	66.8745	15.7703	15.9127	32.822	28.73	36.9278	13.2933	42.1371	14.9754	13.2933	82.2582	68.9649
arahy.Tifrunner.gnm1.ann1.0W708Z	14.5855	8.0969	75.6675	9.13764	15.3255	11.0163	13.8686	38.7041	6.9227	27.7692	11.5758	6.9227	75.6675	68.7448
arahy.Tifrunner.gnm1.ann1.PP5FG0	96.0858	36.211	91.8829	45.7362	58.0321	48.8434	76.0577	47.8425	41.7051	104.943	45.1524	36.211	104.943	68.732
arahy.Tifrunner.gnm1.ann1.7U68N5	36.6158	19.8431	37.3646	16.553	28.0728	11.1028	23.035	23.8276	11.0851	79.5194	17.0989	11.0851	79.5194	68.4343
arahy.Tifrunner.gnm1.ann1.T13AP3	103.386	91.7851	37.027	82.5215	53.4865	54.6074	86.8854	46.5592	54.2012	105.426	40.6619	37.027	105.426	68.399
arahy.Tifrunner.gnm1.ann1.D3DSYK	68.4548	17.7068	86.0654	29.9728	42.1618	38.1076	42.4033	39.1955	43.3841	58.2716	21.4688	17.7068	86.0654	68.3586
arahy.Tifrunner.gnm1.ann1.986LRW	89.3668	36.6256	79.1985	36.8401	21.1557	32.7715	37.6751	57.3378	27.5444	59.552	38.6943	21.1557	89.3668	68.2111
arahy.Tifrunner.gnm1.ann1.PZ9WPP	37.2525	23.2473	86.7574	28.5272	25.479	21.9714	27.3227	24.2016	25.4358	36.3896	18.6255	18.6255	86.7574	68.1319
arahy.Tifrunner.gnm1.ann1.AS7J9R	9.93727	60.4514	0	68.0505	64.2452	26.5524	48.4877	54.64	43.7153	0	25.5476	0	68.0505	68.0505
arahy.Tifrunner.gnm1.ann1.SZ745P	27.8162	22.8489	10.5298	56.4999	23.9049	2.94894	7.8635	70.9853	24.2807	16.1119	5.68055	2.94894	70.9853	68.0364
arahy.Tifrunner.gnm1.ann1.QL2KDB	38.0013	20.9236	8.15045	23.6283	27.1639	23.5846	25.7067	35.6351	15.794	55.2152	76.1103	8.15045	76.1103	67.9598
arahy.Tifrunner.gnm1.ann1.MJT8A2	97.596	30.6319	95.9715	37.1107	39.2606	39.3636	41.5369	34.12	31.5033	90.0778	29.6377	29.6377	97.596	67.9583
arahy.Tifrunner.gnm1.ann1.6RQN7L	20.6425	14.4915	71.4899	11.162	7.26118	7.97274	15.6591	11.9072	4.50214	44.1614	3.54588	3.54588	71.4899	67.944
arahy.Tifrunner.gnm1.ann1.VHEB9D	46.7391	50.9353	0	48.9299	51.1843	57.9086	65.8832	67.8709	41.691	21.812	53.7803	0	67.8709	67.8709
arahy.Tifrunner.gnm1.ann1.WU96YE	72.1179	38.9911	32.8812	9.09506	6.98565	27.4879	63.5719	74.8343	45.9338	67.8812	13.9065	6.98565	74.8343	67.8486
arahy.Tifrunner.gnm1.ann1.K1VRH8	70.8119	41.6039	30.5336	52.0914	98.3544	62.0749	88.7637	49.5588	85.6587	42.6972	40.5706	30.5336	98.3544	67.8208
arahy.Tifrunner.gnm1.ann1.SBU0PK	67.6711	34.7215	0	29.1077	43.0213	30.0814	37.6649	42.6254	17.8552	58.8712	31.9015	0	67.6711	67.6711
arahy.Tifrunner.gnm1.ann1.IQ39GT	56.2994	36.9893	67.8716	43.8781	36.4005	48.3558	47.8577	44.508	20.9894	0.20331	52.5146	0.20331	67.8716	67.6683
arahy.Tifrunner.gnm1.ann1.E6QS8A	18.1543	10.998	71.9566	5.9761	6.10517	5.11968	4.31681	8.09082	6.52383	16.3836	4.81798	4.31681	71.9566	67.6398
arahy.Tifrunner.gnm1.ann1.AMYT3P	42.2454	84.116	85.6662	58.4302	51.0039	32.1944	52.9609	40.749	64.4994	83.2471	18.0265	18.0265	85.6662	67.6397
arahy.Tifrunner.gnm1.ann1.GJS7Q8	89.4429	69.1439	120.827	53.2716	58.7903	69.6444	77.1823	88.9566	67.0525	95.8395	53.9852	53.2716	120.827	67.5554
arahy.Tifrunner.gnm1.ann1.F5D7CA	0	67.496	0	0.0933622	0	0.0815095	0.106081	0	7.44411	0	0	0	67.496	67.496
arahy.Tifrunner.gnm1.ann1.HWY8JN	58.8536	79.3615	46.4541	52.9072	35.5366	52.0441	43.3153	65.5546	50.2064	37.3683	102.971	35.5366	102.971	67.4344
arahy.Tifrunner.gnm1.ann1.1Y45Q7	28.7412	32.2751	84.7215	32.1893	27.4381	28.1613	25.5569	27.751	17.3274	39.6148	32.4073	17.3274	84.7215	67.3941
arahy.Tifrunner.gnm1.ann1.J6YKXI	62.7241	67.87	3.34883	47.6818	49.6345	35.8058	54.6891	45.3513	56.8673	70.5644	38.4871	3.34883	70.5644	67.2156
arahy.Tifrunner.gnm1.ann1.S7RYVI	97.3911	30.1844	86.0854	63.6645	75.8485	68.4271	71.7198	55.9382	88.7037	75.1209	32.8155	30.1844	97.3911	67.2067
arahy.Tifrunner.gnm1.ann1.TP5BL7	89.4379	38.8414	38.502	51.1973	22.2499	50.8528	46.709	56.527	46.1621	87.6686	68.5326	22.2499	89.4379	67.188
arahy.Tifrunner.gnm1.ann1.8C5ESF	28.2862	16.3641	76.4163	12.9188	15.9485	9.25568	14.4011	11.9265	11.7258	37.6998	11.1713	9.25568	76.4163	67.1606
arahy.Tifrunner.gnm1.ann1.ASC2XS	57.5204	66.1558	23.5329	90.6718	56.1375	50.6755	46.8437	48.5048	41.5538	53.2134	75.4635	23.5329	90.6718	67.1389
arahy.Tifrunner.gnm1.ann1.Q3LZKR	100.044	45.7495	112.437	51.3156	60.5371	91.4701	72.3417	71.7549	45.3028	110.27	62.1065	45.3028	112.437	67.1342
arahy.Tifrunner.gnm1.ann1.97W2GY	67.6248	51.763	102.568	50.7046	51.3972	72.7892	84.1578	73.7212	47.1219	114.251	74.9238	47.1219	114.251	67.1291
arahy.Tifrunner.gnm1.ann1.56Z8NU	43.3544	21.9078	84.0542	19.5515	17.0172	17.8602	25.0009	26.6454	17.4678	51.8676	25.2451	17.0172	84.0542	67.037
arahy.Tifrunner.gnm1.ann1.9892BY	80.0698	44.45	103.725	50.2705	63.2563	41.0074	61.4049	45.2962	52.8724	71.0238	36.7371	36.7371	103.725	66.9879
arahy.Tifrunner.gnm1.ann1.CX54DC	85.0478	18.2613	50.6656	21.4498	23.9873	32.6073	43.3225	32.6513	30.4312	82.7205	37.582	18.2613	85.0478	66.7865
arahy.Tifrunner.gnm1.ann1.AZQV6X	32.0097	3.18724	9.89238	2.41188	1.77057	68.5487	26.963	52.4227	21.0401	39.5104	4.61746	1.77057	68.5487	66.7781
arahy.Tifrunner.gnm1.ann1.H764QZ	0	18.3054	0.000674356	27.7357	33.4784	25.9862	26.1129	66.775	17.6021	0	17.6731	0	66.775	66.775
arahy.Tifrunner.gnm1.ann1.9C1VP5	29.7752	15.1199	80.7345	16.0199	13.9631	16.9496	19.2781	16.5626	14.7552	34.1275	15.6707	13.9631	80.7345	66.7714
arahy.Tifrunner.gnm1.ann1.71VUPL	17.2218	65.7249	5.3089	42.6333	41.1762	34.5253	44.8668	48.1744	56.2711	9.97078	72.0013	5.3089	72.0013	66.6924
arahy.Tifrunner.gnm1.ann1.Y78N6H	57.7384	118.337	60.881	89.6482	85.6613	75.5544	108.176	85.8316	96.3061	51.6766	106.978	51.6766	118.337	66.6604
arahy.Tifrunner.gnm1.ann1.4131RS	42.7053	25.0748	13.8083	48.233	49.3066	80.3699	72.3526	68.6024	52.3602	22.9391	50.7045	13.8083	80.3699	66.5616
arahy.Tifrunner.gnm1.ann1.U48Z1V	38.1011	24.7959	15.4902	50.3215	74.8832	32.0918	57.4148	28.2904	77.2946	22.9114	10.8435	10.8435	77.2946	66.4511
arahy.Tifrunner.gnm1.ann1.JTH4ZG	41.6766	16.5658	76.0841	21.6343	9.64443	15.1212	23.4835	16.873	19.0729	34.9607	14.672	9.64443	76.0841	66.4397
arahy.Tifrunner.gnm1.ann1.NGY302	0.350622	13.5986	66.7888	0.509076	9.06161	19.2861	26.4927	17.1666	13.7066	27.2888	20.8383	0.350622	66.7888	66.4382
arahy.Tifrunner.gnm1.ann1.0WSK8D	0	32.2718	0	26.9074	44.9978	35.0439	27.9023	66.3041	36.9626	0	26.1328	0	66.3041	66.3041
arahy.Tifrunner.gnm1.ann1.UW10HH	46.1533	28.9703	13.4447	35.8297	41.3452	79.7378	70.9692	73.1308	34.5161	34.4583	53.6827	13.4447	79.7378	66.2931
arahy.Tifrunner.gnm1.ann1.0F4FSZ	37.7506	10.973	77.2199	12.0864	17.5136	18.3286	21.8679	17.874	14.4328	31.029	17.1348	10.973	77.2199	66.2469
arahy.Tifrunner.gnm1.ann1.A8YTMR	0.120634	1.02208	0	7.77885	8.40463	3.76987	1.43935	6.17601	2.25031	0.526028	66.2263	0	66.2263	66.2263
arahy.Tifrunner.gnm1.ann1.FJN7R5	51.339	26.5329	91.4236	25.1975	30.2292	28.8941	38.8627	31.8432	29.6852	55.3272	26.6712	25.1975	91.4236	66.2261
arahy.Tifrunner.gnm1.ann1.TZ4EFW	4.80598	4.2349	11.2853	19.4004	40.2351	23.0692	19.3002	28.2447	70.4514	44.4051	31.7931	4.2349	70.4514	66.2165
arahy.Tifrunner.gnm1.ann1.HY6M5B	62.6088	75.5269	37.3427	72.6309	69.0603	86.7297	89.3094	103.54	72.1822	44.5672	94.2441	37.3427	103.54	66.1973
arahy.Tifrunner.gnm1.ann1.AP25S4	39.6192	28.1056	75.9623	19.2228	15.2007	14.1336	21.4841	17.1788	12.7179	53.5023	9.90786	9.90786	75.9623	66.0544
arahy.Tifrunner.gnm1.ann1.AYD98V	35.3809	1.49355	67.0937	5.86542	1.90161	67.3752	11.4971	5.01399	1.35051	56.8397	5.23447	1.35051	67.3752	66.0247
arahy.Tifrunner.gnm1.ann1.V9C9EC	20.9878	15.7064	78.2261	12.2841	12.741	14.6784	12.4941	14.7596	14.1214	27.3965	12.4186	12.2841	78.2261	65.942
arahy.Tifrunner.gnm1.ann1.KQQ5DM	25.381	62.9519	5.66147	60.2968	41.3148	29.8349	55.5122	60.3725	55.9714	11.1914	71.6004	5.66147	71.6004	65.9389
arahy.Tifrunner.gnm1.ann1.MLYB46	39.5457	23.5088	86.0334	23.0027	26.569	25.2518	27.304	23.1661	20.117	42.1297	22.746	20.117	86.0334	65.9164
arahy.Tifrunner.gnm1.ann1.8Q6BIU	115.156	107.688	102.162	111.415	133.809	120.142	168.032	128.74	146.156	103.693	122.928	102.162	168.032	65.87
arahy.Tifrunner.gnm1.ann1.5X4IC8	2.74662	65.8568	0	20.4767	22.6296	37.3304	64.3887	31.0938	36.9686	2.35574	61.3785	0	65.8568	65.8568
arahy.Tifrunner.gnm1.ann1.6RB142	151.743	85.9044	89.921	107.688	135.393	123.03	150.724	139.256	125.351	112.14	114.245	85.9044	151.743	65.8386
arahy.Tifrunner.gnm1.ann1.CAS3GS	0	0.0122691	0	0.0178475	0.142285	29.7779	43.792	55.3813	35.7727	40.7692	65.7057	0	65.7057	65.7057
arahy.Tifrunner.gnm1.ann1.5A3FI2	8.88394	16.3014	4.70788	40.4407	43.0904	34.0047	25.6671	42.4919	37.0851	16.2108	70.3864	4.70788	70.3864	65.6785
arahy.Tifrunner.gnm1.ann1.1GM637	38.6469	15.7246	81.398	22.2399	21.44	24.4309	21.6964	23.9233	19.0441	54.7307	20.8496	15.7246	81.398	65.6734
arahy.Tifrunner.gnm1.ann1.QAA1TN	24.5683	74.2736	8.64966	49.8951	38.2319	24.3071	34.4377	37.2789	45.3145	35.2274	14.941	8.64966	74.2736	65.6239
arahy.Tifrunner.gnm1.ann1.5LUI7K	127.161	69.7308	74.6642	89.1688	120.828	106.967	135.338	122.627	113.308	95.6478	92.3168	69.7308	135.338	65.6072
arahy.Tifrunner.gnm1.ann1.ARK6P9	22.9981	77.7925	23.6352	59.3604	22.4387	12.2129	40.0032	26.1875	18.941	16.4699	71.0692	12.2129	77.7925	65.5796
arahy.Tifrunner.gnm1.ann1.D9F591	66.0597	60.7268	96.8935	54.163	44.7625	40.038	45.3057	52.8729	56.0706	81.3272	31.3265	31.3265	96.8935	65.567
arahy.Tifrunner.gnm1.ann1.HDYS9D	17.6804	9.53444	75.0885	11.577	12.3451	13.9395	15.1257	18.8847	13.853	21.4344	13.0626	9.53444	75.0885	65.5541
arahy.Tifrunner.gnm1.ann1.6HD85A	27.2746	10.2697	75.7925	15.4488	17.7142	18.5736	17.8865	17.1503	13.588	30.3966	13.5652	10.2697	75.7925	65.5228
arahy.Tifrunner.gnm1.ann1.DZC4D8	61.207	36.8913	23.1194	63.9988	88.6404	55.8264	60.6802	58.05	76.844	46.8377	34.1182	23.1194	88.6404	65.521
arahy.Tifrunner.gnm1.ann1.3W912Y	36.4713	41.3064	30.4974	49.5487	76.845	29.2945	50.9158	39.8494	49.238	94.701	62.1884	29.2945	94.701	65.4065
arahy.Tifrunner.gnm1.ann1.VMTG6G	70.2945	50.8868	28.1882	64.3669	91.4322	76.0519	93.5684	85.8801	74.237	45.9337	59.0424	28.1882	93.5684	65.3802
arahy.Tifrunner.gnm1.ann1.16A6WD	2.50439	18.9927	0	27.8328	5.64608	5.9073	5.86396	5.42862	14.5489	1.65119	65.3542	0	65.3542	65.3542
arahy.Tifrunner.gnm1.ann1.0LE9N4	2.29318	12.4644	0	7.5761	9.06558	29.5509	11.3613	65.3359	8.45334	0	15.7632	0	65.3359	65.3359
arahy.Tifrunner.gnm1.ann1.P5534Y	0.24325	49.9405	0	38.4994	39.2723	57.4102	40.2214	57.6672	42.1472	0.0113084	65.3271	0	65.3271	65.3271
arahy.Tifrunner.gnm1.ann1.TT1NYY	78.3234	58.2313	76.8019	47.9463	30.1388	51.8442	57.5724	46.0172	49.7553	95.4067	44.994	30.1388	95.4067	65.2679
arahy.Tifrunner.gnm1.ann1.FL0Q4N	64.3905	76.2592	71.0871	54.3596	47.06	25.4781	53.1691	42.4683	45.0006	84.0317	18.8011	18.8011	84.0317	65.2306
arahy.Tifrunner.gnm1.ann1.HKZ8UA	72.3095	30.5695	91.7539	33.5151	41.1771	26.5777	41.6529	32.5656	36.0889	59.6317	28.9226	26.5777	91.7539	65.1762
arahy.Tifrunner.gnm1.ann1.BSVD5H	35.5504	45.9313	19.186	44.5544	48.002	70.8855	63.3886	76.9073	50.2531	34.5505	84.254	19.186	84.254	65.068
arahy.Tifrunner.gnm1.ann1.M42VAF	71.0126	11.8466	50.1351	11.6894	10.0424	13.3628	20.8902	34.3557	5.94547	37.9133	8.66147	5.94547	71.0126	65.0671
arahy.Tifrunner.gnm1.ann1.XYY1GX	84.1472	89.6127	24.5502	60.3007	60.8203	57.4169	71.3149	65.5484	80.0126	64.8498	56.7221	24.5502	89.6127	65.0625
arahy.Tifrunner.gnm1.ann1.5RJ9GW	0	0.0300242	65.0529	0	0	0	0	0	0	0	0	0	65.0529	65.0529
arahy.Tifrunner.gnm1.ann1.9XY3DG	48.4152	78.282	20.6281	78.3209	82.981	56.7087	68.4213	85.6385	83.2355	30.0502	85.4971	20.6281	85.6385	65.0104
arahy.Tifrunner.gnm1.ann1.Y3W4B5	62.2699	62.0003	22.3468	64.6784	63.5888	87.3328	64.3729	78.7832	69.589	47.4343	82.9933	22.3468	87.3328	64.986
arahy.Tifrunner.gnm1.ann1.QT0H2C	189.515	136.795	131.936	147.844	137.599	196.905	186.042	154.068	151.91	169.081	186.898	131.936	196.905	64.969
arahy.Tifrunner.gnm1.ann1.P4KHGY	21.7532	18.6485	5.36229	18.612	16.3976	70.3261	38.7057	47.5646	20.0593	19.277	27.4352	5.36229	70.3261	64.9638
arahy.Tifrunner.gnm1.ann1.PE54XI	106.909	75.7344	41.9946	58.4318	77.3304	54.8972	83.0698	82.127	66.5016	79.1383	50.5335	41.9946	106.909	64.9144
arahy.Tifrunner.gnm1.ann1.E78XAF	60.8309	29.768	94.6048	36.928	45.1575	38.4872	49.0773	38.2979	45.1016	82.018	41.8371	29.768	94.6048	64.8368
arahy.Tifrunner.gnm1.ann1.B8V3X4	40.1823	56.2076	58.8155	44.1207	34.3578	27.1914	32.8764	34.9665	37.9708	82.317	17.5688	17.5688	82.317	64.7482
arahy.Tifrunner.gnm1.ann1.W1WXN3	32.1754	33.8057	77.5326	26.4764	21.8418	15.2224	19.6479	17.9917	22.416	60.3366	12.9632	12.9632	77.5326	64.5694
arahy.Tifrunner.gnm1.ann1.H480WY	81.5539	54.397	17.1042	53.4092	58.1649	55.0729	53.8068	61.2171	58.8702	60.5486	39.0876	17.1042	81.5539	64.4497
arahy.Tifrunner.gnm1.ann1.K2HWUU	26.1853	49.6473	4.45602	35.285	42.2124	43.8928	68.8218	55.8897	49.8421	5.75958	48.241	4.45602	68.8218	64.3658
arahy.Tifrunner.gnm1.ann1.DEP6R1	23.699	27.7139	75.3629	12.3222	11.4006	13.9499	11.0067	12.9706	22.3627	49.3021	12.9483	11.0067	75.3629	64.3562
arahy.Tifrunner.gnm1.ann1.P5HFKM	91.1815	49.1921	53.5402	47.2649	74.4375	63.9713	111.45	98.6074	55.4917	66.7927	47.6889	47.2649	111.45	64.1851
arahy.Tifrunner.gnm1.ann1.4HL1MH	122.198	89.3204	58.1399	63.3623	68.5206	65.7572	108.241	88.3744	78.1784	115.47	82.515	58.1399	122.198	64.0581
arahy.Tifrunner.gnm1.ann1.IK01U6	86.6113	60.4654	52.7902	39.2503	25.0164	83.0903	71.1517	67.055	39.936	89.0468	36.4608	25.0164	89.0468	64.0304
arahy.Tifrunner.gnm1.ann1.KB2WLH	74.642	57.7534	90.4242	72.483	70.1486	65.0977	79.8993	63.9024	74.0285	112.61	48.5855	48.5855	112.61	64.0245
arahy.Tifrunner.gnm1.ann1.4I03R9	35.0396	34.059	87.0958	48.227	50.1279	23.1749	82.6812	23.3609	44.9635	62.1099	83.5097	23.1749	87.0958	63.9209
arahy.Tifrunner.gnm1.ann1.EYR4CZ	45.1903	43.3162	7.99073	48.9262	58.6088	58.5763	71.8092	64.4238	62.2037	38.8237	52.2938	7.99073	71.8092	63.8185
arahy.Tifrunner.gnm1.ann1.RU14FQ	95.9018	53.3382	32.1164	47.9408	46.4601	56.3089	55.6565	49.0287	35.5333	89.8315	46.6914	32.1164	95.9018	63.7854
arahy.Tifrunner.gnm1.ann1.G7TND8	56.5994	47.4808	16.1746	40.3685	45.5011	44.3904	71.7451	51.7146	38.5256	79.9563	59.5895	16.1746	79.9563	63.7817
arahy.Tifrunner.gnm1.ann1.7AR2IQ	45.9314	23.6298	82.8659	23.8981	28.3915	33.0075	56.7349	33.021	19.3263	47.3599	22.9403	19.3263	82.8659	63.5396
arahy.Tifrunner.gnm1.ann1.226PX6	68.3502	45.5318	55.6653	44.097	42.9367	57.7155	67.2447	59.2007	37.4002	100.914	65.7137	37.4002	100.914	63.5138
arahy.Tifrunner.gnm1.ann1.AF6LVX	35.8755	26.3688	13.1603	47.4547	76.5931	49.7443	60.1835	37.2	68.9332	18.6586	44.2892	13.1603	76.5931	63.4328
arahy.Tifrunner.gnm1.ann1.IPH7D2	71.1998	31.1243	61.8676	55.6009	91.9103	42.6969	56.7999	30.9207	68.4731	52.2959	28.5303	28.5303	91.9103	63.38
arahy.Tifrunner.gnm1.ann1.CPA9TZ	40.7111	18.0371	78.1307	15.8953	15.1806	17.7382	24.2492	16.9613	17.6597	55.0592	14.7957	14.7957	78.1307	63.335
arahy.Tifrunner.gnm1.ann1.UN3WEE	68.584	72.8492	38.2537	44.7261	38.8151	36.9037	48.6745	52.7232	41.413	85.2855	22.0015	22.0015	85.2855	63.284
arahy.Tifrunner.gnm1.ann1.X12NHK	7.83094	14.6058	1.32095	17.9255	8.14338	8.29632	11.1824	8.11303	9.31766	8.30466	64.5835	1.32095	64.5835	63.2625
arahy.Tifrunner.gnm1.ann1.97RZQE	47.5596	17.7961	79.2561	24.8378	33.5586	23.5932	30.3328	23.5248	30.4995	61.0228	16.0524	16.0524	79.2561	63.2037
arahy.Tifrunner.gnm1.ann1.YP7URC	40.1128	21.8572	82.2147	24.6114	24.2518	27.4016	24.3496	30.9473	23.392	49.239	19.1365	19.1365	82.2147	63.0782
arahy.Tifrunner.gnm1.ann1.FD6BI2	35.2813	47.8108	0	51.4197	44.81	28.5511	34.4082	33.2186	63.0155	54.9571	19.7013	0	63.0155	63.0155
arahy.Tifrunner.gnm1.ann1.CVH3M3	43.4663	30.4185	80.3772	24.3576	21.9831	18.0227	30.0357	18.6974	17.3754	69.205	24.4125	17.3754	80.3772	63.0018
arahy.Tifrunner.gnm1.ann1.85YNT0	134.631	95.8703	71.7149	81.9236	91.7167	98.5602	130.802	133.832	91.8251	95.859	88.3231	71.7149	134.631	62.9161
arahy.Tifrunner.gnm1.ann1.1B1F65	62.825	30.6249	0	29.3504	23.6591	39.8117	36.8395	37.2624	28.3089	48.9251	31.5729	0	62.825	62.825
arahy.Tifrunner.gnm1.ann1.IH6TUL	108.8	68.621	70.2454	65.7764	72.2292	46.5352	57.8906	57.3282	61.7894	109.332	48.9329	46.5352	109.332	62.7968
arahy.Tifrunner.gnm1.ann1.E0UY0G	22.4696	9.61487	70.9331	9.34177	8.36176	8.22861	10.7101	8.1548	9.99325	26.1815	9.46168	8.1548	70.9331	62.7783
arahy.Tifrunner.gnm1.ann1.AZW20V	15.0777	1.61732	64.3948	1.84546	6.34323	1.65329	3.28541	21.2547	1.75096	30.1042	2.06681	1.61732	64.3948	62.7775
arahy.Tifrunner.gnm1.ann1.BQEK3T	28.4898	26.488	72.5488	9.82945	10.4387	48.0468	26.6383	27.9757	17.9309	44.6136	22.3432	9.82945	72.5488	62.7193
arahy.Tifrunner.gnm1.ann1.FX07CR	15.2111	24.534	8.00395	24.7292	35.61	63.2507	70.7122	52.4932	40.557	16.7747	45.5757	8.00395	70.7122	62.7082
arahy.Tifrunner.gnm1.ann1.BW88YF	86.4072	46.1816	95.049	32.3931	39.4167	49.4937	60.8598	58.3141	45.4841	68.307	45.6368	32.3931	95.049	62.6559
arahy.Tifrunner.gnm1.ann1.AH9G4E	2.91343	49.5245	0	52.5376	31.8613	27.8243	26.3804	34.1332	33.0028	7.35803	62.6385	0	62.6385	62.6385
arahy.Tifrunner.gnm1.ann1.9CY91L	40.306	46.6397	78.4844	32.2165	25.4889	18.0351	28.0392	24.8762	24.4303	65.0515	15.9888	15.9888	78.4844	62.4956
arahy.Tifrunner.gnm1.ann1.KUTA9A	43.9975	18.015	75.1662	23.6997	44.2421	30.619	40.4578	25.3802	12.6809	69.8851	25.3834	12.6809	75.1662	62.4853
arahy.Tifrunner.gnm1.ann1.4PMG8D	62.4457	0.381459	32.6466	43.1026	30.2956	0	0	54.0123	0	43.4147	39.0258	0	62.4457	62.4457
arahy.Tifrunner.gnm1.ann1.YZ31UQ	62.3479	15.8203	0	20.1704	20.7304	15.9089	12.616	19.3373	12.2398	46.9047	14.2263	0	62.3479	62.3479
arahy.Tifrunner.gnm1.ann1.EB8TWM	16.2241	25.6054	8.34614	44.323	61.7065	29.5957	31.7158	52.0032	49.3796	11.4133	70.6137	8.34614	70.6137	62.2676
arahy.Tifrunner.gnm1.ann1.50YYNM	41.2914	17.7401	71.4737	21.1069	22.0273	19.7307	30.7688	24.0454	14.0463	19.6335	9.2881	9.2881	71.4737	62.1856
arahy.Tifrunner.gnm1.ann1.MS128A	0	54.5767	51.9335	0.0583335	0	0	62.1782	0.167851	45.6442	60.2308	50.0748	0	62.1782	62.1782
arahy.Tifrunner.gnm1.ann1.5058JZ	24.0113	6.04042	68.0446	7.12045	7.00411	13.6489	10.9874	8.43717	11.4278	35.1918	10.2234	6.04042	68.0446	62.0042
arahy.Tifrunner.gnm1.ann1.UVU7SC	40.3999	28.2494	81.6146	28.0057	19.6117	40.3568	35.9908	30.4103	21.6489	69.1098	31.6649	19.6117	81.6146	62.0029
arahy.Tifrunner.gnm1.ann1.V7S8AY	0	0	0	0	0	0.048387	0	0	0.0609055	61.9961	0.0481492	0	61.9961	61.9961
arahy.Tifrunner.gnm1.ann1.FS02K0	81.6181	40.5336	24.6761	27.4776	23.0458	31.1285	39.3196	41.296	19.7671	65.0448	27.1883	19.7671	81.6181	61.851
arahy.Tifrunner.gnm1.ann1.4W0AQG	24.9572	14.9883	75.3771	17.2275	16.5694	13.6879	17.5664	15.4704	14.2305	43.7315	16.1455	13.6879	75.3771	61.6892
arahy.Tifrunner.gnm1.ann1.VDQ89P	23.7219	31.5625	10.309	20.1742	9.954	20.7209	8.32486	42.3367	13.4311	14.0741	69.976	8.32486	69.976	61.6511
arahy.Tifrunner.gnm1.ann1.NBL2BC	30.3067	40.0184	60.7957	31.0491	27.9179	16.1556	25.8201	21.4773	32.054	71.386	9.7457	9.7457	71.386	61.6403
arahy.Tifrunner.gnm1.ann1.0MK326	49.5079	64.5358	16.804	46.5415	35.8704	43.7324	48.8877	46.3445	46.2585	44.2295	78.4404	16.804	78.4404	61.6364
arahy.Tifrunner.gnm1.ann1.FHDW0K	51.9612	55.7852	29.7443	63.6504	58.9992	73.4515	59.8311	91.364	42.1565	63.5751	54.7625	29.7443	91.364	61.6197
arahy.Tifrunner.gnm1.ann1.SC2UA1	68.184	21.4822	52.2486	24.3402	27.4736	65.2538	77.836	48.4851	80.5913	33.0061	19.024	19.024	80.5913	61.5673
arahy.Tifrunner.gnm1.ann1.RVN5Z1	71.3752	23.3994	39.0835	33.1242	66.8379	51.9104	81.2605	44.7295	77.2598	38.9144	19.7233	19.7233	81.2605	61.5372
arahy.Tifrunner.gnm1.ann1.X0XPJN	85.5031	39.5485	68.6473	69.7533	88.0589	47.312	64.4362	41.9926	78.5666	82.2427	26.5701	26.5701	88.0589	61.4888
arahy.Tifrunner.gnm1.ann1.68LHHN	58.9277	70.8947	9.45478	57.5051	43.9714	36.3866	49.2652	42.953	42.2785	41.2873	56.3228	9.45478	70.8947	61.4399
arahy.Tifrunner.gnm1.ann1.WRX76U	0.0557242	1.36214	61.4575	2.50039	1.96668	25.2551	19.0386	17.4484	20.1706	25.8627	20.9591	0.0557242	61.4575	61.4018
arahy.Tifrunner.gnm1.ann1.N8G6CJ	75.4845	18.5113	79.8319	33.4385	41.2739	37.0476	38.825	35.4806	27.1265	71.02	25.0089	18.5113	79.8319	61.3206
arahy.Tifrunner.gnm1.ann1.1W9MYV	49.7879	37.0162	91.9675	34.0625	32.2413	31.9081	37.9205	36.3022	37.4345	63.5228	30.6664	30.6664	91.9675	61.3011
arahy.Tifrunner.gnm1.ann1.BZ66YC	28.2283	44.5856	5.2465	51.9416	30.9065	12.3081	38.9897	36.4053	36.9504	24.152	66.5094	5.2465	66.5094	61.2629
arahy.Tifrunner.gnm1.ann1.DR7LK2	60.9537	77.9904	16.7542	57.3199	61.662	33.9207	60.1949	48.7734	53.1181	45.7932	43.9739	16.7542	77.9904	61.2362
arahy.Tifrunner.gnm1.ann1.NCYF9W	40.6211	82.3822	53.9316	54.3739	44.4182	34.5037	48.1556	47.2382	52.4188	69.3537	21.1611	21.1611	82.3822	61.2211
arahy.Tifrunner.gnm1.ann1.HB0RZJ	104.516	44.0572	43.3114	65.6101	78.5135	85.494	93.1651	69.5372	83.8281	73.983	50.7907	43.3114	104.516	61.2046
arahy.Tifrunner.gnm1.ann1.X829UD	31.9562	4.68993	65.8169	7.65171	9.26943	9.87399	8.15694	8.65666	4.96843	38.3597	7.12527	4.68993	65.8169	61.127
arahy.Tifrunner.gnm1.ann1.9BK7Z7	46.8832	65.0522	39.8881	36.7994	28.081	34.5053	35.8707	54.8193	19.9428	81.0169	66.3112	19.9428	81.0169	61.0741
arahy.Tifrunner.gnm1.ann1.U4K9V9	17.2529	23.5691	11.2093	25.727	21.4105	71.1993	22.4024	52.0026	17.1388	10.1332	33.7091	10.1332	71.1993	61.0661
arahy.Tifrunner.gnm1.ann1.TT2UX9	108.325	49.1648	96.936	66.4956	98.3333	55.0796	102.073	81.5275	88.9858	79.0486	47.3367	47.3367	108.325	60.9883
arahy.Tifrunner.gnm1.ann1.2Q187C	20.8703	8.51884	69.5056	10.4874	14.3763	10.8032	12.5626	11.723	9.14763	27.4197	10.8971	8.51884	69.5056	60.9868
arahy.Tifrunner.gnm1.ann1.LB1Y0X	87.5864	30.441	29.7623	32.4714	36.3952	34.3374	36.5401	28.5988	34.869	40.3766	26.6414	26.6414	87.5864	60.945
arahy.Tifrunner.gnm1.ann1.8RMH9G	38.2784	73.0514	35.1452	35.2306	31.4323	21.9309	44.7603	35.3813	43.4019	58.4603	12.1114	12.1114	73.0514	60.94
arahy.Tifrunner.gnm1.ann1.NX3C69	34.9092	44.4956	9.91731	32.381	22.7214	59.3165	53.6644	70.6709	38.1231	21.2105	40.5741	9.91731	70.6709	60.7536
arahy.Tifrunner.gnm1.ann1.I2NN3I	83.5173	85.9461	126.147	65.4194	73.2326	86.5783	87.8234	87.545	88.4534	81.0421	71.3596	65.4194	126.147	60.7276
arahy.Tifrunner.gnm1.ann1.R2JXRC	17.6164	29.2548	3.29137	34.4753	27.8973	45.079	39.0381	44.8254	31.8236	13.9446	64.0008	3.29137	64.0008	60.7094
arahy.Tifrunner.gnm1.ann1.NV23DS	50.7717	30.1025	5.39115	52.3787	66.0922	34.6318	44.2865	37.0866	52.5552	17.7751	28.8515	5.39115	66.0922	60.7011
arahy.Tifrunner.gnm1.ann1.3X8NRX	51.6295	45.1874	51.8329	27.7445	23.063	51.1671	48.079	83.7412	44.8184	23.4762	40.1349	23.063	83.7412	60.6782
arahy.Tifrunner.gnm1.ann1.F5MDAV	37.6233	46.5774	37.4254	55.1247	29.6883	26.677	39.0002	34.9943	30.8932	27.2622	87.3459	26.677	87.3459	60.6689
arahy.Tifrunner.gnm1.ann1.PB70UC	43.3142	39.4066	84.7951	34.9981	24.4276	24.1958	31.526	28.5514	31.781	48.9003	44.5568	24.1958	84.7951	60.5993
arahy.Tifrunner.gnm1.ann1.ED5BBM	7.8651	14.8626	3.80508	27.1167	64.2577	14.0001	25.2215	8.36668	27.0948	12.8902	11.5989	3.80508	64.2577	60.4526
arahy.Tifrunner.gnm1.ann1.NV60S8	36.709	27.4863	65.4275	8.24876	4.97498	14.0697	11.7584	14.8364	6.07811	37.2665	10.4307	4.97498	65.4275	60.4525
arahy.Tifrunner.gnm1.ann1.8U9H8D	81.5914	31.6562	86.0061	31.8693	35.1336	42.5965	45.4308	42.5984	38.3632	92.0824	38.3568	31.6562	92.0824	60.4262
arahy.Tifrunner.gnm1.ann1.GR2U56	10.9518	6.66844	3.50307	39.0579	43.6723	16.5056	30.71	1.21007	61.6226	10.7313	1.43579	1.21007	61.6226	60.4125
arahy.Tifrunner.gnm1.ann1.S9ZCZR	88.8312	66.9869	32.9545	51.924	48.7068	58.426	64.3913	58.4881	46.2275	93.3416	53.747	32.9545	93.3416	60.3871
arahy.Tifrunner.gnm1.ann1.G9F7ZA	22.3795	5.04962	65.3574	7.64962	5.85879	16.2468	9.264	10.5648	4.98673	31.2802	13.2025	4.98673	65.3574	60.3707
arahy.Tifrunner.gnm1.ann1.253UZ6	20.6806	21.5229	31.5917	40.343	17.6381	21.3619	18.4965	36.0898	22.311	25.6243	77.9714	17.6381	77.9714	60.3333
arahy.Tifrunner.gnm1.ann1.8YLR9D	28.2251	44.7875	8.45576	34.2253	32.1626	46.3014	43.043	52.3699	39.697	20.2941	68.6996	8.45576	68.6996	60.2438
arahy.Tifrunner.gnm1.ann1.0U0SSW	14.9361	59.0222	0	59.2653	51.7465	42.1265	45.0952	48.4134	38.0387	0.00131751	60.2215	0	60.2215	60.2215
arahy.Tifrunner.gnm1.ann1.RG8M6K	51.9734	24.7308	17.7775	44.3523	77.9453	42.3572	40.8902	31.23	54.3132	39.7676	21.323	17.7775	77.9453	60.1678
arahy.Tifrunner.gnm1.ann1.SZC25R	65.3087	40.7174	43.0282	45.3265	51.5569	44.1791	39.6289	33.4044	60.2028	93.5556	60.7942	33.4044	93.5556	60.1512
arahy.Tifrunner.gnm1.ann1.E4I9E7	19.7415	8.0994	18.6683	24.9362	16.0794	68.2426	18.0675	43.0235	13.2006	32.6059	41.9361	8.0994	68.2426	60.1432
arahy.Tifrunner.gnm1.ann1.YST1YA	27.4104	21.5706	70.1419	15.8377	12.7196	11.9575	17.825	14.783	15.1673	40.7418	10.0089	10.0089	70.1419	60.133
arahy.Tifrunner.gnm1.ann1.FQQ6CB	33.8398	15.1213	41.4895	16.8558	18.5849	20.3572	8.6909	18.1797	10.7874	68.8077	12.6434	8.6909	68.8077	60.1168
arahy.Tifrunner.gnm1.ann1.VLU73I	59.8936	47.6147	87.5068	52.6638	42.4721	27.934	46.2234	49.48	27.4125	51.429	54.2136	27.4125	87.5068	60.0943
arahy.Tifrunner.gnm1.ann1.90SQMT	42.0155	34.7107	5.40403	40.8718	59.6841	59.0841	55.596	65.4877	48.6013	29.299	57.6553	5.40403	65.4877	60.0837
arahy.Tifrunner.gnm1.ann1.2V5SL7	75.8732	61.4365	53.9348	44.9705	45.3281	94.1193	101.874	92.4499	41.8288	60.9394	51.5768	41.8288	101.874	60.0452
arahy.Tifrunner.gnm1.ann1.KZ1VTZ	90.4217	48.6671	32.6459	34.0932	30.7444	46.4697	44.8083	53.953	30.3901	78.0737	34.4229	30.3901	90.4217	60.0316
arahy.Tifrunner.gnm1.ann1.Q13MWU	42.0144	19.7499	72.7207	17.5548	17.7163	13.5927	20.2066	17.56	12.7595	44.7589	14.651	12.7595	72.7207	59.9612
arahy.Tifrunner.gnm1.ann1.UE907C	20.3625	15.9868	71.6194	14.9012	14.7574	12.501	13.9302	13.703	15.169	34.5294	11.6634	11.6634	71.6194	59.956
arahy.Tifrunner.gnm1.ann1.P1C30N	26.3767	19.3386	71.0139	12.5758	11.0677	14.9078	14.3268	14.7205	12.3199	58.9784	12.5462	11.0677	71.0139	59.9462
arahy.Tifrunner.gnm1.ann1.IK3KCX	80.927	64.1299	21.031	43.149	37.0454	48.1163	48.4391	26.3282	55.6945	30.3225	67.1473	21.031	80.927	59.896
arahy.Tifrunner.gnm1.ann1.YWP64R	59.21	29.2516	89.0961	34.9081	55.4932	60.8176	79.4383	41.7407	30.8911	57.4552	47.0184	29.2516	89.0961	59.8445
arahy.Tifrunner.gnm1.ann1.LUT726	25.2398	8.76104	19.1255	23.7135	59.1536	34.4355	46.8253	10.4202	65.4933	14.7362	5.68737	5.68737	65.4933	59.8059
arahy.Tifrunner.gnm1.ann1.0T503U	96.3772	40.3303	36.5828	46.154	54.673	65.1969	70.6279	66.6823	47.052	64.6714	45.1596	36.5828	96.3772	59.7944
arahy.Tifrunner.gnm1.ann1.2C0WSA	8.29893	7.89405	5.94469	24.73	59.1011	23.1732	52.9922	6.41285	63.0021	7.02013	3.23196	3.23196	63.0021	59.7701
arahy.Tifrunner.gnm1.ann1.0PDV4E	21.5486	12.8464	69.1691	9.95459	9.40383	13.3578	14.2374	10.6629	9.73255	31.0983	12.0276	9.40383	69.1691	59.7653
arahy.Tifrunner.gnm1.ann1.HQ8G2J	24.0574	33.8698	3.66291	3.8381	6.61849	62.8602	15.1619	36.3088	19.0983	3.10304	60.4242	3.10304	62.8602	59.7572
arahy.Tifrunner.gnm1.ann1.9S7237	129.709	125.712	129.198	116.108	94.3263	95.9002	154.05	102.287	95.5067	112.398	140.269	94.3263	154.05	59.7237
arahy.Tifrunner.gnm1.ann1.BF7HNV	26.1975	13.1616	72.0004	12.2823	13.0037	23.2909	17.2861	18.0316	12.9452	36.7618	14.6565	12.2823	72.0004	59.7181
arahy.Tifrunner.gnm1.ann1.TBA1JX	59.529	45.3178	35.8192	47.3598	58.9456	52.8795	59.7736	55.1936	52.7479	0.069226	50.0516	0.069226	59.7736	59.7044
arahy.Tifrunner.gnm1.ann1.3CET74	2.48623	0.746868	59.758	0.713562	0.614912	0.178322	0.232927	0.46196	0.230553	6.68772	0.789419	0.178322	59.758	59.5797
arahy.Tifrunner.gnm1.ann1.H6AZME	75.3815	59.6661	15.9604	45.2705	47.0726	40.5613	57.3256	70.0578	33.0748	61.1265	61.0557	15.9604	75.3815	59.4211
arahy.Tifrunner.gnm1.ann1.E8P894	27.0523	10.8363	70.2061	16.0628	23.0563	27.1221	27.1985	21.4773	23.1109	39.2702	15.592	10.8363	70.2061	59.3698
arahy.Tifrunner.gnm1.ann1.XG47KB	64.642	65.2307	68.2221	58.4711	37.1462	31.7549	36.4677	36.9623	44.2791	82.7574	23.4041	23.4041	82.7574	59.3533
arahy.Tifrunner.gnm1.ann1.52HH2Q	7.99813	11.4446	11.3413	13.9952	17.0772	67.3068	41.778	45.2448	30.7469	28.3586	65.8768	7.99813	67.3068	59.3087
arahy.Tifrunner.gnm1.ann1.PIY00Z	2.07925	3.48817	61.3329	3.91567	3.35551	2.96102	4.64582	3.68488	3.72299	14.2311	4.32932	2.07925	61.3329	59.2537
arahy.Tifrunner.gnm1.ann1.4F68EX	71.8118	41.4754	75.2809	26.7691	31.4833	23.5769	37.2292	31.2211	16.0522	72.337	31.6722	16.0522	75.2809	59.2287
arahy.Tifrunner.gnm1.ann1.3ZC5FT	78.0827	18.8836	74.2259	27.9267	38.9872	29.2653	46.2079	31.0976	24.7353	62.1914	19.6758	18.8836	78.0827	59.1991
arahy.Tifrunner.gnm1.ann1.06AVZ6	50.0028	38.9667	4.87187	48.6558	44.5663	42.7743	64.066	59.2816	34.5493	21.9832	45.8498	4.87187	64.066	59.1941
arahy.Tifrunner.gnm1.ann1.NFUI4Q	85.103	25.9392	33.2193	31.7598	41.0155	37.3868	58.5764	44.2979	55.188	37.2126	30.991	25.9392	85.103	59.1638
arahy.Tifrunner.gnm1.ann1.G2DL39	48.7016	52.2368	16.0792	51.9154	64.5727	57.7725	75.2176	61.6952	59.6022	37.4513	69.4336	16.0792	75.2176	59.1384
arahy.Tifrunner.gnm1.ann1.AGM2GS	62.7989	30.8941	3.6859	37.6307	53.4235	30.9925	54.1202	43.2904	41.8036	53.1707	26.9859	3.6859	62.7989	59.113
arahy.Tifrunner.gnm1.ann1.XY3TEF	6.25048	18.846	0.00164758	23.9171	25.2835	59.0978	27.6429	47.0962	23.4374	0.00162133	44.7053	0.00162133	59.0978	59.0962
arahy.Tifrunner.gnm1.ann1.8VV3Y6	65.6483	41.3235	56.6606	62.1972	82.5287	55.834	71.7673	60.6007	100.411	50.441	43.3782	41.3235	100.411	59.0875
arahy.Tifrunner.gnm1.ann1.T1V4H7	64.6143	55.5885	12.0185	55.7582	58.8871	53.5349	70.9438	59.0456	44.2785	38.9765	54.6935	12.0185	70.9438	58.9253
arahy.Tifrunner.gnm1.ann1.YY5SX5	11.7347	17.1884	65.2066	13.5371	14.9271	7.80266	11.7306	8.14472	13.3757	31.9859	6.28169	6.28169	65.2066	58.9249
arahy.Tifrunner.gnm1.ann1.0CA1AM	53.6228	34.9873	20.1574	60.8435	79.0336	54.4901	49.6655	47.7104	53.8286	49.8475	32.5204	20.1574	79.0336	58.8762
arahy.Tifrunner.gnm1.ann1.A2E6KE	29.1217	22.8362	74.1302	31.4873	44.9907	30.4978	39.9206	28.8875	15.8454	15.3942	47.8638	15.3942	74.1302	58.736
arahy.Tifrunner.gnm1.ann1.LV0WMB	12.5345	29.8123	2.28321	36.6046	30.1817	43.3971	35.6141	44.395	33.156	4.96543	60.9696	2.28321	60.9696	58.6864
arahy.Tifrunner.gnm1.ann1.EQXZ2A	92.4623	46.9201	98.5653	78.8631	97.5326	62.5397	70.1337	56.2961	94.9533	69.1981	39.8991	39.8991	98.5653	58.6662
arahy.Tifrunner.gnm1.ann1.EUZ8JK	51.7707	12.5349	53.0709	14.4999	23.7627	37.2421	31.8332	34.1747	13.9594	71.186	18.2721	12.5349	71.186	58.6511
arahy.Tifrunner.gnm1.ann1.YBNU8P	6.28543	13.1803	8.89447	25.7907	32.9482	33.2331	27.8594	23.6593	39.3062	3.48683	62.046	3.48683	62.046	58.5592
arahy.Tifrunner.gnm1.ann1.1EF43V	57.189	46.5516	16.7777	28.7116	31.8391	75.239	66.1009	69.7406	39.3487	66.8893	53.8479	16.7777	75.239	58.4613
arahy.Tifrunner.gnm1.ann1.5I6DN4	26.6793	20.0696	6.593	32.359	64.9354	41.9762	59.0093	30.2512	65.0252	10.2991	13.6404	6.593	65.0252	58.4322
arahy.Tifrunner.gnm1.ann1.H9I2X3	26.2917	18.351	70.3894	13.7894	13.927	21.3259	12.1213	22.3574	16.1945	57.8973	18.984	12.1213	70.3894	58.2681
arahy.Tifrunner.gnm1.ann1.B9T1G9	41.5035	50.7583	42.1291	36.1839	27.5992	23.7379	33.5963	32.5745	33.6217	75.3292	17.0764	17.0764	75.3292	58.2528
arahy.Tifrunner.gnm1.ann1.4C5S2A	31.216	20.4351	71.6349	20.5273	13.3839	14.2705	16.787	20.9381	13.4347	40.1493	33.5177	13.3839	71.6349	58.251
arahy.Tifrunner.gnm1.ann1.XI4KKT	39.3973	53.3051	37.0947	56.7052	26.9081	25.0749	32.7004	30.0448	63.5613	44.1735	83.3185	25.0749	83.3185	58.2436
arahy.Tifrunner.gnm1.ann1.G5ZJAX	7.98132	2.95174	60.8544	3.89705	5.37608	4.26527	5.33591	2.62561	5.34895	8.71496	3.1034	2.62561	60.8544	58.2288
arahy.Tifrunner.gnm1.ann1.K0W0HW	44.2378	78.6659	20.4809	60.7873	47.265	32.9053	40.1178	46.9343	44.9579	45.9761	25.7359	20.4809	78.6659	58.185
arahy.Tifrunner.gnm1.ann1.I21UC1	79.915	23.6266	63.2277	41.905	46.5863	72.2777	57.3526	72.4296	49.6146	81.7595	61.918	23.6266	81.7595	58.1329
arahy.Tifrunner.gnm1.ann1.L69C3R	35.8722	58.2534	0.131404	0.19523	0.133676	35.1307	39.823	45.2826	40.3465	32.7382	37.1072	0.131404	58.2534	58.122
arahy.Tifrunner.gnm1.ann1.2GZ3LH	54.4072	51.2233	20.0587	58.0081	55.7865	57.2251	63.933	68.4586	50.3664	47.1456	78.1798	20.0587	78.1798	58.1211
arahy.Tifrunner.gnm1.ann1.YNE1J7	70.67	28.8541	41.1252	32.1121	44.9448	58.2015	86.9564	56.5286	50.8823	65.1058	51.1652	28.8541	86.9564	58.1023
arahy.Tifrunner.gnm1.ann1.KKIJ5Q	69.7719	51.1718	90.4996	67.7515	99.3961	41.2965	72.3306	46.3766	56.9286	77.3416	47.5542	41.2965	99.3961	58.0996
arahy.Tifrunner.gnm1.ann1.ADRL3L	91.644	65.1861	33.5563	45.3537	56.9413	61.5717	59.1235	78.5181	57.5157	76.9532	68.2867	33.5563	91.644	58.0877
arahy.Tifrunner.gnm1.ann1.6A5V28	42.487	52.7415	51.201	40.7928	32.4998	20.816	30.9677	31.0879	38.2966	69.7903	11.7465	11.7465	69.7903	58.0438
arahy.Tifrunner.gnm1.ann1.7T9QNI	43.0604	19.7044	0	36.1016	35.5777	14.0027	26.9939	19.0315	38.9969	58.0017	15.9016	0	58.0017	58.0017
arahy.Tifrunner.gnm1.ann1.YBLQ63	112.542	79.6879	57.6482	84.1925	92.7541	96.4232	109.82	115.523	104.381	85.6223	106.361	57.6482	115.523	57.8748
arahy.Tifrunner.gnm1.ann1.T3H8L6	31.2058	48.9221	8.9383	33.431	38.2589	50.4612	56.7457	66.7179	28.7723	26.336	44.2938	8.9383	66.7179	57.7796
arahy.Tifrunner.gnm1.ann1.3VS4JG	35.0039	49.8827	35.2052	51.278	28.666	24.5663	35.0103	28.0647	20.6906	33.5136	78.3818	20.6906	78.3818	57.6912
arahy.Tifrunner.gnm1.ann1.NTJB5Y	58.361	43.7877	94.4675	38.4968	37.4296	36.7991	44.3187	40.6071	42.6987	55.492	37.5109	36.7991	94.4675	57.6684
arahy.Tifrunner.gnm1.ann1.GM134S	104.737	70.0322	70.3161	47.0882	50.2906	47.6352	72.0139	65.3489	66.7819	78.0627	67.7196	47.0882	104.737	57.6488
arahy.Tifrunner.gnm1.ann1.0WF02T	8.02309	39.5757	13.1087	47.5016	14.7658	10.311	14.4448	14.37	29.0784	5.29358	62.8866	5.29358	62.8866	57.593
arahy.Tifrunner.gnm1.ann1.P9J5FJ	37.2716	41.3471	70.2151	37.1385	30.7672	20.1793	30.1454	26.1719	35.1748	61.7519	12.7036	12.7036	70.2151	57.5115
arahy.Tifrunner.gnm1.ann1.W7ZTHA	0.442435	8.42078	20.8739	27.0565	57.6334	0.166711	23.1738	0.419715	31.2564	12.3535	23.0912	0.166711	57.6334	57.4667
arahy.Tifrunner.gnm1.ann1.TN0QSJ	68.7884	40.9548	40.642	33.6194	37.6273	28.7498	48.7847	40.6875	22.8828	80.3258	41.6782	22.8828	80.3258	57.443
arahy.Tifrunner.gnm1.ann1.WWF9U9	37.3133	20.1886	74.3996	35.2358	16.9711	35.9043	36.7493	26.7538	28.596	35.2124	48.7148	16.9711	74.3996	57.4285
arahy.Tifrunner.gnm1.ann1.NG6CAB	24.3084	64.895	7.5047	56.1907	24.9216	10.0721	33.6023	31.2504	16.7638	10.8793	57.8129	7.5047	64.895	57.3903
arahy.Tifrunner.gnm1.ann1.H5WQ1T	4.52854	47.3863	20.7803	47.5393	49.8669	38.3604	13.7273	6.06734	30.2103	19.8214	61.8505	4.52854	61.8505	57.322
arahy.Tifrunner.gnm1.ann1.FXU7F9	2.28642	23.7934	0	38.0274	7.34155	5.81198	4.85139	6.79923	15.7957	0.326236	57.3035	0	57.3035	57.3035
arahy.Tifrunner.gnm1.ann1.P29Y0H	52.6229	66.829	32.6459	73.549	84.3934	80.4186	89.8443	85.6849	89.8839	40.1576	85.0099	32.6459	89.8839	57.238
arahy.Tifrunner.gnm1.ann1.X35675	49.6934	41.9135	18.426	20.3624	13.042	42.5361	17.1922	27.0543	9.28845	66.5027	32.3961	9.28845	66.5027	57.2143
arahy.Tifrunner.gnm1.ann1.U66G19	67.0562	76.0621	68.2197	56.5799	48.8774	37.426	47.8104	44.2392	44.7143	84.5336	27.3938	27.3938	84.5336	57.1398
arahy.Tifrunner.gnm1.ann1.DUD7MS	20.6612	55.1507	8.7305	57.539	26.9823	35.4576	24.5307	34.3674	36.1401	11.4024	65.7522	8.7305	65.7522	57.0217
arahy.Tifrunner.gnm1.ann1.AS107A	55.7505	73.124	66.9494	54.8947	39.8773	29.7284	39.8345	42.2688	41.5957	79.7181	22.7513	22.7513	79.7181	56.9668
arahy.Tifrunner.gnm1.ann1.Y93F21	15.3659	3.61062	60.1676	3.73725	4.00815	4.44764	4.25643	4.57423	3.21553	22.2818	3.50995	3.21553	60.1676	56.9521
arahy.Tifrunner.gnm1.ann1.5NY27E	34.9655	15.0567	68.9076	14.638	16.2672	12.8854	18.3888	14.7619	11.9718	49.2689	14.1456	11.9718	68.9076	56.9358
arahy.Tifrunner.gnm1.ann1.EM6VH3	5.76267	0.0545125	1.47543	0	0.0389743	12.5233	0.0427821	56.9084	0.0419752	7.57205	0	0	56.9084	56.9084
arahy.Tifrunner.gnm1.ann1.18NJDF	119.613	62.773	78.235	76.3889	99.0761	69.4887	90.9282	89.3495	99.2328	94.6346	67.2918	62.773	119.613	56.84
arahy.Tifrunner.gnm1.ann1.B6F48P	47.4051	46.2783	87.1682	42.0357	47.5686	32.3594	50.8933	57.0166	49.1538	59.4314	30.4071	30.4071	87.1682	56.7611
arahy.Tifrunner.gnm1.ann1.4TV0N2	38.7676	31.0249	66.9198	29.3996	10.1629	31.4084	15.3454	47.2261	13.9327	48.5729	40.2829	10.1629	66.9198	56.7569
arahy.Tifrunner.gnm1.ann1.MQG5EQ	8.09135	3.8011	57.4656	5.08157	0.750411	3.3775	4.74627	5.81049	1.0628	12.7723	3.61364	0.750411	57.4656	56.7152
arahy.Tifrunner.gnm1.ann1.NM7WM1	142.79	144.785	92.0411	124.566	94.4345	128.065	123.156	133.118	95.795	148.727	139.557	92.0411	148.727	56.6859
arahy.Tifrunner.gnm1.ann1.9IE074	45.1287	35.9964	0	35.4371	44.6329	39.5926	56.6819	43.5213	35.5145	14.6361	34.134	0	56.6819	56.6819
arahy.Tifrunner.gnm1.ann1.HAI9AH	7.33952	26.4944	4.63807	48.8498	6.01388	2.90613	6.43667	4.16886	18.3802	1.69572	58.3038	1.69572	58.3038	56.6081
arahy.Tifrunner.gnm1.ann1.LEZ1PQ	56.6046	41.2187	0	45.7869	33.6483	0	35.2208	35.2792	31.4021	0	0	0	56.6046	56.6046
arahy.Tifrunner.gnm1.ann1.KY2C7R	18.3552	18.6602	59.742	18.4294	10.0573	10.0176	14.0387	18.0525	3.75724	27.1054	3.16467	3.16467	59.742	56.5773
arahy.Tifrunner.gnm1.ann1.900JYR	118.858	62.2835	101.695	80.6172	111.465	88.4386	99.6253	90.8238	96.7402	102.899	69.2582	62.2835	118.858	56.5745
arahy.Tifrunner.gnm1.ann1.AU6MTG	48.3309	73.5034	32.5576	59.442	44.9424	36.3918	57.8354	47.0674	50.218	63.7666	16.9322	16.9322	73.5034	56.5712
arahy.Tifrunner.gnm1.ann1.T0HPDF	36.2622	66.5896	58.3601	64.963	75.8302	71.3822	82.8626	84.9045	83.6945	28.3344	62.0808	28.3344	84.9045	56.5701
arahy.Tifrunner.gnm1.ann1.Y4BNGF	0	33.2575	0	38.5923	56.221	38.3581	38.8708	56.543	38.4217	0	46.9442	0	56.543	56.543
arahy.Tifrunner.gnm1.ann1.GF42G1	22.048	63.7067	7.28228	49.7869	57.6046	31.1646	30.3134	41.5908	19.4853	18.1369	39.1637	7.28228	63.7067	56.4244
arahy.Tifrunner.gnm1.ann1.P4PJLA	14.0869	9.71153	58.9253	9.02266	6.78576	4.47714	6.22985	5.93729	6.02353	34.8839	2.64858	2.64858	58.9253	56.2767
arahy.Tifrunner.gnm1.ann1.PA2UTS	17.856	16.1745	61.4654	11.0764	10.2703	7.96826	10.788	9.66116	9.77994	37.4585	5.20657	5.20657	61.4654	56.2588
arahy.Tifrunner.gnm1.ann1.081E2U	18.2872	12.2838	60.2158	8.8593	8.94857	6.48712	9.70981	8.34816	4.33898	38.1361	4.0187	4.0187	60.2158	56.1971
arahy.Tifrunner.gnm1.ann1.400PFG	23.3134	52.2528	3.18262	46.5811	51.2335	38.9436	52.8231	57.429	59.2709	13.8279	50.7031	3.18262	59.2709	56.0883
arahy.Tifrunner.gnm1.ann1.6F8CQC	14.5631	5.8598	3.54818	15.4262	58.3368	22.47	34.5945	4.03573	52.1275	12.976	2.29988	2.29988	58.3368	56.0369
arahy.Tifrunner.gnm1.ann1.X1E5ZU	63.1304	50.5874	95.2913	42.8478	39.2706	65.8442	80.9545	75.6522	56.6745	73.2542	56.0632	39.2706	95.2913	56.0207
arahy.Tifrunner.gnm1.ann1.Z287JL	55.8209	42.3549	0	43.8441	25.4009	22.3889	29.3313	28.4072	16.5644	30.5499	21.5292	0	55.8209	55.8209
arahy.Tifrunner.gnm1.ann1.6E8E03	42.3972	25.3178	3.48752	30.5796	19.08	16.8548	18.3232	24.3416	19.1467	59.26	21.3642	3.48752	59.26	55.7725
arahy.Tifrunner.gnm1.ann1.KNQB38	3.86897	17.8641	7.66063	23.3959	2.32424	14.4854	9.32598	7.4238	34.9291	20.0556	58.0632	2.32424	58.0632	55.739
arahy.Tifrunner.gnm1.ann1.DBMD67	33.1845	16.4743	6.06643	23.994	43.4767	41.6049	56.7649	38.5446	61.8014	19.1461	25.5067	6.06643	61.8014	55.735
arahy.Tifrunner.gnm1.ann1.5QZF0A	20.9435	11.939	15.3992	11.8985	13.3255	61.576	24.307	35.4275	17.7071	43.2527	67.6201	11.8985	67.6201	55.7216
arahy.Tifrunner.gnm1.ann1.YS4IQ1	10.794	10.5876	10.4632	8.37606	4.38346	60.0338	17.7256	33.3724	8.28539	18.2223	20.4346	4.38346	60.0338	55.6503
arahy.Tifrunner.gnm1.ann1.HKF9H0	78.0259	56.9112	35.4164	56.2509	65.6312	77.0814	90.9894	86.2265	64.7795	62.7509	74.7438	35.4164	90.9894	55.573
arahy.Tifrunner.gnm1.ann1.Q0SER0	38.467	34.0311	60.4203	4.88505	26.6003	22.7435	29.4275	27.7429	21.4173	39.4925	51.6171	4.88505	60.4203	55.5352
arahy.Tifrunner.gnm1.ann1.50HBEA	27.9201	14.6254	62.9791	11.9452	14.1237	9.03493	12.3215	10.7967	12.9474	35.79	7.48282	7.48282	62.9791	55.4963
arahy.Tifrunner.gnm1.ann1.GG9A7K	4.29757	22.7578	0	0.135445	0	7.55728	6.58574	9.01634	15.4542	2.10774	55.4405	0	55.4405	55.4405
arahy.Tifrunner.gnm1.ann1.VAE62H	67.3952	31.6608	65.4843	56.2308	42.5821	64.2069	65.149	87.0837	59.672	54.9201	77.9268	31.6608	87.0837	55.4229
arahy.Tifrunner.gnm1.ann1.P5RCVR	2.11619	18.8648	0	1.20613	2.04168	1.15111	55.4066	36.5696	0.588134	2.26151	1.17246	0	55.4066	55.4066
arahy.Tifrunner.gnm1.ann1.98EFWE	39.7788	63.3548	16.6689	51.1479	24.0604	32.937	41.4784	38.7017	39.5698	38.7937	72.0066	16.6689	72.0066	55.3377
arahy.Tifrunner.gnm1.ann1.M043T1	7.0866	49.5555	0	32.4781	16.2512	46.8496	31.2625	29.153	19.5972	4.31663	55.2859	0	55.2859	55.2859
arahy.Tifrunner.gnm1.ann1.P17M1H	64.9055	40.5655	67.0928	53.1801	83.4274	47.3971	54.6389	48.9202	60.6792	70.5611	28.1971	28.1971	83.4274	55.2303
arahy.Tifrunner.gnm1.ann1.GWDR8P	49.2647	49.8787	72.9876	37.4221	28.2651	22.4639	31.1541	31.5279	35.0527	62.56	17.7766	17.7766	72.9876	55.211
arahy.Tifrunner.gnm1.ann1.QHE7IT	111.169	102.392	61.3682	69.5615	71.3637	73.2296	112.537	83.5852	80.9308	116.578	80.1688	61.3682	116.578	55.2098
arahy.Tifrunner.gnm1.ann1.6N2UFZ	57.8735	81.3426	67.2192	61.4143	43.7599	35.0177	52.1636	53.8164	56.6531	81.3112	26.1464	26.1464	81.3426	55.1962
arahy.Tifrunner.gnm1.ann1.S5YSLN	80.1073	39.4872	63.145	65.4552	77.9129	45.3761	58.0398	38.192	75.3493	79.9141	24.9313	24.9313	80.1073	55.176
arahy.Tifrunner.gnm1.ann1.PHCS62	36.7791	60.3459	20.558	70.7708	56.4492	31.31	74.7098	28.0002	69.4628	26.9025	75.725	20.558	75.725	55.167
arahy.Tifrunner.gnm1.ann1.5CP0AS	31.134	20.7785	74.3396	19.2513	22.9593	24.0811	26.425	27.5438	20.6367	31.5779	20.918	19.2513	74.3396	55.0883
arahy.Tifrunner.gnm1.ann1.N7AMXP	58.8571	6.87648	29.1905	4.5787	8.47937	11.6875	12.3488	10.5019	3.78659	50.4355	8.33524	3.78659	58.8571	55.0705
arahy.Tifrunner.gnm1.ann1.6J3MKV	64.8427	83.0922	67.186	59.0866	51.8968	56.8764	52.5984	67.3176	35.9315	90.9942	71.4349	35.9315	90.9942	55.0627
arahy.Tifrunner.gnm1.ann1.H7AW2T	72.8898	58.682	34.8739	56.3506	62.9858	20.8909	25.1838	70.8946	24.3131	47.8136	75.9061	20.8909	75.9061	55.0152
arahy.Tifrunner.gnm1.ann1.S8H407	37.4206	38.9489	12.7521	37.0816	46.4585	41.5008	42.0309	44.9704	67.7644	23.9866	48.625	12.7521	67.7644	55.0123
arahy.Tifrunner.gnm1.ann1.1DD10A	35.4876	17.2618	72.2322	21.448	30.0005	22.4311	30.6075	25.2688	26.3557	39.2948	18.6981	17.2618	72.2322	54.9704
arahy.Tifrunner.gnm1.ann1.CAZ2FM	9.66213	4.28531	56.0986	2.83937	3.07344	4.24525	1.79459	7.23459	1.13647	31.783	3.59831	1.13647	56.0986	54.9621
arahy.Tifrunner.gnm1.ann1.M2L4DE	44.0924	51.8968	55.0298	48.0181	42.5253	38.7687	40.5767	43.9682	40.3427	76.8991	21.9735	21.9735	76.8991	54.9256
arahy.Tifrunner.gnm1.ann1.RSC0PJ	49.7162	58.1117	54.042	38.679	33.8081	22.4017	32.1526	36.8682	33.0377	77.1152	22.2164	22.2164	77.1152	54.8988
arahy.Tifrunner.gnm1.ann1.A15TPK	49.0287	81.9918	60.7476	76.4414	40.9386	37.4327	35.6443	42.3222	47.6679	50.1872	90.5424	35.6443	90.5424	54.8981
arahy.Tifrunner.gnm1.ann1.YZ918W	21.3925	6.18035	25.2856	19.5649	60.6396	8.98805	35.7893	6.92963	35.344	17.7241	5.75395	5.75395	60.6396	54.8856
arahy.Tifrunner.gnm1.ann1.GKB5UV	67.8548	59.5364	12.9725	44.2387	31.7612	34.6396	55.665	43.3517	45.7278	61.3906	49.9908	12.9725	67.8548	54.8823
arahy.Tifrunner.gnm1.ann1.6T1YLT	60.3314	30.7114	5.54187	32.0037	35.6234	37.8322	41.0687	42.8464	30.8598	57.2925	36.9982	5.54187	60.3314	54.7895
arahy.Tifrunner.gnm1.ann1.AY2SMN	71.3326	20.6279	16.5508	40.0502	54.5793	52.9428	53.479	40.1419	28.6638	52.7977	27.2169	16.5508	71.3326	54.7818
arahy.Tifrunner.gnm1.ann1.004J0D	37.0598	25.5455	69.1071	26.6437	23.1334	19.2918	22.2625	19.4002	28.1875	38.3779	14.4547	14.4547	69.1071	54.6524
arahy.Tifrunner.gnm1.ann1.TN6CXG	72.8213	30.7007	18.2166	51.0645	71.5655	36.5685	40.0584	33.1709	43.8451	29.6785	21.8487	18.2166	72.8213	54.6047
arahy.Tifrunner.gnm1.ann1.DW64SD	56.9394	80.1202	27.9469	66.5941	58.2586	49.7084	65.0387	54.0037	51.0972	52.6276	82.5024	27.9469	82.5024	54.5555
arahy.Tifrunner.gnm1.ann1.UPN45K	17.6618	4.66653	4.83451	10.2484	9.24244	7.06722	21.4199	57.6891	26.8749	7.62984	3.18043	3.18043	57.6891	54.5087
arahy.Tifrunner.gnm1.ann1.LCWP3I	58.9212	24.4082	4.42216	31.8045	24.1857	29.6124	32.3732	26.7356	24.0118	46.5817	26.9931	4.42216	58.9212	54.499
arahy.Tifrunner.gnm1.ann1.MPJ1GQ	8.07965	1.42638	55.1005	1.37883	0.81578	0.978303	0.97704	1.06055	0.824111	10.3383	0.647898	0.647898	55.1005	54.4526
arahy.Tifrunner.gnm1.ann1.6D6Z2R	32.362	64.2139	9.86559	41.2617	38.2883	36.8376	46.9183	50.6974	51.9095	24.6381	38.3986	9.86559	64.2139	54.3483
arahy.Tifrunner.gnm1.ann1.BYM2EW	110.572	82.3632	88.2775	77.9585	90.6922	103.408	117.267	97.6721	62.9259	95.4785	85.7191	62.9259	117.267	54.3411
arahy.Tifrunner.gnm1.ann1.V65DSK	20.5481	23.9694	67.6284	18.8636	18.6765	13.2993	18.7636	15.8654	21.0047	29.5066	21.3703	13.2993	67.6284	54.3291
arahy.Tifrunner.gnm1.ann1.F7JGYB	16.2095	11.7996	56.6511	11.8172	16.3862	2.36681	16.3806	16.3663	18.4186	18.9234	22.7318	2.36681	56.6511	54.2843
arahy.Tifrunner.gnm1.ann1.E5J967	33.2156	65.8265	11.6179	52.9268	41.6953	20.0407	48.4976	25.4161	19.1412	45.9585	63.4072	11.6179	65.8265	54.2086
arahy.Tifrunner.gnm1.ann1.SL80WV	29.5894	21.2654	10.0724	15.7796	17.5211	11.8749	18.4338	13.7646	18.6517	64.2718	12.2419	10.0724	64.2718	54.1994
arahy.Tifrunner.gnm1.ann1.ETWN8F	42.0126	3.9938	58.1744	34.6448	41.288	44.4461	49.2546	11.7042	7.71716	28.117	37.6652	3.9938	58.1744	54.1806
arahy.Tifrunner.gnm1.ann1.A2Z0UC	14.657	46.2256	10.0152	46.0311	43.8922	63.5009	61.7604	51.6136	64.1345	16.5695	61.6102	10.0152	64.1345	54.1193
arahy.Tifrunner.gnm1.ann1.SFW5N9	92.5112	85.4473	83.8041	65.6804	66.4727	44.3605	67.2643	66.3623	72.1267	81.3327	38.4144	38.4144	92.5112	54.0968
arahy.Tifrunner.gnm1.ann1.P86YY0	118.618	73.9886	64.5974	84.1393	107.1	84.3772	114.286	99.3795	110.947	86.4504	70.6305	64.5974	118.618	54.0206
arahy.Tifrunner.gnm1.ann1.A338HQ	19.5455	6.15998	59.4254	6.84956	5.40625	7.22461	10.2463	7.27759	7.45154	28.5873	6.73223	5.40625	59.4254	54.0192
arahy.Tifrunner.gnm1.ann1.1MDK5L	51.9178	31.8559	14.3799	41.5509	68.3706	48.0185	67.1228	52.544	58.9283	26.399	38.5038	14.3799	68.3706	53.9907
arahy.Tifrunner.gnm1.ann1.GN5EPC	45.7869	0	17.5582	17.1316	14.4536	41.3869	39.2802	25.9944	27.8415	53.8774	0	0	53.8774	53.8774
arahy.Tifrunner.gnm1.ann1.2I2XLP	37.5392	13.1698	59.9605	17.2624	20.5359	38.0081	29.1665	52.1594	6.09917	13.0465	22.8131	6.09917	59.9605	53.8613
arahy.Tifrunner.gnm1.ann1.HVMY97	51.382	75.6868	81.7159	60.7775	40.3272	27.8783	45.671	39.3121	51.9714	76.2551	49.7374	27.8783	81.7159	53.8376
arahy.Tifrunner.gnm1.ann1.81TW8H	71.1642	53.9532	35.6044	68.8325	84.4991	66.6475	89.3808	69.1778	85.6483	40.6283	67.2608	35.6044	89.3808	53.7764
arahy.Tifrunner.gnm1.ann1.D72E2J	71.8239	30.9925	84.7611	39.6864	63.866	43.2843	66.2307	37.9723	65.0359	63.7307	39.1692	30.9925	84.7611	53.7686
arahy.Tifrunner.gnm1.ann1.76HSK6	3.10503	55.0318	1.2934	6.70325	11.5878	3.61873	4.79035	4.19562	33.467	2.60998	8.30689	1.2934	55.0318	53.7384
arahy.Tifrunner.gnm1.ann1.DB5PZV	68.1912	37.5725	19.9433	25.8923	21.2913	27.4014	23.4468	14.4809	23.1013	40.617	31.9179	14.4809	68.1912	53.7103
arahy.Tifrunner.gnm1.ann1.AINH12	56.9835	41.2107	81.9258	28.2357	29.4836	60.0544	50.4149	39.7254	41.7049	40.168	32.8668	28.2357	81.9258	53.6901
arahy.Tifrunner.gnm1.ann1.F4LE79	25.7723	28.249	10.3008	14.9172	10.4229	14.0728	16.8364	14.3287	21.4222	63.4439	9.80895	9.80895	63.4439	53.635
arahy.Tifrunner.gnm1.ann1.P7YJ1Q	17.8847	29.6263	29.4538	42.5406	14.5569	26.4103	17.6008	32.3456	20.2303	17.6861	68.1802	14.5569	68.1802	53.6233
arahy.Tifrunner.gnm1.ann1.AV4C6H	37.2467	16.1005	65.6178	16.1219	14.661	21.1699	21.5144	20.841	12.0785	41.2134	19.1183	12.0785	65.6178	53.5393
arahy.Tifrunner.gnm1.ann1.XA5S0H	23.6708	15.5558	60.3191	9.54451	9.12585	10.652	17.5347	17.9151	10.66	23.1587	6.83016	6.83016	60.3191	53.4889
arahy.Tifrunner.gnm1.ann1.1HI77Q	27.4447	69.8129	16.4065	25.6002	21.1317	52.3131	46.6241	38.4349	44.8341	29.388	53.5664	16.4065	69.8129	53.4064
arahy.Tifrunner.gnm1.ann1.PB6JBD	40.9821	39.1664	4.02442	30.455	34.4361	49.5975	51.8349	57.4176	46.0122	18.0718	52.9288	4.02442	57.4176	53.3932
arahy.Tifrunner.gnm1.ann1.TA5AS1	46.1804	31.8102	28.6098	18.3238	23.9229	67.3971	51.2235	63.4438	25.7256	44.2352	14.0539	14.0539	67.3971	53.3432
arahy.Tifrunner.gnm1.ann1.XWZ74Q	10.0753	7.30069	59.587	9.07116	10.5832	9.46422	6.3439	6.30729	10.08	24.6766	9.36371	6.30729	59.587	53.2797
arahy.Tifrunner.gnm1.ann1.8F6M4K	46.4519	31.3301	9.3073	29.5678	37.7546	40.764	58.1433	62.5771	15.0919	12.9421	26.8351	9.3073	62.5771	53.2698
arahy.Tifrunner.gnm1.ann1.7A6RJI	83.2672	33.1254	83.7822	30.5482	33.6108	38.4405	49.5703	46.1166	34.5656	76.6428	36.9753	30.5482	83.7822	53.234
arahy.Tifrunner.gnm1.ann1.5G0V08	86.3961	33.205	84.2616	50.339	56.0314	41.9151	67.7313	63.0323	73.783	73.6598	35.5858	33.205	86.3961	53.1911
arahy.Tifrunner.gnm1.ann1.6JQ8YQ	56.0102	46.764	44.2394	63.2053	62.4067	97.3822	67.8958	68.7575	50.7544	50.6513	86.9436	44.2394	97.3822	53.1428
arahy.Tifrunner.gnm1.ann1.1I7GZ6	0	31.3403	0	13.7366	40.9913	24.9863	0	45.6479	53.1359	0	39.8618	0	53.1359	53.1359
arahy.Tifrunner.gnm1.ann1.G7F7H8	64.0161	55.7492	48.453	31.6768	21.6855	20.5983	50.0247	24.4317	23.5468	72.5307	19.4246	19.4246	72.5307	53.1061
arahy.Tifrunner.gnm1.ann1.H7PRHK	74.5615	83.778	40.999	57.6424	34.5367	32.1418	50.5414	30.7079	40.2252	63.6888	41.6649	30.7079	83.778	53.0701
arahy.Tifrunner.gnm1.ann1.1CR6HA	61.2592	47.419	8.30256	37.8835	31.6459	45.7072	40.8664	46.6396	31.2214	51.0096	45.4446	8.30256	61.2592	52.9566
arahy.Tifrunner.gnm1.ann1.T4QLFX	67.2431	100.511	60.0082	80.0325	96.5366	49.9474	101.337	97.1911	102.817	80.054	84.5368	49.9474	102.817	52.8696
arahy.Tifrunner.gnm1.ann1.HN3KPZ	24.0771	37.1676	33.1481	63.0347	18.2882	10.2106	18.8656	13.8307	20.6428	23.6902	29.4006	10.2106	63.0347	52.8241
arahy.Tifrunner.gnm1.ann1.M0S3BS	19.9471	23.0299	23.7894	59.2934	30.1624	15.5736	18.4918	16.3472	20.4717	13.5554	66.3741	13.5554	66.3741	52.8187
arahy.Tifrunner.gnm1.ann1.RG0P7S	2.25668	22.9469	0	3.10638	1.62358	39.1021	42.698	43.3174	24.2902	52.8109	29.3741	0	52.8109	52.8109
arahy.Tifrunner.gnm1.ann1.53FINS	39.2354	10.3251	62.5047	14.1632	14.5312	9.75629	15.8197	12.1419	10.463	9.97336	11.0705	9.75629	62.5047	52.7484
arahy.Tifrunner.gnm1.ann1.8ZBB8W	41.4694	76.6741	32.4971	50.5988	43.8826	35.1157	49.0348	43.6462	48.5482	62.1701	23.9677	23.9677	76.6741	52.7064
arahy.Tifrunner.gnm1.ann1.BR0PZ0	48.4103	52.6672	21.3986	0	0	26.9026	36.2988	38.2814	34.8501	43.9723	20.3783	0	52.6672	52.6672
arahy.Tifrunner.gnm1.ann1.NCI439	21.7666	11.9466	62.303	9.67697	11.0652	12.1355	16.6729	14.1903	12.3275	28.4311	13.1642	9.67697	62.303	52.626
arahy.Tifrunner.gnm1.ann1.NA8IDC	17.6008	20.9804	45.9804	14.3445	9.0178	19.0362	13.9846	9.82466	11.9888	61.642	23.3779	9.0178	61.642	52.6242
arahy.Tifrunner.gnm1.ann1.94UDPX	9.23071	37.8679	0	33.6761	37.9208	18.8831	22.0019	29.5877	52.6115	1.11059	19.1386	0	52.6115	52.6115
arahy.Tifrunner.gnm1.ann1.69550A	82.8402	31.4785	62.6164	46.0907	72.3211	30.3373	30.3305	45.3306	42.3092	58.9395	30.4316	30.3305	82.8402	52.5097
arahy.Tifrunner.gnm1.ann1.WX7AU9	41.2876	27.1435	71.5262	24.4769	19.0368	25.492	26.6648	27.3462	20.9868	41.687	21.2366	19.0368	71.5262	52.4894
arahy.Tifrunner.gnm1.ann1.FB6B2S	24.8421	28.7385	2.35628	10.9481	16.2722	12.2431	13.1407	6.18633	21.5725	11.0788	54.7023	2.35628	54.7023	52.346
arahy.Tifrunner.gnm1.ann1.U7ZK73	32.5506	12.7646	65.0558	17.2516	21.0218	19.7689	20.797	16.8851	15.9889	50.2737	19.1627	12.7646	65.0558	52.2912
arahy.Tifrunner.gnm1.ann1.94S7W0	65.9265	47.7173	39.4091	55.1756	89.3376	65.4499	81.0969	62.522	80.2015	37.0751	52.9627	37.0751	89.3376	52.2625
arahy.Tifrunner.gnm1.ann1.UU73T8	59.9706	61.8136	23.3154	53.2373	57.8824	65.5562	73.9554	65.2631	62.3825	72.6441	75.5743	23.3154	75.5743	52.2589
arahy.Tifrunner.gnm1.ann1.WH9NWR	58.4851	49.2552	9.55974	39.1476	44.2191	41.2969	44.1679	54.9023	47.1476	48.8197	61.7834	9.55974	61.7834	52.2237
arahy.Tifrunner.gnm1.ann1.5B8V9J	23.242	14.6723	12.9961	6.31088	4.30549	56.5268	24.5026	39.8605	20.2954	35.2791	20.6706	4.30549	56.5268	52.2213
arahy.Tifrunner.gnm1.ann1.0034KJ	37.6852	39.5039	10.9818	35.5601	29.7281	31.7745	52.2021	38.6858	0	0.0638985	28.169	0	52.2021	52.2021
arahy.Tifrunner.gnm1.ann1.AIJ9NP	40.0975	20.8803	60.4737	20.6856	10.4075	14.0355	16.2594	16.0499	8.27695	56.329	14.3571	8.27695	60.4737	52.1968
arahy.Tifrunner.gnm1.ann1.31N1MT	1.89338	18.3468	0	21.2731	4.26274	3.75285	6.27463	4.29795	9.61951	0	52.1026	0	52.1026	52.1026
arahy.Tifrunner.gnm1.ann1.U3AWS2	18.747	11.2252	63.2818	13.041	15.8398	14.921	18.9861	20.6966	14.7041	28.3718	17.4313	11.2252	63.2818	52.0566
arahy.Tifrunner.gnm1.ann1.25CQ7A	66.7332	21.1532	52.8167	30.2039	35.3593	19.7724	35.5038	26.795	33.4055	34.4803	14.7499	14.7499	66.7332	51.9833
arahy.Tifrunner.gnm1.ann1.R5MBR2	13.3952	10.3394	54.9193	6.81457	6.55698	6.7437	6.73403	7.53988	5.4958	18.5206	2.9362	2.9362	54.9193	51.9831
arahy.Tifrunner.gnm1.ann1.6P73LQ	2.19456	30.6067	0.0868938	41.148	6.1878	3.79419	7.91438	7.75797	14.1715	0.840771	51.9711	0.0868938	51.9711	51.8842
arahy.Tifrunner.gnm1.ann1.61ZXLU	49.628	64.7834	21.5682	53.6518	45.1152	41.6336	52.7302	46.4203	44.4699	45.2223	73.4382	21.5682	73.4382	51.87
arahy.Tifrunner.gnm1.ann1.V3JJAU	51.8596	37.8572	0	26.604	31.5933	30.8609	35.8994	31.7008	18.8302	43.1188	20.5928	0	51.8596	51.8596
arahy.Tifrunner.gnm1.ann1.XKY9LP	39.9202	41.0069	20.5632	52.1926	55.7039	64.08	72.4085	56.6384	67.977	33.6449	65.5789	20.5632	72.4085	51.8453
arahy.Tifrunner.gnm1.ann1.06RI6S	5.84343	4.62392	5.35116	2.88504	1.47636	53.2218	19.4485	35.8261	10.146	3.60496	18.861	1.47636	53.2218	51.7454
arahy.Tifrunner.gnm1.ann1.N22SFW	18.0985	8.99657	58.115	8.63506	7.58235	7.94651	7.08447	8.94076	6.40324	19.6481	9.18377	6.40324	58.115	51.7118
arahy.Tifrunner.gnm1.ann1.7X1Y1S	57.9303	19.6154	6.22139	32.0178	29.5422	24.2717	23.1354	10.0933	38.4736	16.496	21.4569	6.22139	57.9303	51.7089
arahy.Tifrunner.gnm1.ann1.3A3GYI	39.4333	20.6756	5.77289	22.5355	24.6888	40.8336	37.0821	57.4614	11.0082	17.4743	24.4956	5.77289	57.4614	51.6885
arahy.Tifrunner.gnm1.ann1.BG9Q08	72.2759	20.6211	27.8829	22.2815	24.5053	42.8596	36.8593	42.7557	24.3394	33.837	27.7176	20.6211	72.2759	51.6548
arahy.Tifrunner.gnm1.ann1.JF0SCD	57.7228	21.5726	60.0621	26.9472	24.346	27.439	23.3819	39.6541	9.83039	61.484	31.2167	9.83039	61.484	51.6536
arahy.Tifrunner.gnm1.ann1.NFV9ZK	85.9281	47.0744	58.854	48.9757	36.2275	38.9598	50.4112	38.0985	72.6902	60.9384	34.2799	34.2799	85.9281	51.6482
arahy.Tifrunner.gnm1.ann1.KG76U8	8.2842	3.26797	51.6409	3.82914	2.14105	3.19838	3.30932	2.51632	3.31531	10.5298	0	0	51.6409	51.6409
arahy.Tifrunner.gnm1.ann1.GVHP98	21.4239	33.7816	65.3706	15.001	14.1817	28.8659	27.0914	20.3124	13.7831	40.3574	38.0551	13.7831	65.3706	51.5875
arahy.Tifrunner.gnm1.ann1.JACH1V	65.1825	64.2684	27.4862	61.5559	68.1358	61.8142	79.0442	76.0359	62.078	46.3153	73.0472	27.4862	79.0442	51.558
arahy.Tifrunner.gnm1.ann1.5FW7UK	31.974	14.869	23.718	24.1887	20.3997	25.3801	29.5085	51.6451	1.89866	0.103878	29.6635	0.103878	51.6451	51.5412
arahy.Tifrunner.gnm1.ann1.60VMKJ	58.3249	35.321	70.9897	50.8584	48.0875	55.3147	54.2114	86.8169	39.3896	66.8725	80.5804	35.321	86.8169	51.4959
arahy.Tifrunner.gnm1.ann1.T2A0GP	40.0193	28.6781	72.0973	25.3515	24.1082	31.5522	39.0311	35.4686	20.6033	49.0482	28.0747	20.6033	72.0973	51.494
arahy.Tifrunner.gnm1.ann1.L0R21L	30.7093	65.7666	20.3215	31.893	23.3733	14.3113	25.8805	17.9718	30.6805	23.677	27.6283	14.3113	65.7666	51.4553
arahy.Tifrunner.gnm1.ann1.KX3KG5	22.2824	8.59887	59.3013	9.21037	9.63263	7.87835	14.3409	14.2043	12.0558	28.6199	8.53557	7.87835	59.3013	51.423
arahy.Tifrunner.gnm1.ann1.01YPVW	58.6983	57.7807	35.7124	32.3255	29.7764	29.4782	44.1207	43.1235	37.9276	72.0254	20.6036	20.6036	72.0254	51.4218
arahy.Tifrunner.gnm1.ann1.539BUB	45.1218	47.838	73.1467	33.7362	28.7045	25.2765	32.3457	33.2106	34.0351	60.3069	21.7987	21.7987	73.1467	51.348
arahy.Tifrunner.gnm1.ann1.CE8RQQ	48.7517	23.8497	12.252	44.6271	61.5371	32.0456	58.7794	28.5234	62.3904	36.0635	11.0638	11.0638	62.3904	51.3266
arahy.Tifrunner.gnm1.ann1.PE1VQV	75.2455	43.4516	67.515	39.5759	44.8468	23.9225	70.3097	53.4131	61.0805	58.4185	47.6536	23.9225	75.2455	51.323
arahy.Tifrunner.gnm1.ann1.YL8857	42.924	25.6301	76.9383	30.4555	34.3985	33.1498	42.0866	35.7282	34.634	37.3239	33.2104	25.6301	76.9383	51.3082
arahy.Tifrunner.gnm1.ann1.5AH4BP	18.129	51.2968	29.0433	13.3925	0	48.0832	46.413	23.8703	32.4266	22.1491	12.2618	0	51.2968	51.2968
arahy.Tifrunner.gnm1.ann1.HA0JIQ	52.7895	38.1891	20.2108	31.9532	40.6448	50.1056	71.4905	45.7893	49.1661	42.8631	38.3679	20.2108	71.4905	51.2797
arahy.Tifrunner.gnm1.ann1.8V8U4B	17.8338	7.89978	57.9912	7.38401	19.013	22.9263	22.9185	16.774	23.4158	11.043	6.72318	6.72318	57.9912	51.268
arahy.Tifrunner.gnm1.ann1.3G8586	27.1682	34.4977	59.5003	26.6549	21.3459	14.6393	23.746	16.5066	25.7504	58.9896	8.24967	8.24967	59.5003	51.2506
arahy.Tifrunner.gnm1.ann1.0J9HE3	40.7619	20.3992	71.5664	25.474	28.1694	22.4989	23.7461	24.4363	22.4206	33.3572	21.1332	20.3992	71.5664	51.1672
arahy.Tifrunner.gnm1.ann1.V1EAJK	17.3167	36.3107	0	43.1635	50.822	45.3155	43.1744	43.518	51.0175	3.96792	35.6845	0	51.0175	51.0175
arahy.Tifrunner.gnm1.ann1.VT3Q0W	23.777	58.4405	7.45845	49.8101	29.6666	23.6705	28.8296	20.1925	22.9803	19.8409	42.8763	7.45845	58.4405	50.9821
arahy.Tifrunner.gnm1.ann1.D6VUNN	7.04538	26.273	4.38115	16.9122	4.6791	4.21324	6.40093	5.29179	23.1147	3.50756	54.483	3.50756	54.483	50.9754
arahy.Tifrunner.gnm1.ann1.X9C74S	51.5995	25.958	72.4025	24.0485	24.2857	23.7943	31.189	28.306	21.4863	49.855	21.967	21.4863	72.4025	50.9162
arahy.Tifrunner.gnm1.ann1.SLS97V	50.3524	26.5028	67.9548	24.7129	26.1399	17.0746	28.3693	23.2908	20.7521	52.0632	17.2609	17.0746	67.9548	50.8802
arahy.Tifrunner.gnm1.ann1.TDV38N	16.3317	15.3766	55.9572	8.50463	5.62264	12.4152	8.24133	8.40702	5.07781	19.9756	11.6073	5.07781	55.9572	50.8794
arahy.Tifrunner.gnm1.ann1.3075SM	0	50.8781	0	1.14035	1.04244	0.816377	0.237142	1.33261	5.51775	0	3.38952	0	50.8781	50.8781
arahy.Tifrunner.gnm1.ann1.M9VZ51	50.8713	3.86966	0	4.66583	8.36883	3.18713	8.36913	7.55922	1.03929	6.27306	10.2074	0	50.8713	50.8713
arahy.Tifrunner.gnm1.ann1.MI82BM	28.6768	36.8804	26.7309	51.8697	77.3157	47.4048	44.3662	48.4897	68.8711	26.4476	44.8403	26.4476	77.3157	50.8681
arahy.Tifrunner.gnm1.ann1.EP3JHE	49.2234	21.6098	65.7602	21.1364	22.3539	26.8179	26.7202	28.6495	23.9006	62.3567	14.9235	14.9235	65.7602	50.8367
arahy.Tifrunner.gnm1.ann1.EEUI5F	21.2361	26.7053	11.3215	31.0058	21.5665	22.6186	28.6701	30.9802	25.0964	13.677	62.1436	11.3215	62.1436	50.8221
arahy.Tifrunner.gnm1.ann1.PU0L3U	14.9022	12.0985	19.1957	14.5489	5.85523	11.4594	13.325	12.2677	17.6892	18.4591	56.5824	5.85523	56.5824	50.7272
arahy.Tifrunner.gnm1.ann1.TJVH1M	40.8549	21.5285	0	44.0745	37.7406	26.4701	29.8876	20.9499	50.7069	17.5643	26.5253	0	50.7069	50.7069
arahy.Tifrunner.gnm1.ann1.88ZCTY	28.5541	50.7057	0	43.3433	36.2058	31.9966	38.8882	31.4521	45.8559	34.463	28.2284	0	50.7057	50.7057
arahy.Tifrunner.gnm1.ann1.0THM7P	20.081	22.0899	61.8869	16.1455	13.6182	11.1926	19.6782	14.1962	16.0216	16.94	11.4794	11.1926	61.8869	50.6943
arahy.Tifrunner.gnm1.ann1.52PG7K	78.9031	41.7586	40.9198	39.92	51.3382	32.9248	47.8219	43.3674	39.2532	41.2635	28.2361	28.2361	78.9031	50.667
arahy.Tifrunner.gnm1.ann1.K1K8SL	43.8116	22.5231	66.9227	16.9414	16.2654	37.3205	28.4658	19.8477	21.0523	50.7968	29.9887	16.2654	66.9227	50.6573
arahy.Tifrunner.gnm1.ann1.B5AM0N	1.95948	1.93554	51.4004	1.44662	2.72655	1.29026	1.99522	6.11167	0.758256	5.35319	1.23927	0.758256	51.4004	50.6421
arahy.Tifrunner.gnm1.ann1.GV0PL5	57.0581	13.5181	38.0817	15.1496	17.8862	19.1151	33.0685	22.0918	17.2338	64.1439	23.7442	13.5181	64.1439	50.6258
arahy.Tifrunner.gnm1.ann1.X7XT05	114.532	84.1847	90.7758	90.1802	117.364	67.782	118.364	93.633	106.002	96.3689	81.2907	67.782	118.364	50.582
arahy.Tifrunner.gnm1.ann1.S0X8F9	13.6128	4.70501	55.2838	5.20828	7.10828	6.78206	8.51786	5.09217	8.80885	14.2845	7.19635	4.70501	55.2838	50.5788
arahy.Tifrunner.gnm1.ann1.Y3E72Q	97.9577	74.6239	81.4726	58.9015	47.4257	59.5753	74.1525	93.4742	59.4275	87.9523	55.9099	47.4257	97.9577	50.532
arahy.Tifrunner.gnm1.ann1.CXB9HG	18.0535	6.37341	55.1178	6.49965	6.02987	5.80691	6.04928	5.802	4.61142	23.9604	6.25708	4.61142	55.1178	50.5064
arahy.Tifrunner.gnm1.ann1.M41V37	48.843	38.9007	28.3248	61.6622	65.3437	42.5225	47.9181	55.4124	78.8124	42.0257	34.3821	28.3248	78.8124	50.4876
arahy.Tifrunner.gnm1.ann1.AJPJ4J	54.988	27.5765	28.4185	21.6757	20.1414	25.4135	26.0375	28.4353	17.9747	68.3857	21.4345	17.9747	68.3857	50.411
arahy.Tifrunner.gnm1.ann1.E2EBDF	30.9206	62.9937	12.6083	43.6063	37.4543	28.3652	35.929	37.6989	40.4601	31.2729	21.7975	12.6083	62.9937	50.3854
arahy.Tifrunner.gnm1.ann1.M1BTB5	5.32632	55.6844	11.9784	19.5353	5.41379	8.69086	6.03612	7.97356	32.1862	11.1313	38.1075	5.32632	55.6844	50.3581
arahy.Tifrunner.gnm1.ann1.EH45H3	0.953976	24.0142	0	50.3451	7.15547	2.15669	1.69207	1.84255	3.5458	7.08618	7.96869	0	50.3451	50.3451
arahy.Tifrunner.gnm1.ann1.39JBYW	9.94562	7.73892	58.0646	14.7316	15.9004	10.6834	8.36165	10.3676	13.3673	16.4896	8.34793	7.73892	58.0646	50.3257
arahy.Tifrunner.gnm1.ann1.B5LLG6	42.9762	51.9145	28.3688	60.1057	59.2351	72.3703	65.4744	78.6126	65.0822	41.9878	78.2087	28.3688	78.6126	50.2438
arahy.Tifrunner.gnm1.ann1.99J26D	54.3837	30.8229	28.9795	19.9227	32.5218	30.5534	42.3633	40.1402	39.9964	70.149	67.2308	19.9227	70.149	50.2263
arahy.Tifrunner.gnm1.ann1.5BDU9K	26.0723	5.03597	54.4421	5.76071	4.28688	5.02787	8.61188	6.07541	4.22303	33.5664	5.33669	4.22303	54.4421	50.2191
arahy.Tifrunner.gnm1.ann1.V46WJU	6.96848	2.42971	52.6429	4.4186	3.98632	3.26488	4.21266	3.49348	2.60485	6.23386	3.80527	2.42971	52.6429	50.2132
arahy.Tifrunner.gnm1.ann1.M7A5MM	7.64551	50.208	0	26.5745	9.39876	3.41015	15.9933	11.6949	11.8439	2.93313	14.5589	0	50.208	50.208
arahy.Tifrunner.gnm1.ann1.3WGP8R	66.219	62.0525	22.4092	52.4831	60.3066	61.5807	61.5409	64.0439	72.6055	50.1711	49.3034	22.4092	72.6055	50.1963
arahy.Tifrunner.gnm1.ann1.38UJZE	56.9362	11.6555	56.082	12.6226	16.9626	12.9179	16.7237	6.7788	15.8636	10.5049	13.1571	6.7788	56.9362	50.1574
arahy.Tifrunner.gnm1.ann1.87NRHB	9.70826	8.26339	53.2623	9.30633	5.4438	5.73132	8.5943	7.73413	9.77388	37.9398	3.16582	3.16582	53.2623	50.0965
arahy.Tifrunner.gnm1.ann1.2SN1MA	58.6667	28.5519	30.9262	32.0509	32.899	73.5267	56.6184	67.03	23.4328	34.9069	32.9675	23.4328	73.5267	50.0939
arahy.Tifrunner.gnm1.ann1.DF3BVG	37.3086	14.868	4.85934	12.2858	11.2498	32.9453	48.1266	35.8895	54.7961	28.818	35.4657	4.85934	54.7961	49.9368
arahy.Tifrunner.gnm1.ann1.87UIUZ	20.6976	6.36681	55.9185	6.24011	6.65643	8.06109	8.06932	6.92742	6.04924	34.3658	7.68046	6.04924	55.9185	49.8693
arahy.Tifrunner.gnm1.ann1.U3MJA7	49.7926	38.9704	0	34.2732	35.9031	33.6968	46.3487	35.3753	35.246	22.8916	37.6885	0	49.7926	49.7926
arahy.Tifrunner.gnm1.ann1.5NX4LW	40.8803	29.5775	8.98068	32.8458	42.8641	10.9983	49.8296	47.3204	11.836	0.0532743	9.60094	0.0532743	49.8296	49.7763
arahy.Tifrunner.gnm1.ann1.KP8KK1	26.6944	36.1303	45.9912	32.6169	34.564	54.9605	60.0602	76.3296	59.148	27.0278	50.9449	26.6944	76.3296	49.6352
arahy.Tifrunner.gnm1.ann1.WD2ETH	4.46955	5.31403	1.26912	25.4803	27.4113	8.72634	19.2078	0.483019	50.1122	4.70094	0.954875	0.483019	50.1122	49.6292
arahy.Tifrunner.gnm1.ann1.T43LTL	31.2185	58.3344	45.3974	33.0138	25.6995	17.1295	40.5445	32.2295	35.0625	46.2135	8.71212	8.71212	58.3344	49.6223
arahy.Tifrunner.gnm1.ann1.MGEP0F	43.2393	35.1487	11.5148	32.1521	32.0258	41.6788	61.0751	42.9982	43.3201	31.2243	35.7114	11.5148	61.0751	49.5603
arahy.Tifrunner.gnm1.ann1.7Q4SC6	27.8821	43.2169	59.8982	29.6882	24.3035	15.9554	25.8164	22.0438	31.159	44.2925	10.3588	10.3588	59.8982	49.5394
arahy.Tifrunner.gnm1.ann1.EN81KK	49.4472	30.4088	0	24.6819	41.2726	18.914	15.1881	24.5332	6.37678	49.4925	29.5114	0	49.4925	49.4925
arahy.Tifrunner.gnm1.ann1.AC77RP	14.9967	49.4802	0	11.9466	3.19138	5.38347	8.10124	3.04107	14.1768	5.36581	13.3393	0	49.4802	49.4802
arahy.Tifrunner.gnm1.ann1.5QUI8A	6.78155	40.8443	5.89879	47.352	10.0365	8.68282	10.951	16.2599	28.6389	6.0525	55.347	5.89879	55.347	49.4482
arahy.Tifrunner.gnm1.ann1.77NA27	92.5046	52.5512	93.3994	43.9553	44.8249	53.518	67.4669	57.9291	46.6074	80.202	49.8616	43.9553	93.3994	49.4441
arahy.Tifrunner.gnm1.ann1.TXPN3Z	0.055572	25.1348	49.4835	19.1182	24.408	13.0894	30.1501	17.5337	22.4571	21.2258	16.9711	0.055572	49.4835	49.4279
arahy.Tifrunner.gnm1.ann1.W2MY31	32.1674	36.9506	30.449	32.8929	44.4719	59.1182	79.871	75.773	49.6143	30.8583	41.1976	30.449	79.871	49.422
arahy.Tifrunner.gnm1.ann1.7GP1JW	75.1833	39.0406	69.4112	47.1486	50.1587	44.6928	61.0272	66.5617	40.5846	74.7881	88.4396	39.0406	88.4396	49.399
arahy.Tifrunner.gnm1.ann1.IDQ1YW	80.7432	59.1319	48.6735	54.6531	62.2185	53.9048	53.8996	61.8016	41.4085	90.268	40.8703	40.8703	90.268	49.3977
arahy.Tifrunner.gnm1.ann1.DA1J6X	41.5597	12.7781	26.6148	9.91662	11.493	22.035	20.0379	12.9351	12.7097	59.3042	21.1736	9.91662	59.3042	49.3876
arahy.Tifrunner.gnm1.ann1.DHT5D0	61.4357	19.863	56.6139	17.5823	27.6028	15.9883	31.1236	23.0306	14.2754	34.8288	12.0532	12.0532	61.4357	49.3825
arahy.Tifrunner.gnm1.ann1.CRBY30	45.6038	53.8399	64	26.433	39.9825	14.6283	26.1802	25.4997	26.5277	51.6115	22.1651	14.6283	64	49.3717
arahy.Tifrunner.gnm1.ann1.L6FVUL	48.4446	27.2023	2.86459	40.1701	52.2298	39.1234	45.5109	39.6452	40.5755	28.1498	34.9138	2.86459	52.2298	49.3652
arahy.Tifrunner.gnm1.ann1.A6R79F	47.3822	37.434	30.7886	24.6114	15.2623	62.4536	40.3319	64.62	21.1373	43.3236	35.6572	15.2623	64.62	49.3577
arahy.Tifrunner.gnm1.ann1.MDX7G2	41.7421	35.6257	76.1318	33.3765	30.8844	35.0615	33.7095	40.1037	32.3996	53.1619	26.7802	26.7802	76.1318	49.3516
arahy.Tifrunner.gnm1.ann1.K7P4IE	84.7508	53.1772	55.4618	44.1564	41.1063	35.4131	54.5767	51.2474	52.6148	73.3831	36.6886	35.4131	84.7508	49.3377
arahy.Tifrunner.gnm1.ann1.96ZVDF	12.4179	3.95725	52.1944	5.4626	3.82338	4.23176	3.98019	3.61105	2.91842	15.2646	4.09026	2.91842	52.1944	49.276
arahy.Tifrunner.gnm1.ann1.TG142F	41.8813	61.0922	48.0413	56.1928	28.4577	24.6698	31.4393	30.3979	40.5888	46.2003	73.9379	24.6698	73.9379	49.2681
arahy.Tifrunner.gnm1.ann1.TZ0RIT	4.24221	8.40056	3.54906	3.97507	14.5122	14.2826	27.4492	50.9135	7.96728	1.65739	5.42539	1.65739	50.9135	49.2561
arahy.Tifrunner.gnm1.ann1.F8LB2J	30.7764	27.7256	27.1892	18.0091	14.9446	26.6911	17.3015	18.551	29.9981	64.1241	27.6976	14.9446	64.1241	49.1795
arahy.Tifrunner.gnm1.ann1.UMR9M3	68.8356	42.1456	38.4258	34.4364	34.0407	36.7811	38.0656	39.8096	30.0999	79.1925	38.9923	30.0999	79.1925	49.0926
arahy.Tifrunner.gnm1.ann1.SP0UUF	4.12433	30.2978	9.23913	34.5488	3.8173	2.09274	3.84751	4.48834	7.98784	8.89229	51.155	2.09274	51.155	49.0623
arahy.Tifrunner.gnm1.ann1.U5T9YL	59.7221	16.6727	21.5529	34.0531	65.7281	43.4161	63.2401	37.9689	44.5016	35.1748	34.3765	16.6727	65.7281	49.0554
arahy.Tifrunner.gnm1.ann1.XS4H76	103.616	72.3023	72.8792	56.0644	54.6264	61.2269	67.4041	70.0652	66.3615	74.0639	56.589	54.6264	103.616	48.9896
arahy.Tifrunner.gnm1.ann1.RP3X8Z	71.4381	64.5109	58.7156	90.5289	106.511	59.5636	90.3351	63.6045	105.993	57.5412	91.762	57.5412	106.511	48.9698
arahy.Tifrunner.gnm1.ann1.WI67VP	27.9419	12.2927	0	15.0007	26.9835	12.6527	29.8492	8.4483	48.9565	10.3833	7.71312	0	48.9565	48.9565
arahy.Tifrunner.gnm1.ann1.DCT04E	49.0892	38.414	0.240694	32.0231	31.0164	26.4152	31.9239	31.5545	27.7673	38.5939	24.9694	0.240694	49.0892	48.8485
arahy.Tifrunner.gnm1.ann1.541GKY	28.3514	25.2805	67.1422	24.2586	18.8265	23.7414	21.3846	24.3885	18.3155	34.4281	27.9218	18.3155	67.1422	48.8267
arahy.Tifrunner.gnm1.ann1.1ALG4A	54.5087	72.8049	64.7767	59.0596	48.1542	37.1517	49.4271	55.1171	62.4891	69.9197	24.059	24.059	72.8049	48.7459
arahy.Tifrunner.gnm1.ann1.BWZ3C4	19.1272	28.9779	53.005	23.9935	15.6939	8.69491	10.5004	14.0367	10.2602	28.8489	4.29544	4.29544	53.005	48.7096
arahy.Tifrunner.gnm1.ann1.V3MY1S	22.1264	24.5452	14.4093	12.4321	6.63698	55.3343	36.5512	29.4311	15.4103	33.9109	31.5526	6.63698	55.3343	48.6973
arahy.Tifrunner.gnm1.ann1.IP9R22	0.105316	2.93442	0	37.0622	13.4952	1.70624	2.32658	0.133636	48.6731	0.439958	0.0791656	0	48.6731	48.6731
arahy.Tifrunner.gnm1.ann1.6RB8S0	41.981	25.5996	64.4595	20.3679	17.9329	18.3935	20.0462	31.0039	21.0215	62.4708	15.8034	15.8034	64.4595	48.6561
arahy.Tifrunner.gnm1.ann1.LEYW5Q	3.43981	12.41	0	11.1471	4.73597	14.3464	8.73654	11.3972	34.3817	0.255663	48.6433	0	48.6433	48.6433
arahy.Tifrunner.gnm1.ann1.7F4FG4	8.5677	30.0424	0	32.2592	44.2893	34.5283	41.1367	37.761	48.6114	0	27.9642	0	48.6114	48.6114
arahy.Tifrunner.gnm1.ann1.WV2S1U	16.3743	10.3051	57.7608	12.0145	12.8512	9.15174	15.747	15.906	10.9465	15.4392	9.50987	9.15174	57.7608	48.6091
arahy.Tifrunner.gnm1.ann1.I40GDJ	0	13.3613	38.5486	19.2655	24.1749	19.6189	22.7836	16.8391	18.1042	48.5508	17.5796	0	48.5508	48.5508
arahy.Tifrunner.gnm1.ann1.SE6XPK	19.6197	9.84348	7.24652	22.3774	36.929	34.0252	40.3526	19.4184	51.2698	2.7233	10.5297	2.7233	51.2698	48.5465
arahy.Tifrunner.gnm1.ann1.MEKX2N	85.0091	82.466	50.4663	77.3358	37.6959	58.0836	71.7126	55.4537	54.5502	86.2327	78.8389	37.6959	86.2327	48.5368
arahy.Tifrunner.gnm1.ann1.KV01DF	0.296448	25.9947	0	25.0269	33.1208	30.5415	15.9247	48.4547	29.58	0	22.0129	0	48.4547	48.4547
arahy.Tifrunner.gnm1.ann1.DL5MW3	14.59	36.6308	0	48.2359	32.5333	31.3154	40.9165	22.2123	26.3226	33.7211	48.4476	0	48.4476	48.4476
arahy.Tifrunner.gnm1.ann1.079M4U	31.0457	13.8737	61.0461	12.6141	13.888	18.9987	17.7719	14.0544	17.4002	40.9005	17.0525	12.6141	61.0461	48.432
arahy.Tifrunner.gnm1.ann1.8V1CUP	0.000570677	0.000558586	23.8282	0.000575615	2.53953	0.000568884	1.37785	0.910132	7.97601	48.4325	3.3068	0.000558586	48.4325	48.4319
arahy.Tifrunner.gnm1.ann1.4S5M9U	10.7427	13.8289	5.80318	12.745	12.8206	54.2194	20.0914	39.3063	25.264	20.354	33.0131	5.80318	54.2194	48.4162
arahy.Tifrunner.gnm1.ann1.M0RSZ5	43.6166	40.917	31.6975	31.4665	21.8309	29.2683	20.0834	39.8655	9.66095	58.0636	28.7952	9.66095	58.0636	48.4027
arahy.Tifrunner.gnm1.ann1.333C3Q	65.2601	16.8888	63.2028	26.2629	39.1231	36.7957	41.2233	43.6061	24.7058	56.0394	44.043	16.8888	65.2601	48.3713
arahy.Tifrunner.gnm1.ann1.0E14DC	20.9586	33.8062	6.90562	41.532	31.8579	25.9799	26.3191	43.9781	29.3454	15.402	55.2701	6.90562	55.2701	48.3645
arahy.Tifrunner.gnm1.ann1.9W5UDX	19.6643	11.0669	53.7989	8.40219	5.45374	8.98943	6.88072	10.7188	7.04327	34.2861	7.05713	5.45374	53.7989	48.3452
arahy.Tifrunner.gnm1.ann1.K4NFT0	26.312	8.30565	0	15.4796	12.5347	44.2869	12.0152	48.3433	15.4609	18.9218	26.0815	0	48.3433	48.3433
arahy.Tifrunner.gnm1.ann1.0I35HW	64.0357	22.7833	32.6285	48.1523	30.3823	49.0262	46.3499	71.1106	31.8292	57.1931	64.8424	22.7833	71.1106	48.3273
arahy.Tifrunner.gnm1.ann1.A2RU10	39.8303	47.6831	23.829	55.8919	63.9467	58.6941	56.7456	61.5146	63.6674	26.3473	72.14	23.829	72.14	48.311
arahy.Tifrunner.gnm1.ann1.DB6URZ	31.5687	29.5855	5.64266	33.1764	31.4847	38.6143	53.9485	41.2433	28.9241	23.2549	36.8463	5.64266	53.9485	48.3058
arahy.Tifrunner.gnm1.ann1.HT2ILI	38.5271	54.7019	80.7099	48.7538	36.364	42.3815	44.7556	51.2383	51.3001	65.8663	32.4115	32.4115	80.7099	48.2984
arahy.Tifrunner.gnm1.ann1.XN73VW	12.0028	48.2832	0	23.1097	17.5596	13.6073	22.029	13.5311	38.7883	12.1925	28.7449	0	48.2832	48.2832
arahy.Tifrunner.gnm1.ann1.P43UC4	22.8039	27.674	58.5498	22.8741	17.6765	13.6074	18.2689	23.186	23.6453	44.3321	10.2677	10.2677	58.5498	48.2821
arahy.Tifrunner.gnm1.ann1.UX8DIM	17.2784	3.97183	51.3449	4.68056	3.15456	3.20382	3.88078	3.0776	3.48596	27.4018	3.56799	3.0776	51.3449	48.2673
arahy.Tifrunner.gnm1.ann1.XVW4S2	20.2824	18.12	61.1694	16.8861	14.6846	13.1491	14.4134	14.9675	16.9386	35.335	12.903	12.903	61.1694	48.2664
arahy.Tifrunner.gnm1.ann1.D19TT3	60.5835	34.8792	28.0538	43.5071	67.4597	46.5221	75.561	40.0507	76.314	28.4237	29.6994	28.0538	76.314	48.2602
arahy.Tifrunner.gnm1.ann1.22NCG0	44.3042	61.8317	54.2574	39.6021	34.2924	18.1751	34.3249	31.2827	32.5451	62.4913	14.2531	14.2531	62.4913	48.2382
arahy.Tifrunner.gnm1.ann1.H6IXD1	27.5628	3.79955	49.9189	5.96552	5.83089	4.312	7.54111	6.66386	1.70754	22.5137	3.33715	1.70754	49.9189	48.2114
arahy.Tifrunner.gnm1.ann1.84WEKL	36.8089	33.9167	61.5449	25.4106	19.1603	13.4945	22.514	17.3915	13.3725	51.2194	16.3523	13.3725	61.5449	48.1724
arahy.Tifrunner.gnm1.ann1.D8AUH9	37.2489	35.7409	66.2835	21.4166	21.15	19.7755	28.6659	20.4816	25.2843	37.2587	18.1614	18.1614	66.2835	48.1221
arahy.Tifrunner.gnm1.ann1.V3A3J9	34.1461	13.6964	59.7503	21.0989	17.7148	16.2387	18.2852	12.6503	19.6913	58.0769	11.6365	11.6365	59.7503	48.1138
arahy.Tifrunner.gnm1.ann1.VK45Y5	35.4607	46.986	61.4389	36.955	23.7348	18.5083	27.7125	29.925	28.0288	42.8118	13.3338	13.3338	61.4389	48.1051
arahy.Tifrunner.gnm1.ann1.TAK2NC	13.1356	7.70698	53.4677	6.40048	5.42247	8.8857	9.90907	10.6906	7.60289	11.7856	7.12904	5.42247	53.4677	48.0452
arahy.Tifrunner.gnm1.ann1.KS2ZSY	46.1559	62.9686	67.9342	47.0417	37.9492	30.0212	41.3124	42.2899	46.7602	58.1933	19.8969	19.8969	67.9342	48.0373
arahy.Tifrunner.gnm1.ann1.0XM443	14.9002	8.44225	6.59263	16.2867	26.2946	16.4709	19.7175	14.4131	49.8233	1.79741	6.36041	1.79741	49.8233	48.0259
arahy.Tifrunner.gnm1.ann1.G3NDLZ	47.4301	31.5233	76.1353	28.474	28.14	34.0146	32.6477	28.8304	29.9954	61.9631	32.2134	28.14	76.1353	47.9953
arahy.Tifrunner.gnm1.ann1.RG53C8	53.2868	27.4691	26.9829	37.0582	59.6866	36.6489	58.3871	38.8657	70.0622	34.4021	22.0756	22.0756	70.0622	47.9866
arahy.Tifrunner.gnm1.ann1.HEPJ9B	13.1752	55.9677	7.98363	20.5703	14.302	10.02	10.2816	11.0059	39.4389	12.0067	23.7027	7.98363	55.9677	47.9841
arahy.Tifrunner.gnm1.ann1.MS236J	24.5912	36.6531	12.5559	47.9142	60.5252	28.9119	48.394	39.6066	49.5539	15.1279	43.471	12.5559	60.5252	47.9693
arahy.Tifrunner.gnm1.ann1.146QCX	26.7231	41.3129	20.0826	47.0302	60.8862	56.1681	57.1379	68.0405	45.6039	23.9517	56.1452	20.0826	68.0405	47.9579
arahy.Tifrunner.gnm1.ann1.77JVZB	16.1665	12.7488	58.6431	12.0886	13.4159	11.5592	12.6248	12.8788	10.7375	25.7552	11.3796	10.7375	58.6431	47.9056
arahy.Tifrunner.gnm1.ann1.M9KTRI	59.9873	31.151	39.8538	39.5704	42.3855	45.9758	42.3095	44.116	40.3451	79.0047	44.1496	31.151	79.0047	47.8537
arahy.Tifrunner.gnm1.ann1.VRH5T3	44.0907	19.0108	58.177	26.6989	33.8713	16.3042	26.8206	13.73	25.6381	37.4711	10.3719	10.3719	58.177	47.8051
arahy.Tifrunner.gnm1.ann1.HUBH2G	1.37122	30.4271	0	31.2452	38.7719	25.4828	33.2419	42.4914	28.1519	0.864718	47.7368	0	47.7368	47.7368
arahy.Tifrunner.gnm1.ann1.DGZF1S	13.5664	4.96594	52.6716	7.34831	13.3037	48.6383	16.7484	27.2374	12.9477	45.2128	8.28512	4.96594	52.6716	47.7057
arahy.Tifrunner.gnm1.ann1.B363MR	0.297169	21.6701	0	22.2169	21.5794	16.0765	12.3384	27.3295	16.2152	0.297778	47.6322	0	47.6322	47.6322
arahy.Tifrunner.gnm1.ann1.2E9LMX	34.5247	20.0715	58.7928	17.5171	22.1724	26.8367	27.3911	25.1478	20.112	65.1374	21.5032	17.5171	65.1374	47.6203
arahy.Tifrunner.gnm1.ann1.YBW5FY	34.9364	37.795	49.6272	24.8605	20.2072	16.7173	26.7663	22.8752	24.6273	59.8485	12.2316	12.2316	59.8485	47.6169
arahy.Tifrunner.gnm1.ann1.EYL599	43.4964	42.3946	19.7039	46.7597	30.9202	36.5902	51.4579	38.0915	62.4404	36.2817	14.8683	14.8683	62.4404	47.5721
arahy.Tifrunner.gnm1.ann1.UG6V14	17.7762	11.292	55.4861	11.3596	8.69469	10.0854	9.2286	8.38994	9.40234	16.5591	7.92593	7.92593	55.4861	47.5602
arahy.Tifrunner.gnm1.ann1.SUI2IU	0.396224	0.270952	47.5555	0.570121	0.910842	0.781457	0	1.6531	0.315639	14.3517	2.19272	0	47.5555	47.5555
arahy.Tifrunner.gnm1.ann1.9H9I7P	43.039	21.7696	65.6259	20.3832	18.6004	23.9973	30.2343	22.856	18.0979	36.7763	23.3293	18.0979	65.6259	47.528
arahy.Tifrunner.gnm1.ann1.A3L5K6	13.8802	47.5113	11.1546	4.85554	2.28027	3.04482	3.64575	6.89293	0.044726	0	5.83101	0	47.5113	47.5113
arahy.Tifrunner.gnm1.ann1.PA3NAF	48.8467	56.2319	27.8651	59.9156	68.2144	64.9929	67.4121	64.9698	75.3622	37.5449	66.1786	27.8651	75.3622	47.4971
arahy.Tifrunner.gnm1.ann1.JEZR1W	27.0515	12.7418	55.317	10.0335	9.77126	9.45283	12.5764	12.1783	8.64874	35.1694	7.85037	7.85037	55.317	47.4666
arahy.Tifrunner.gnm1.ann1.31Z3CL	18.918	4.76467	50.9596	5.04841	3.51299	5.23778	5.0216	4.61446	3.55517	20.5363	3.92537	3.51299	50.9596	47.4466
arahy.Tifrunner.gnm1.ann1.W6UB1T	47.4002	30.736	0	33.1233	36.208	33.9982	47.2535	45.1141	27.2003	38.0077	32.7186	0	47.4002	47.4002
arahy.Tifrunner.gnm1.ann1.8LN5UZ	12.0293	7.66331	2.22963	20.1315	37.5919	30.4611	49.6088	22.1647	36.9911	6.03312	7.0845	2.22963	49.6088	47.3792
arahy.Tifrunner.gnm1.ann1.N35MHT	46.0344	27.6452	12.7974	36.2918	42.3276	46.8502	60.167	47.603	34.6451	26.2736	41.3965	12.7974	60.167	47.3696
arahy.Tifrunner.gnm1.ann1.5JWJ0V	51.8378	45.423	27.4717	43.2175	37.5982	74.8372	68.7148	73.6224	74.4931	51.2248	63.3009	27.4717	74.8372	47.3655
arahy.Tifrunner.gnm1.ann1.8SKS1Y	49.328	16.6544	64.0139	17.9588	27.8985	26.2938	26.2034	21.4148	21.2128	46.6693	29.4066	16.6544	64.0139	47.3595
arahy.Tifrunner.gnm1.ann1.Q1JK99	15.9594	26.9355	3.75949	29.808	33.7102	22.5979	16.6022	22.1374	18.0192	9.1988	51.1178	3.75949	51.1178	47.3583
arahy.Tifrunner.gnm1.ann1.347H2B	37.1165	4.84661	50.7843	9.59018	27.3105	38.5309	52.1907	10.2392	8.2056	40.3307	41.7824	4.84661	52.1907	47.3441
arahy.Tifrunner.gnm1.ann1.8ME29W	0	0	47.31	0	0	0	0	0	0.0986818	0	0	0	47.31	47.31
arahy.Tifrunner.gnm1.ann1.PY7LAP	2.3281	17.2037	0	27.8205	3.54454	2.58287	2.01557	1.85668	10.3069	1.04954	47.2958	0	47.2958	47.2958
arahy.Tifrunner.gnm1.ann1.ML7S1E	19.3745	25.226	0	30.5829	34.3256	47.2816	41.0159	43.2441	39.4097	8.14676	34.589	0	47.2816	47.2816
arahy.Tifrunner.gnm1.ann1.ETHX4E	1.52596	30.227	0	27.2693	25.9145	21.9304	16.5821	23.9526	33.5356	0.292547	47.2742	0	47.2742	47.2742
arahy.Tifrunner.gnm1.ann1.X5N52Z	53.6912	32.1482	64.2496	44.6819	72.3109	55.4518	65.8324	36.5855	71.622	66.5134	25.0397	25.0397	72.3109	47.2712
arahy.Tifrunner.gnm1.ann1.J7VJ5I	35.9598	57.0761	9.81631	51.2025	53.0785	42.7537	45.2435	49.2202	35.3714	13.2058	42.0286	9.81631	57.0761	47.2598
arahy.Tifrunner.gnm1.ann1.IN1E3L	65.0837	45.584	52.5794	58.7765	92.8153	64.33	70.1316	68.1227	62.0793	49.489	63.4054	45.584	92.8153	47.2313
arahy.Tifrunner.gnm1.ann1.CC2QWC	58.1448	46.8559	37.8955	47.353	50.961	54.9802	69.7412	77.6053	76.7246	30.4019	47.4	30.4019	77.6053	47.2034
arahy.Tifrunner.gnm1.ann1.EA8RPB	43.3353	40.5286	15.3866	53.8422	25.7973	36.9893	32.7083	16.2883	62.5256	50.1015	34.5473	15.3866	62.5256	47.139
arahy.Tifrunner.gnm1.ann1.HCVK6G	6.54245	29.8228	16.0103	15.0636	23.056	24.7198	25.8778	21.4038	47.1366	0.0598312	29.1397	0.0598312	47.1366	47.0768
arahy.Tifrunner.gnm1.ann1.TFQ65X	61.852	51.3131	56.8012	51.9996	38.863	37.4993	42.5573	39.4289	40.0147	76.683	29.6319	29.6319	76.683	47.0511
arahy.Tifrunner.gnm1.ann1.HIWA31	22.0553	23.8913	7.90626	27.5699	23.6321	16.1296	24.7861	12.3575	25.5017	16.4023	54.9434	7.90626	54.9434	47.0371
arahy.Tifrunner.gnm1.ann1.X02Y3Q	48.4016	10.1554	16.0751	6.49221	7.80007	38.8713	20.9474	31.9695	9.10334	53.5194	17.2415	6.49221	53.5194	47.0272
arahy.Tifrunner.gnm1.ann1.B5ZMPY	4.61986	6.8161	1.80739	3.50152	5.32309	18.2401	6.52989	48.7648	4.6887	2.35368	1.78756	1.78756	48.7648	46.9772
arahy.Tifrunner.gnm1.ann1.7PY2EE	56.8635	75.687	28.7477	52.4864	41.606	40.9608	59.1351	55.0649	42.6958	51.9645	55.8938	28.7477	75.687	46.9393
arahy.Tifrunner.gnm1.ann1.4QJN5H	21.7553	46.9219	0	31.8138	26.8714	23.9846	29.6793	28.0008	21.3359	19.6218	15.3583	0	46.9219	46.9219
arahy.Tifrunner.gnm1.ann1.V2AG0S	46.9211	27.2296	26.7525	16.0421	15.4974	0	34.7224	34.3951	23.5451	45.542	0	0	46.9211	46.9211
arahy.Tifrunner.gnm1.ann1.QHU61X	69.7212	30.5515	53.635	35.4682	39.5869	39.4846	33.2086	22.8347	48.6412	56.4574	34.8766	22.8347	69.7212	46.8865
arahy.Tifrunner.gnm1.ann1.69I5GX	8.0367	4.27668	49.4031	4.23636	2.85728	4.26204	4.15053	3.65498	2.55455	14.1703	3.2357	2.55455	49.4031	46.8486
arahy.Tifrunner.gnm1.ann1.913R4E	23.268	61.6047	14.7622	39.8131	34.0983	33.8493	43.9353	40.2057	47.5548	19.2869	25.8115	14.7622	61.6047	46.8425
arahy.Tifrunner.gnm1.ann1.8QT4MK	15.2398	12.8988	54.0099	10.5103	10.2758	7.20567	9.46671	9.52348	8.6584	26.9971	7.17342	7.17342	54.0099	46.8365
arahy.Tifrunner.gnm1.ann1.IL3HUZ	26.3586	15.6106	61.0583	20.2718	19.9743	18.8192	19.8608	20.2684	14.2425	37.8126	22.5801	14.2425	61.0583	46.8158
arahy.Tifrunner.gnm1.ann1.EG5910	96.4164	70.6424	110.638	64.195	71.2158	68.1361	93.3387	79.7512	71.344	110.931	81.4837	64.195	110.931	46.736
arahy.Tifrunner.gnm1.ann1.SDD8BX	63.1564	71.1194	24.3938	69.0641	48.0284	44.3818	45.4567	39.9826	51.1642	71.0717	40.8109	24.3938	71.1194	46.7256
arahy.Tifrunner.gnm1.ann1.P12GZY	14.3526	1.51795	47.6222	2.96296	2.23286	2.49846	0.941598	1.01744	3.01368	19.5039	3.7577	0.941598	47.6222	46.6806
arahy.Tifrunner.gnm1.ann1.3NY0MJ	56.8905	73.3405	69.4404	62.693	43.3287	26.7027	38.6288	39.3281	49.4346	63.6214	47.3193	26.7027	73.3405	46.6378
arahy.Tifrunner.gnm1.ann1.P6P8C4	9.04711	47.3014	3.24477	27.158	9.22533	5.58996	8.34456	5.14144	27.6556	5.65471	49.863	3.24477	49.863	46.6182
arahy.Tifrunner.gnm1.ann1.3SZ8AD	59.462	25.9801	12.8957	28.4754	43.7312	32.8316	40.9588	32.5994	33.001	29.9239	26.0361	12.8957	59.462	46.5663
arahy.Tifrunner.gnm1.ann1.FHD422	16.8363	39.8575	3.71135	30.8273	41.7402	23.0663	36.0559	19.4971	50.2665	21.0358	41.2563	3.71135	50.2665	46.5551
arahy.Tifrunner.gnm1.ann1.BKK20Z	16.3605	6.40982	13.3624	23.8501	51.9401	26.4433	30.3699	6.57547	51.9872	10.7949	5.43839	5.43839	51.9872	46.5488
arahy.Tifrunner.gnm1.ann1.71B432	11.5884	46.5022	0	7.67995	4.35189	6.15254	5.98787	3.50893	23.2644	9.72554	10.1864	0	46.5022	46.5022
arahy.Tifrunner.gnm1.ann1.92AS0N	7.48544	9.53897	52.263	6.40556	9.22817	5.76117	9.40358	6.98598	8.56694	14.9256	7.51341	5.76117	52.263	46.5018
arahy.Tifrunner.gnm1.ann1.FF7RMB	56.3957	21.1697	62.7635	20.4423	22.0198	16.2624	25.4911	19.848	19.1724	42.528	26.6316	16.2624	62.7635	46.5011
arahy.Tifrunner.gnm1.ann1.AT77GA	16.2931	5.22552	51.2917	8.33389	7.1948	7.24365	9.44763	7.37853	4.81894	19.6758	7.54984	4.81894	51.2917	46.4728
arahy.Tifrunner.gnm1.ann1.2A26X2	18.0449	8.83063	55.2559	11.3592	11.1898	11.3035	14.0301	9.44618	13.4733	28.3217	10.5112	8.83063	55.2559	46.4253
arahy.Tifrunner.gnm1.ann1.C7LR0V	54.2273	24.1357	64.4324	39.0312	48.9835	31.3853	32.7133	22.0986	36.1531	49.4999	18.0221	18.0221	64.4324	46.4103
arahy.Tifrunner.gnm1.ann1.RHZ4EV	66.76	51.5699	54.5201	35.8941	24.7736	40.2228	40.5868	20.3895	35.2012	46.0344	34.2612	20.3895	66.76	46.3705
arahy.Tifrunner.gnm1.ann1.PDV9H3	25.4356	19.603	52.2351	10.9927	5.87883	12.7452	8.88897	11.3467	11.1112	37.1465	17.6758	5.87883	52.2351	46.3563
arahy.Tifrunner.gnm1.ann1.5F431F	97.2778	65.49	50.9817	62.4316	63.9347	64.427	70.8082	60.2805	62.2705	88.5216	63.6277	50.9817	97.2778	46.2961
arahy.Tifrunner.gnm1.ann1.IT1C9S	34.7822	62.8727	16.5779	45.572	36.7647	29.2794	37.1927	25.3021	45.5534	36.7704	18.8777	16.5779	62.8727	46.2948
arahy.Tifrunner.gnm1.ann1.SWS7SX	27.472	10.3723	2.60254	13.5499	19.9498	48.8664	33.8909	31.2482	20.9402	35.9278	33.429	2.60254	48.8664	46.2639
arahy.Tifrunner.gnm1.ann1.5HCQ47	164.341	130.701	121.013	149.613	149.449	154.882	157.701	163.291	139.512	165.243	167.276	121.013	167.276	46.263
arahy.Tifrunner.gnm1.ann1.0IR6V9	33.4631	37.9537	59.7078	29.4032	25.0232	19.2449	25.3073	26.5248	31.2031	49.3636	13.4517	13.4517	59.7078	46.2561
arahy.Tifrunner.gnm1.ann1.H3ZTVM	34.0274	3.88874	34.3807	18.5759	26.5465	6.40422	13.3198	7.98911	30.905	50.1338	10.1184	3.88874	50.1338	46.2451
arahy.Tifrunner.gnm1.ann1.IYH2XP	45.5715	27.5848	66.5341	28.1188	34.1445	20.4498	31.893	26.718	31.9727	42.8119	20.2945	20.2945	66.5341	46.2396
arahy.Tifrunner.gnm1.ann1.LN2D8T	13.8503	8.37097	24.1872	10.6134	2.92788	4.77048	9.48514	6.01415	1.37723	47.5984	14.4335	1.37723	47.5984	46.2212
arahy.Tifrunner.gnm1.ann1.QF8GL7	22.9259	31.8114	21.0979	25.787	27.4385	19.7451	36.5675	18.8731	58.9402	17.3411	12.7365	12.7365	58.9402	46.2037
arahy.Tifrunner.gnm1.ann1.X9C0XD	40.1383	8.56759	54.761	9.24736	17.8741	9.08868	16.2231	17.8655	9.08435	25.7449	14.4276	8.56759	54.761	46.1934
arahy.Tifrunner.gnm1.ann1.Y85K9F	0	20.5248	10.1175	31.6983	24.6544	43.95	28.909	46.1214	24.99	37.5441	37.5707	0	46.1214	46.1214
arahy.Tifrunner.gnm1.ann1.S7XF8N	10.8705	33.9474	2.86981	31.8594	27.267	27.0093	15.2217	23.5754	25.6851	7.23325	48.9292	2.86981	48.9292	46.0594
arahy.Tifrunner.gnm1.ann1.60NISA	59.8649	14.4786	15.7821	15.8536	20.8576	19.3005	26.8192	17.1957	19.9275	19.8121	13.8334	13.8334	59.8649	46.0315
arahy.Tifrunner.gnm1.ann1.X3L1K4	16.4834	35.1499	0.379933	29.3922	46.408	31.7293	27.8718	34.1018	20.9747	5.83175	32.0092	0.379933	46.408	46.0281
arahy.Tifrunner.gnm1.ann1.WBTC4R	30.2663	37.0593	48.5677	24.645	16.6456	14.287	21.2826	19.3756	18.8182	57.2854	11.2732	11.2732	57.2854	46.0122
arahy.Tifrunner.gnm1.ann1.RCP839	61.2617	26.8081	26.8605	31.0728	36.1392	17.536	24.6714	19.0021	36.8707	39.8815	15.2867	15.2867	61.2617	45.975
arahy.Tifrunner.gnm1.ann1.87AL67	48.5342	38.2241	77.6567	31.6907	37.6864	59.6015	53.4656	65.3984	39.5155	71.7308	39.7365	31.6907	77.6567	45.966
arahy.Tifrunner.gnm1.ann1.N7480N	30.9852	25.8597	25.0105	38.759	55.6608	62.3558	70.9588	50.6683	52.6239	34.7907	36.6408	25.0105	70.9588	45.9483
arahy.Tifrunner.gnm1.ann1.51I078	32.8693	55.625	18.6069	50.7017	38.1649	51.5962	46.1161	50.7943	50.9434	9.68833	46.046	9.68833	55.625	45.9367
arahy.Tifrunner.gnm1.ann1.M4EJC3	14.5095	24.7614	9.78321	14.0605	17.3016	51.2221	5.32625	37.8978	11.1955	5.29465	23.6986	5.29465	51.2221	45.9275
arahy.Tifrunner.gnm1.ann1.657LFR	15.024	5.12595	50.171	6.16628	4.26282	7.11969	9.44537	6.36034	7.86583	16.5514	6.82218	4.26282	50.171	45.9082
arahy.Tifrunner.gnm1.ann1.TQ0B6U	35.1829	32.1516	11.795	39.4428	57.6389	40.2024	47.9382	44.5221	43.9962	23.9697	35.03	11.795	57.6389	45.8439
arahy.Tifrunner.gnm1.ann1.16GZH2	48.6132	4.435	2.76954	5.83651	6.45562	5.9737	10.0269	6.22966	3.50503	30.6167	4.16855	2.76954	48.6132	45.8437
arahy.Tifrunner.gnm1.ann1.DBME17	1.89121	22.5532	11.9107	35.7812	2.61812	0.295925	2.15607	0.977205	19.5829	0.422312	46.125	0.295925	46.125	45.8291
arahy.Tifrunner.gnm1.ann1.4XPF6M	12.7493	13.7649	0.865289	20.6547	21.1717	35.7162	24.3157	46.6783	22.8819	8.91069	18.059	0.865289	46.6783	45.813
arahy.Tifrunner.gnm1.ann1.II2B20	34.0365	23.7235	65.8502	43.3807	21.0453	20.4159	20.8931	21.7652	20.0564	40.0588	37.9386	20.0564	65.8502	45.7938
arahy.Tifrunner.gnm1.ann1.MX8VGA	42.9676	35.8398	16.4199	32.2332	30.583	24.2389	33.9757	26.2439	27.1666	62.1924	32.9895	16.4199	62.1924	45.7725
arahy.Tifrunner.gnm1.ann1.6MS3W4	29.6325	51.4412	32.8569	50.1489	21.2567	16.7657	23.0822	24.0834	28.6859	33.0004	62.4897	16.7657	62.4897	45.724
arahy.Tifrunner.gnm1.ann1.6VUR5K	26.3314	21.6131	13.0424	3.91167	0.0410444	40.7386	43.7134	39.0243	38.4696	13.8528	45.7249	0.0410444	45.7249	45.6839
arahy.Tifrunner.gnm1.ann1.XU8J57	16.2366	9.26881	51.9742	7.47264	8.06721	9.17165	9.18962	7.26548	6.29444	24.04	6.44367	6.29444	51.9742	45.6798
arahy.Tifrunner.gnm1.ann1.TUB0KC	39.5723	8.25557	39.9114	12.5285	9.26743	3.45056	2.75151	11.8391	2.11362	47.7752	8.9033	2.11362	47.7752	45.6616
arahy.Tifrunner.gnm1.ann1.HU70H8	21.7171	17.2543	56.329	11.8523	10.7057	16.4502	16.9899	16.8894	13.5047	41.6316	12.4887	10.7057	56.329	45.6233
arahy.Tifrunner.gnm1.ann1.R6HZSL	38.8991	44.2368	0	36.228	37.8677	37.8163	43.8334	40.0501	45.5962	6.49505	34.5781	0	45.5962	45.5962
arahy.Tifrunner.gnm1.ann1.7D105I	10.1067	17.691	0	25.4695	14.342	17.8626	13.4707	15.1763	15.1927	2.83455	45.5307	0	45.5307	45.5307
arahy.Tifrunner.gnm1.ann1.FF070U	68.0862	65.8904	25.8994	62.8826	64.2651	49.7948	71.377	69.348	60.8729	49.4345	63.4014	25.8994	71.377	45.4776
arahy.Tifrunner.gnm1.ann1.H3WDBY	18.0621	17.7086	58.941	41.6652	29.581	13.4688	44.6628	25.0516	35.9508	47.6131	39.882	13.4688	58.941	45.4722
arahy.Tifrunner.gnm1.ann1.JV7GZ6	56.9542	38.7759	18.9844	44.765	50.7282	33.5657	38.1048	27.8428	64.3813	42.1163	24.7062	18.9844	64.3813	45.3969
arahy.Tifrunner.gnm1.ann1.WX2HE7	24.64	25.2531	54.5095	21.3875	20.1238	16.2304	18.8553	17.3697	27.2278	42.2403	9.14616	9.14616	54.5095	45.3633
arahy.Tifrunner.gnm1.ann1.C2XCQ2	27.8628	17.42	11.7857	20.2209	34.4652	34.6882	51.9051	13.4434	57.1466	15.5563	18.5229	11.7857	57.1466	45.3609
arahy.Tifrunner.gnm1.ann1.F82WRM	28.5324	52.8038	7.45845	26.7796	17.2084	29.0431	25.5926	44.9317	16.7856	47.1922	37.8818	7.45845	52.8038	45.3454
arahy.Tifrunner.gnm1.ann1.E19FPK	0.0532342	0.0517229	45.3171	0.0666082	0	0	0	0.0526421	0	11.8719	0	0	45.3171	45.3171
arahy.Tifrunner.gnm1.ann1.U2899S	16.3543	11.7551	10.2306	23.9074	35.3645	32.749	55.5268	55.2778	26.8745	17.1301	54.2471	10.2306	55.5268	45.2962
arahy.Tifrunner.gnm1.ann1.S7AN2D	75.3415	30.0485	54.2479	40.2631	43.8109	33.4903	51.1372	49.6451	37.5215	67.6294	35.0091	30.0485	75.3415	45.293
arahy.Tifrunner.gnm1.ann1.TUT6I7	10.1539	8.79099	51.748	6.81637	7.0711	7.98888	9.16404	9.61795	9.43032	15.2462	6.49905	6.49905	51.748	45.2489
arahy.Tifrunner.gnm1.ann1.3LN7S1	4.44333	35.5025	0	32.4008	33.8053	32.1219	35.8031	45.2465	44.096	0	37.3195	0	45.2465	45.2465
arahy.Tifrunner.gnm1.ann1.8Q9000	39.9254	47.9081	35.1243	46.8713	29.9473	20.9144	35.6784	24.4877	33.5384	55.6182	66.1378	20.9144	66.1378	45.2234
arahy.Tifrunner.gnm1.ann1.VCKK92	42.2285	7.75768	17.0992	24.2371	43.4613	39.6948	25.8387	52.9742	50.4278	46.752	40.1986	7.75768	52.9742	45.2165
arahy.Tifrunner.gnm1.ann1.BJ4LEE	37.5666	24.714	61.6345	16.4444	17.9308	37.3365	32.8573	26.9989	21.2406	41.2474	28.516	16.4444	61.6345	45.1901
arahy.Tifrunner.gnm1.ann1.KNM3C9	27.6691	29.4068	51.4047	10.9299	10.628	13.2895	18.677	19.9439	10.1041	31.6101	6.22553	6.22553	51.4047	45.1792
arahy.Tifrunner.gnm1.ann1.N5497M	13.2455	8.69661	52.475	7.30763	7.45811	9.89745	11.3587	9.21053	7.71769	19.1662	8.68475	7.30763	52.475	45.1674
arahy.Tifrunner.gnm1.ann1.S82084	0.399447	17.9888	0	29.8361	0.0951317	0.054736	0.138685	0.0915875	9.04056	0.0204071	45.1503	0	45.1503	45.1503
arahy.Tifrunner.gnm1.ann1.Q1FZEB	46.1755	27.9629	73.1111	42.2158	40.5387	40.8457	38.5478	46.9378	42.6254	57.3627	39.9765	27.9629	73.1111	45.1482
arahy.Tifrunner.gnm1.ann1.X2Q1EE	24.3538	11.7777	55.0141	13.3456	17.8669	14.1046	15.4102	14.2261	17.2036	28.6321	9.90221	9.90221	55.0141	45.1119
arahy.Tifrunner.gnm1.ann1.6WB007	15.3593	8.56747	51.5369	7.14304	6.43533	7.19068	8.23619	6.98776	7.25533	21.6921	7.88157	6.43533	51.5369	45.1016
arahy.Tifrunner.gnm1.ann1.TYQ19L	20.7328	13.7216	57.4606	15.322	18.2138	15.9787	20.014	17.7433	19.6631	33.126	12.3984	12.3984	57.4606	45.0622
arahy.Tifrunner.gnm1.ann1.NC6DU2	42.6412	38.5574	62.6254	32.2761	26.4814	23.1674	28.0208	27.5034	31.5547	57.9057	17.5727	17.5727	62.6254	45.0527
arahy.Tifrunner.gnm1.ann1.X54F5Q	41.3542	28.7593	66.6874	27.054	22.4918	36.7642	33.2955	27.1595	21.6489	64.9162	32.4828	21.6489	66.6874	45.0385
arahy.Tifrunner.gnm1.ann1.9R5XSH	51.7046	58.8874	13.956	39.6479	28.239	34.0927	56.1799	34.6931	37.1833	28.288	31.1591	13.956	58.8874	44.9314
arahy.Tifrunner.gnm1.ann1.GNX9M7	37.8908	47.5425	21.6857	49.8489	51.205	48.1611	50.0152	53.867	55.142	29.8044	66.5715	21.6857	66.5715	44.8858
arahy.Tifrunner.gnm1.ann1.SHEQ35	48.8727	50.4178	81.1629	50.6144	66.0639	48.315	59.0167	62.2243	36.2857	58.3925	59.3544	36.2857	81.1629	44.8772
arahy.Tifrunner.gnm1.ann1.RN4BKJ	24.8957	23.4534	25.912	17.0805	13.0801	40.3809	57.9415	22.1799	34.4908	51.4507	41.159	13.0801	57.9415	44.8614
arahy.Tifrunner.gnm1.ann1.0W916P	73.8012	46.2977	34.6457	49.9872	54.074	72.8585	79.4207	71.3036	50.9851	57.2138	74.6982	34.6457	79.4207	44.775
arahy.Tifrunner.gnm1.ann1.R1LWYI	43.1587	51.3278	72.7188	38.8783	28.0743	37.5017	29.6413	29.1409	33.9951	63.1711	27.9566	27.9566	72.7188	44.7622
arahy.Tifrunner.gnm1.ann1.XVR0UH	37.4431	47.816	46.9062	33.5755	28.6578	21.9898	31.5768	24.6635	33.4296	63.032	18.3013	18.3013	63.032	44.7307
arahy.Tifrunner.gnm1.ann1.2L9WSA	36.6014	37.7223	42.7758	20.2093	17.4923	39.8052	36.7622	62.1247	35.0122	17.4315	30.1705	17.4315	62.1247	44.6932
arahy.Tifrunner.gnm1.ann1.IP5B92	38.4527	33.9924	7.91347	31.9695	29.4591	39.0671	43.1165	52.5744	15.3834	22.8786	35.198	7.91347	52.5744	44.6609
arahy.Tifrunner.gnm1.ann1.NJE7MY	45.611	60.5139	53.3857	37.1245	25.1868	38.6714	45.0977	41.6247	31.1749	69.8258	53.1242	25.1868	69.8258	44.639
arahy.Tifrunner.gnm1.ann1.IEZ2LH	34.9478	4.34404	48.9215	5.5645	11.5544	12.3442	10.1409	12.2965	6.08705	27.3774	5.19636	4.34404	48.9215	44.5775
arahy.Tifrunner.gnm1.ann1.QP34EV	40.8854	38.2481	12.9076	37.3282	46.4337	39.7648	55.5149	57.4393	56.0467	15.7638	53.5388	12.9076	57.4393	44.5317
arahy.Tifrunner.gnm1.ann1.669CET	65.8102	40.8756	43.8265	69.4606	66.5492	81.1796	44.0154	81.0133	36.6573	42.8442	73.0641	36.6573	81.1796	44.5223
arahy.Tifrunner.gnm1.ann1.450STQ	0	0.368243	44.5174	0	0.450992	0.803399	0	0.375146	0	6.77112	0.370736	0	44.5174	44.5174
arahy.Tifrunner.gnm1.ann1.UP4XN2	90.9981	70.006	70.9336	74.1866	98.9038	54.479	98.9539	76.7317	89.733	78.6584	68.4436	54.479	98.9539	44.4749
arahy.Tifrunner.gnm1.ann1.JJJR8V	31.2135	33.329	63.1586	38.0497	37.0266	19.7025	37.4579	18.7427	57.5123	44.9936	20.2281	18.7427	63.1586	44.4159
arahy.Tifrunner.gnm1.ann1.F1M2GX	48.8734	9.25944	44.2078	8.32426	8.60777	8.1749	11.6057	21.0883	4.4591	30.5892	7.59778	4.4591	48.8734	44.4143
arahy.Tifrunner.gnm1.ann1.DU5DWV	30.7234	21.5602	14.5137	17.4974	19.7415	37.4459	28.68	58.9142	29.8369	20.6269	33.5587	14.5137	58.9142	44.4005
arahy.Tifrunner.gnm1.ann1.E3HYWR	62.0302	79.9365	41.5943	78.6745	53.6348	49.1288	49.9742	41.5969	58.5303	85.9875	45.7039	41.5943	85.9875	44.3932
arahy.Tifrunner.gnm1.ann1.32CFE9	15.4387	7.74299	6.75142	11.8205	12.0144	51.1267	21.1797	35.0456	14.2112	38.6271	47.3839	6.75142	51.1267	44.3753
arahy.Tifrunner.gnm1.ann1.H390AU	11.0733	2.70176	47.0461	5.08475	10.4139	4.88966	10.758	7.14711	9.20927	10.6269	3.92299	2.70176	47.0461	44.3443
arahy.Tifrunner.gnm1.ann1.KWZA4D	22.0648	27.7957	55.6931	24.2518	11.3906	13.8502	21.4994	17.2121	16.7744	24.0516	47.2006	11.3906	55.6931	44.3025
arahy.Tifrunner.gnm1.ann1.P6UV73	67.648	30.3168	74.6078	38.281	56.3158	59.1774	71.4737	53.9449	51.9322	52.1458	50.4831	30.3168	74.6078	44.291
arahy.Tifrunner.gnm1.ann1.D6EEK4	24.5936	25.616	0	23.8539	12.2011	44.2689	33.9793	35.9055	29.3457	10.5844	41.9657	0	44.2689	44.2689
arahy.Tifrunner.gnm1.ann1.648X0I	4.45052	45.236	8.88171	37.1611	13.546	26.3697	14.8165	27.9523	13.6593	0.977644	40.7815	0.977644	45.236	44.2584
arahy.Tifrunner.gnm1.ann1.ATC700	1.78593	14.2556	2.75712	7.2464	6.53092	11.8248	14.5676	5.13309	10.6972	11.36	46.0366	1.78593	46.0366	44.2507
arahy.Tifrunner.gnm1.ann1.U07FV9	14.8471	12.202	54.0745	10.4478	9.83129	17.8675	15.4617	16.8073	12.3073	19.4255	16.8677	9.83129	54.0745	44.2432
arahy.Tifrunner.gnm1.ann1.CY2FVU	20.4729	19.359	52.9855	17.4427	14.0985	12.6908	14.1528	17.641	14.525	35.4002	8.75837	8.75837	52.9855	44.2271
arahy.Tifrunner.gnm1.ann1.CY1TAH	23.0933	30.5474	18.2094	29.8988	32.7309	47.5335	46.4168	42.3181	35.0723	3.30747	39.3835	3.30747	47.5335	44.226
arahy.Tifrunner.gnm1.ann1.YM2AH8	26.0113	50.5607	6.3349	41.0247	40.3078	25.425	39.538	36.8122	34.2039	11.6246	26.3505	6.3349	50.5607	44.2258
arahy.Tifrunner.gnm1.ann1.HE9KP0	0	19.1872	0	44.2245	0.230637	0.0332007	0.506192	0.0557205	10.6358	0	33.3134	0	44.2245	44.2245
arahy.Tifrunner.gnm1.ann1.U2SVZE	6.34573	3.2894	47.5014	4.36738	4.4746	6.55418	4.62201	4.42868	4.26208	27.2107	5.86448	3.2894	47.5014	44.212
arahy.Tifrunner.gnm1.ann1.WYYM4H	11.7157	2.95284	46.8721	3.14029	2.75377	3.77981	4.01999	3.79203	3.72961	13.7396	2.67037	2.67037	46.8721	44.2017
arahy.Tifrunner.gnm1.ann1.A6N0MA	4.76956	12.991	4.69475	29.8184	4.5147	2.52447	3.44161	4.22426	6.8156	3.43722	46.7239	2.52447	46.7239	44.1994
arahy.Tifrunner.gnm1.ann1.25ELLY	58.1783	43.4183	69.6457	30.3824	31.4852	29.1151	42.415	34.2121	52.7847	61.814	25.5107	25.5107	69.6457	44.135
arahy.Tifrunner.gnm1.ann1.4C5FXK	52.5854	29.643	8.49933	25.5673	30.3946	25.8234	29.0507	24.599	24.4953	27.9535	19.3434	8.49933	52.5854	44.0861
arahy.Tifrunner.gnm1.ann1.2BTG0R	81.1033	51.5511	47.4447	45.4818	54.5824	52.2033	54.2907	44.3987	48.4085	88.47	56.1482	44.3987	88.47	44.0713
arahy.Tifrunner.gnm1.ann1.AUQB01	12.3531	14.68	56.4229	15.2369	17.2521	27.3279	19.5832	34.6126	22.1665	22.9067	19.7608	12.3531	56.4229	44.0698
arahy.Tifrunner.gnm1.ann1.0KDC5W	39.2841	61.6164	32.9616	24.3595	23.5363	17.552	23.1611	22.8852	30.3321	38.8737	24.9693	17.552	61.6164	44.0644
arahy.Tifrunner.gnm1.ann1.A0NCLF	27.5435	20.5618	52.2392	8.1969	9.4735	17.4414	19.3184	17.3061	15.0315	29.5027	12.6183	8.1969	52.2392	44.0423
arahy.Tifrunner.gnm1.ann1.CX8U58	65.4783	42.4478	86.4881	54.2691	66.2138	57.1578	73.0225	43.0823	64.8844	73.2926	48.7381	42.4478	86.4881	44.0403
arahy.Tifrunner.gnm1.ann1.9NDC2Q	80.4498	82.8087	59.9313	67.6653	67.5653	63.466	88.5917	101.493	57.4588	64.6727	90.6578	57.4588	101.493	44.0342
arahy.Tifrunner.gnm1.ann1.GEWQ29	37.1399	21.0043	53.791	11.2376	14.7918	9.77819	19.5763	19.0872	14.5427	44.735	14.0444	9.77819	53.791	44.0128
arahy.Tifrunner.gnm1.ann1.30BR38	0.245855	43.9891	0	3.21073	1.01702	3.10288	0.355363	0.156507	6.28724	0	9.40668	0	43.9891	43.9891
arahy.Tifrunner.gnm1.ann1.CC44ND	0	0	0	0	0	0	35.6866	0.716565	43.9534	0	0	0	43.9534	43.9534
arahy.Tifrunner.gnm1.ann1.8KN71Z	12.3085	5.85261	49.7469	7.09899	7.09862	6.40074	8.78614	7.01628	9.77994	24.1699	5.814	5.814	49.7469	43.9329
arahy.Tifrunner.gnm1.ann1.K71R6P	61.7889	41.2836	32.2959	35.9383	23.1993	27.4644	34.4313	39.1914	27.7576	67.0524	42.0951	23.1993	67.0524	43.8531
arahy.Tifrunner.gnm1.ann1.25U7NT	43.8328	2.81926	0	19.227	5.37305	0.997345	0.427109	0.32924	2.38207	9.92418	14.912	0	43.8328	43.8328
arahy.Tifrunner.gnm1.ann1.7FN6WP	63.3918	36.114	21.8984	41.6405	60.8556	39.3836	65.7004	42.4719	57.596	45.9416	48.7506	21.8984	65.7004	43.802
arahy.Tifrunner.gnm1.ann1.U3WWWH	1.05324	24.7378	3.43191	44.0936	1.21801	0.32687	1.97781	0.916181	13.7951	0.768213	39.2878	0.32687	44.0936	43.7667
arahy.Tifrunner.gnm1.ann1.R6RTRV	0.777341	1.31803	0	20.0154	18.4336	2.37902	3.21608	8.87e-07	43.7202	0.644228	3.02123	0	43.7202	43.7202
arahy.Tifrunner.gnm1.ann1.2H46NI	17.7276	2.8706	44.2804	3.13631	1.59635	14.5685	5.90859	7.42501	0.58265	30.5944	7.49983	0.58265	44.2804	43.6977
arahy.Tifrunner.gnm1.ann1.PDCB5X	52.9916	69.3352	49.7743	74.3474	62.0862	66.4475	57.717	84.6382	69.0543	53.1461	93.453	49.7743	93.453	43.6787
arahy.Tifrunner.gnm1.ann1.WI060A	54.7106	64.4205	42.1204	66.4614	67.1575	69.2084	85.7979	74.0441	62.866	71.1324	65.6855	42.1204	85.7979	43.6775
arahy.Tifrunner.gnm1.ann1.G1MC5D	52.3977	61.3906	35.7662	58.6368	63.2221	69.4596	79.4343	73.7628	59.4162	49.0099	65.733	35.7662	79.4343	43.6681
arahy.Tifrunner.gnm1.ann1.66YX65	20.5491	5.2222	0	2.41e-05	0.197999	1.57645	6.1932	2.74575	6.40571	43.6309	10.9987	0	43.6309	43.6309
arahy.Tifrunner.gnm1.ann1.7ZK9KC	46.1005	12.177	47.046	26.1457	36.9907	26.0438	32.6499	29.6451	24.8726	55.7925	17.471	12.177	55.7925	43.6155
arahy.Tifrunner.gnm1.ann1.EP383Y	56.0353	36.8849	80.4294	51.5515	60.8042	70.5686	54.6216	66.1256	58.5073	65.0069	43.4225	36.8849	80.4294	43.5445
arahy.Tifrunner.gnm1.ann1.JXSY0Y	18.321	27.3353	4.92	29.3741	40.7401	40.974	48.4595	39.5714	43.474	21.5894	32.8222	4.92	48.4595	43.5395
arahy.Tifrunner.gnm1.ann1.CDP1KS	39.9934	34.4003	69.4809	29.1716	29.7632	25.9643	41.0699	34.3384	43.7457	67.8277	42.0525	25.9643	69.4809	43.5166
arahy.Tifrunner.gnm1.ann1.UWT5DF	36.2258	29.3319	6.60441	36.0871	50.1063	8.77946	17.616	11.1991	10.9458	16.2768	36.1974	6.60441	50.1063	43.5019
arahy.Tifrunner.gnm1.ann1.9PQ1GY	23.4979	26.8235	0	21.0216	16.8635	20.4516	19.068	20.9491	16.8004	43.5016	16.7338	0	43.5016	43.5016
arahy.Tifrunner.gnm1.ann1.NMJG4G	19.6499	45.5945	23.8496	38.2331	42.5959	55.5749	63.0693	49.7455	35.5947	27.8247	60.3184	19.6499	63.0693	43.4194
arahy.Tifrunner.gnm1.ann1.EZ06IQ	28.8836	30.4561	53.311	19.5394	19.4745	13.1314	21.2773	16.4129	17.3665	40.2053	9.8935	9.8935	53.311	43.4175
arahy.Tifrunner.gnm1.ann1.CE6ZYU	56.9955	13.5804	29.8164	14.1478	17.379	22.0789	33.0959	27.4662	29.7771	26.1844	18.825	13.5804	56.9955	43.4151
arahy.Tifrunner.gnm1.ann1.PC02MH	44.3698	11.2058	48.5927	9.10891	9.68779	11.1034	13.8828	13.0898	7.1604	50.5702	15.8993	7.1604	50.5702	43.4098
arahy.Tifrunner.gnm1.ann1.Q18UTF	56.0001	22.7174	62.3185	32.1526	35.7645	47.2531	46.6582	41.7535	34.1585	66.1187	50.8623	22.7174	66.1187	43.4013
arahy.Tifrunner.gnm1.ann1.HS5001	55.1877	20.2711	57.4768	20.3442	22.542	15.9843	26.3716	17.8431	38.6546	58.8141	15.5565	15.5565	58.8141	43.2576
arahy.Tifrunner.gnm1.ann1.5LCC4C	6.64562	5.40991	0	27.9018	43.2192	13.7974	10.6989	2.77183	34.3072	1.28916	0.996619	0	43.2192	43.2192
arahy.Tifrunner.gnm1.ann1.A92A3Z	14.2619	15.0383	55.2819	23.6112	36.1259	24.7205	15.0854	12.1309	23.1844	29.3325	42.8419	12.1309	55.2819	43.151
arahy.Tifrunner.gnm1.ann1.F3DNBB	17.7498	13.8031	2.49342	17.5455	28.2389	26.1732	34.4915	18.0134	45.6257	11.8886	15.3136	2.49342	45.6257	43.1323
arahy.Tifrunner.gnm1.ann1.CIMT38	46.091	54.6599	57.1315	46.7864	35.6166	23.8797	37.3781	29.8127	47.2495	62.6108	19.5221	19.5221	62.6108	43.0887
arahy.Tifrunner.gnm1.ann1.KQC6RY	38.3421	34.1301	2.02144	29.9484	40.3762	32.6528	45.0371	39.4503	32.6759	22.7692	36.107	2.02144	45.0371	43.0157
arahy.Tifrunner.gnm1.ann1.H1TMWI	50.4033	19.4977	58.7174	26.3965	24.726	38.7608	31.223	28.3578	25.499	62.5046	33.1232	19.4977	62.5046	43.0069
arahy.Tifrunner.gnm1.ann1.R4HL53	42.0658	26.8852	54.0598	11.6356	11.8852	16.8365	16.6854	19.7054	11.0706	48.6148	14.5234	11.0706	54.0598	42.9892
arahy.Tifrunner.gnm1.ann1.GI5ZH0	11.7976	37.2809	0	34.3686	39.7039	25.6156	27.795	42.9874	38.6764	7.7772	25.5451	0	42.9874	42.9874
arahy.Tifrunner.gnm1.ann1.YZ9ULU	22.292	26.6976	51.1935	9.1181	8.21845	15.1748	21.1911	21.1705	15.6408	27.0812	14.111	8.21845	51.1935	42.975
arahy.Tifrunner.gnm1.ann1.QAJ233	14.0471	42.9367	0	28.5357	24.296	13.6962	29.2494	17.0638	24.9227	7.01979	7.48654	0	42.9367	42.9367
arahy.Tifrunner.gnm1.ann1.3Q6I1N	59.2733	22.7724	25.9477	24.2558	23.4677	28.5251	29.1493	34.4798	16.3861	56.2295	28.6989	16.3861	59.2733	42.8872
arahy.Tifrunner.gnm1.ann1.21R0E2	8.77068	42.8704	0	28.0093	5.16139	3.45252	14.4079	8.99628	10.972	4.50381	15.1743	0	42.8704	42.8704
arahy.Tifrunner.gnm1.ann1.L23YUH	32.8116	20.8304	30.1708	53.0118	46.6844	25.6459	26.13	25.5345	56.8506	28.1596	14.0125	14.0125	56.8506	42.8381
arahy.Tifrunner.gnm1.ann1.4V9373	40.2071	41.7873	44.166	15.3898	18.809	50.7094	58.029	58.2242	42.7522	45.0594	55.5626	15.3898	58.2242	42.8344
arahy.Tifrunner.gnm1.ann1.BIS5KZ	49.3411	25.7261	29.0748	39.364	43.8571	54.7658	61.2591	68.5388	46.0233	40.6134	48.985	25.7261	68.5388	42.8127
arahy.Tifrunner.gnm1.ann1.5U4ZXD	46.6103	26.8316	58.7751	19.5537	15.9729	32.5914	38.4421	31.1246	26.7475	47.8259	21.1174	15.9729	58.7751	42.8022
arahy.Tifrunner.gnm1.ann1.ND3FHR	30.4654	43.2121	0.431739	25.8505	26.129	40.3635	26.9535	39.435	35.067	29.7293	34.9037	0.431739	43.2121	42.7804
arahy.Tifrunner.gnm1.ann1.AMV68J	17.0173	5.59428	46.1346	7.17109	3.43267	9.76377	12.1329	9.69158	8.91301	17.2919	6.01052	3.43267	46.1346	42.7019
arahy.Tifrunner.gnm1.ann1.SBVG8E	19.0481	46.7685	4.08934	32.1901	37.6449	27.3409	44.8286	31.877	44.1604	6.03421	34.3536	4.08934	46.7685	42.6792
arahy.Tifrunner.gnm1.ann1.SY87F3	42.1936	57.538	29.5595	35.091	27.2607	26.7382	38.0861	33.5069	35.5832	61.1068	18.4414	18.4414	61.1068	42.6654
arahy.Tifrunner.gnm1.ann1.Y91V86	0	31.7763	0	36.3231	5.98763	4.02738	5.32737	6.44221	12.5279	0	42.6561	0	42.6561	42.6561
arahy.Tifrunner.gnm1.ann1.8QVL0P	80.1468	43.5807	37.5014	39.673	41.077	38.2914	53.3993	47.1819	39.2703	68.8909	42.5693	37.5014	80.1468	42.6454
arahy.Tifrunner.gnm1.ann1.76HGU1	39.5367	19.5909	0	28.9738	31.2748	40.9144	35.5604	31.8549	25.391	29.1214	42.6235	0	42.6235	42.6235
arahy.Tifrunner.gnm1.ann1.10ET88	17.3212	10.3633	52.4208	9.80152	11.8354	12.3307	11.7494	16.5347	12.7168	20.0881	12.9025	9.80152	52.4208	42.6193
arahy.Tifrunner.gnm1.ann1.9J1YPX	36.3405	45.814	22.3251	30.4773	23.3189	19.4763	28.0818	24.6551	27.9232	57.0096	14.4488	14.4488	57.0096	42.5608
arahy.Tifrunner.gnm1.ann1.9EWV20	10.5825	6.24518	47.6709	5.81378	5.11618	6.95317	6.94397	7.33791	6.16401	12.5543	6.34384	5.11618	47.6709	42.5547
arahy.Tifrunner.gnm1.ann1.T2T8RF	9.47422	6.59306	46.1451	9.53297	3.76929	11.0642	5.68629	5.78637	3.60003	38.998	15.6153	3.60003	46.1451	42.5451
[truncated: 63,536 more rows]

## Sheet: Sheet1
gene	Sample-1_FPKM	Sample-2_FPKM	Sample-3_FPKM	Sample-4_FPKM	Sample-5_FPKM	Sample-6_FPKM	Sample-7_FPKM	Sample-8_FPKM	Sample-9_FPKM	Sample-10_FPKM	Sample-11_FPKM
arahy.Tifrunner.gnm1.ann1.0002EG	0	0	0	0	0	0	0	0	0	0	0
arahy.Tifrunner.gnm1.ann1.0003EL	6.78288	4.17417	16.133	3.12337	3.84764	7.55873	6.02875	3.80902	6.1353	7.45009	4.48544
arahy.Tifrunner.gnm1.ann1.0008XH	0.834775	0.898927	2.44347	0.617859	2.25552	0.468136	0.953192	0.38773	0.875344	0.551359	0.842132
arahy.Tifrunner.gnm1.ann1.002YPW	0	0	0	0	0	0	0	0	0	0	0
arahy.Tifrunner.gnm1.ann1.0034KJ	37.6852	39.5039	10.9818	35.5601	29.7281	31.7745	52.2021	38.6858	0	0.0638985	28.169
arahy.Tifrunner.gnm1.ann1.0046K4	0	0	0	0	0	0	0	0	0	0	0
arahy.Tifrunner.gnm1.ann1.004CIH	5.69038	4.00438	5.95428	4.37862	3.18561	2.54847	3.09058	3.97591	3.60745	5.77332	3.99295
arahy.Tifrunner.gnm1.ann1.004J0D	37.0598	25.5455	69.1071	26.6437	23.1334	19.2918	22.2625	19.4002	28.1875	38.3779	14.4547
arahy.Tifrunner.gnm1.ann1.005C3Q	0	2.47698	1.34496	2.30382	2.0955	2.32394	1.58224	2.16774	2.70985	0.991749	2.36573
arahy.Tifrunner.gnm1.ann1.005S9P	0	0	0	0	0	0	0	0	0	0	0
arahy.Tifrunner.gnm1.ann1.0067NC	7.18962	13.5746	7.99961	12.1327	8.83932	9.41693	13.4697	9.23789	14.4274	9.54893	28.8486
arahy.Tifrunner.gnm1.ann1.006X4N	0	0.85561	0	0	0.356104	1.65408	1.3446	2.15073	0.731875	0	0
arahy.Tifrunner.gnm1.ann1.006XS9	0.789138	1.41624	1.45062	0.913558	0.941575	0.94635	1.71802	0.831069	0.9486	1.03847	0.611433
arahy.Tifrunner.gnm1.ann1.0079YX	5.08562	1.72561	10.0588	0.853497	0.965815	1.8682	2.07836	1.29325	1.21115	4.79085	2.29466
arahy.Tifrunner.gnm1.ann1.008EVY	0.143726	0	0	0.123177	0.372315	0	0	0	0	0.763488	0.105915
arahy.Tifrunner.gnm1.ann1.0093F6	2.55741	2.16194	3.96222	1.41542	1.41109	2.54523	2.1483	2.38498	2.28826	2.09216	2.14106
arahy.Tifrunner.gnm1.ann1.009NTH	0	0	0	0	0	0	0	0	0	0	0
arahy.Tifrunner.gnm1.ann1.009U6B	1.65341	2.28022	2.70562	2.98502	3.00861	2.51823	2.62929	1.69293	3.57543	1.99588	1.06597
arahy.Tifrunner.gnm1.ann1.00A0K2	0	0	0	0	0	0	0	0	0	0	0
arahy.Tifrunner.gnm1.ann1.00A31M	5.90314	2.67168	6.74196	2.4445	2.57868	5.92245	4.26929	4.5512	4.39782	0.0449384	0
arahy.Tifrunner.gnm1.ann1.00ABQL	0	0	0	0	0	0	0	0	0	0	0
arahy.Tifrunner.gnm1.ann1.00AX0T	0	0	0	0	0	0	0.0116555	0	0.0683799	0	0
arahy.Tifrunner.gnm1.ann1.00B185	0.9236	1.41614	1.12653	2.58447	3.17735	1.59841	1.62567	2.34165	3.87786	1.11809	2.59478
arahy.Tifrunner.gnm1.ann1.00BQAA	0	0	0	0	0	0	0	0	0	0	0
arahy.Tifrunner.gnm1.ann1.00CGR0	0	0	0	0	0	0	0	0	0	0	0
arahy.Tifrunner.gnm1.ann1.00D9K6	0	0	0	0.0848278	0	0	0	0	0	0	0
arahy.Tifrunner.gnm1.ann1.00DB5A	2.12371	3.19452	0	0.586707	1.72421	0.758152	0.747297	0.799032	2.8956	0.439471	1.23657
arahy.Tifrunner.gnm1.ann1.00DCJZ	0	0	0	0	0	0	0	0	0	0	0
arahy.Tifrunner.gnm1.ann1.00E8H2	0	0	0	0	0	0	0	0	0	0	0
arahy.Tifrunner.gnm1.ann1.00EJBM	0	0	0	0	0	0	0	0	0	0	0
arahy.Tifrunner.gnm1.ann1.00EXCN	0	0	0	0	0	0	0	0	0	0	0
arahy.Tifrunner.gnm1.ann1.00G2U6	5.93787	8.15949	11.6021	4.82683	4.40474	3.57654	4.19449	4.18979	4.54175	9.51875	3.61913
arahy.Tifrunner.gnm1.ann1.00HHTV	12.3548	6.55865	0	4.96436	6.85271	6.18676	11.9566	6.68783	11.115	0	6.82735
arahy.Tifrunner.gnm1.ann1.00HJQK	0.137318	0.165918	0.952811	0.180716	0.240175	0.0345016	0.130471	0.129221	0.404429	0.259129	0.103915
arahy.Tifrunner.gnm1.ann1.00HL0A	0	0	0	0	0	0	0	0	0	0	0
arahy.Tifrunner.gnm1.ann1.00HR05	1.71542	0.900243	0.360128	1.37819	0.88556	1.03705	1.01821	1.24093	1.00283	0.974264	1.59186
arahy.Tifrunner.gnm1.ann1.00I77L	0.651386	1.027	0	1.76883	2.19187	4.99112	3.39927	3.79691	2.95117	1.36542	1.67752
arahy.Tifrunner.gnm1.ann1.00I7KW	13.7488	9.44884	0	16.9709	23.3227	23.9235	20.4369	20.7555	30.1885	10.2069	11.582
arahy.Tifrunner.gnm1.ann1.00IH7J	0	0	0	0	0	0	0	0	0	0	0
arahy.Tifrunner.gnm1.ann1.00IIWW	0	0.1381	0	0.0395286	0	0	0.0433508	0	0.0425358	0	0.204452
arahy.Tifrunner.gnm1.ann1.00JV9G	4.18113	4.24869	1.1868	5.9564	7.24095	12.3531	11.85	4.51795	7.16537	4.8342	16.3042
arahy.Tifrunner.gnm1.ann1.00JXB8	9.99761	5.92265	10.8458	8.14828	8.98275	8.51409	8.68333	7.96449	8.91708	8.72271	10.5387
arahy.Tifrunner.gnm1.ann1.00K3B7	0.398905	0.459159	0	0.516954	0.505627	0.300087	0.37693	0.776982	0.753808	0.351959	0.255814
arahy.Tifrunner.gnm1.ann1.00KTF5	0	0	0.107587	0	0	0	0	0	0	0	0
arahy.Tifrunner.gnm1.ann1.00L7NP	5.93e-05	3.4027	0	3.53711	4.46405	2.75529	2.03206	4.21053	4.8547	0	3.24635
arahy.Tifrunner.gnm1.ann1.00M5T5	0.326672	1.59301	0	1.24466	1.17584	1.19481	1.08783	1.45146	1.41074	0.0689035	1.70714
arahy.Tifrunner.gnm1.ann1.00M671	0	0	0	0	0	0	0	0	0	0	0
arahy.Tifrunner.gnm1.ann1.00MENJ	0	0	0	0	0	0	0	0	0	0	0
arahy.Tifrunner.gnm1.ann1.00N95T	1.40331	1.02814	1.96962	1.3199	1.71864	1.17868	1.5603	1.19352	1.73171	1.38676	0.971548
arahy.Tifrunner.gnm1.ann1.00NC5I	0	0	0	0	0	0	0	0	0	0	0
arahy.Tifrunner.gnm1.ann1.00PPME	14.5734	12.3337	14.8239	10.1946	9.94668	9.0418	8.95473	9.77163	8.46737	20.1137	8.11779
arahy.Tifrunner.gnm1.ann1.00PRVK	0	0	0	0	0	0.0573357	0	0	0	0	0
arahy.Tifrunner.gnm1.ann1.00Q11I	2.02397	1.32435	3.66957	1.16386	1.27046	1.5929	1.63883	1.48767	1.3315	3.58718	1.35171
arahy.Tifrunner.gnm1.ann1.00QF5S	0.273994	0	0	0.0481227	0	0	0.0519791	0.0114395	0.0169521	0	0
arahy.Tifrunner.gnm1.ann1.00QPSW	0.76512	0.449516	0	0.335827	0.29943	0.455314	0.22934	0.403794	0.243133	0	0.655594
arahy.Tifrunner.gnm1.ann1.00QVML	0	0.000172561	0	0.00082458	0.650031	0	0.00039721	0	0.00056908	0	0
arahy.Tifrunner.gnm1.ann1.00QZ3I	17.2576	9.95005	29.0031	9.2688	8.14629	10.0407	10.8007	9.25238	11.2039	21.4839	10.8744
arahy.Tifrunner.gnm1.ann1.00R4IN	0	0	0	0	0	7.03325	0	0	0	0	7.90921
arahy.Tifrunner.gnm1.ann1.00REGV	0	0	0	0	0	0	0	0	0	0	0
arahy.Tifrunner.gnm1.ann1.00RJ5Y	0.120194	0.0290607	0	0.0210858	0.0420396	0.163073	0.0228496	0.0452621	0	0	0.0181866
arahy.Tifrunner.gnm1.ann1.00RLSV	0	0	0	0	0	0	0	0	0	0	0
arahy.Tifrunner.gnm1.ann1.00RPEQ	0	0	0	0	0	0	0	0	0	0	0
arahy.Tifrunner.gnm1.ann1.00SNP9	0	0	0	0	0	0	0	0	0	0	0
arahy.Tifrunner.gnm1.ann1.00SZA6	2.46462	1.99993	0	1.1411	0.920985	0.871764	0.820587	0.797083	1.70596	0.420781	1.02139
arahy.Tifrunner.gnm1.ann1.00T38C	0	0	0	0	0	0	0	0	0	0	0
arahy.Tifrunner.gnm1.ann1.00UVWE	41.9152	29.1948	9.15622	48.7027	87.7834	43.0893	69.1726	42.4023	71.1039	14.7441	28.3077
arahy.Tifrunner.gnm1.ann1.00V3DL	3.98254	2.7978	7.22454	1.29511	0.889803	2.0184	1.65493	1.26236	0.943087	4.5336	1.69512
arahy.Tifrunner.gnm1.ann1.00V694	0	0	0	0	0	0	0	0	0	0	0
arahy.Tifrunner.gnm1.ann1.00VL53	8.13587	5.767	9.34233	6.00235	6.40554	3.25563	7.70043	6.36802	6.0235	4.43098	3.87931
arahy.Tifrunner.gnm1.ann1.00VVAL	13.1619	2.02601	29.4817	2.07711	1.46041	17.4032	5.97517	12.0481	2.26433	10.3554	2.95059
arahy.Tifrunner.gnm1.ann1.00W0BQ	0.0369864	0.0741296	0.133529	0.249314	0.237472	0.148703	0.0700162	0.0693356	0.0570513	0.0561629	0.402139
arahy.Tifrunner.gnm1.ann1.00W2W5	0	0	0	0	0	0	0	0	0	0	0
arahy.Tifrunner.gnm1.ann1.00W5AZ	0	0	0	0	0	0	0	0	0	0	0
arahy.Tifrunner.gnm1.ann1.00WLDY	0	0	0	0	0	0	0	0	0	0	0
arahy.Tifrunner.gnm1.ann1.00WUVK	5.36495	6.58921	11.1526	4.45588	4.78963	5.08592	6.64125	6.65124	5.77203	4.06699	6.00678
arahy.Tifrunner.gnm1.ann1.00X5DN	0.0220342	0.0220315	0	0.0904971	0.289528	0.011074	0.0416362	0	0.18989	0.0335508	0.0223106
arahy.Tifrunner.gnm1.ann1.00XFQD	1.11389	0.678574	0	0.829444	0.900166	0.404181	0.63137	1.09458	0.464426	3.69949	0.528544
arahy.Tifrunner.gnm1.ann1.00XS3D	0	3.38601	0	3.14517	2.6851	1.79402	2.05506	1.73396	1.73783	0	3.21614
arahy.Tifrunner.gnm1.ann1.00XSPS	0	0	0	0	0	0	0	0	0	0	0
arahy.Tifrunner.gnm1.ann1.00YXRD	2.82863	3.54474	2.05394	3.38415	3.14153	2.7202	2.3935	3.12202	2.49709	2.80746	3.13174
arahy.Tifrunner.gnm1.ann1.00Z2SH	0	0	3.22288	0	0	0	0	0	0	0	0
arahy.Tifrunner.gnm1.ann1.00Z79N	0	0	0	0	0	0	0	0	0	0	0
arahy.Tifrunner.gnm1.ann1.00ZDTM	12.6756	14.9529	26.1051	7.77397	5.53216	9.88742	6.23255	8.46397	6.642	31.7388	10.2602
arahy.Tifrunner.gnm1.ann1.00ZY8E	0	0	0	0	0	0	0	0	0	0	0
arahy.Tifrunner.gnm1.ann1.010Z0V	0	0	0	0	0	0	0	0	0	0	0.0426846
arahy.Tifrunner.gnm1.ann1.010ZR1	0.828744	5.30276	0	0.509687	0.307456	0.624127	0.116463	0	1.15276	1.46493	0.701706
arahy.Tifrunner.gnm1.ann1.01135Y	0	0	0	0	0	0	0	0	0	0	0
arahy.Tifrunner.gnm1.ann1.011VCX	2.54451	0.534442	0	2.12014	0.708637	1.65631	1.57922	1.07115	0.917539	0	0.143576
arahy.Tifrunner.gnm1.ann1.011XRQ	4.98488	5.12465	7.47679	6.8289	5.65138	1.83639	0.790787	3.80741	2.1268	2.28517	1.66637
arahy.Tifrunner.gnm1.ann1.012SKZ	243.543	86.1862	157.565	124.572	173.112	136.049	149.224	126.754	133.38	186.927	121.979
arahy.Tifrunner.gnm1.ann1.013JYW	2.69527	1.75236	0.0257452	1.74551	2.45837	2.19015	2.48482	2.32317	2.46686	2.41823	2.12824
arahy.Tifrunner.gnm1.ann1.0142CX	0	0	0	0	0	0	0	0	0	0	0
arahy.Tifrunner.gnm1.ann1.014EBR	0.39771	0.973987	0.746736	0.816255	1.08058	0.853317	0.50153	0.72586	1.188	0.517419	0.70427
arahy.Tifrunner.gnm1.ann1.015FZL	0.104176	0.0895858	0	0.0653904	0.130262	0.0336556	0.0422978	0.0930846	0.124109	0.507746	0.203085
arahy.Tifrunner.gnm1.ann1.015R0E	0	0	0	0	0	0	0	0	0	0	0
arahy.Tifrunner.gnm1.ann1.015UF7	0	0	0	0	0	0	0	0	0	0	0
arahy.Tifrunner.gnm1.ann1.015YF3	0	0	0	0	0	0	0	0	0	0.013959	0
arahy.Tifrunner.gnm1.ann1.016HCI	39.8308	35.0345	0	21.4454	24.9414	16.6738	41.6304	35.63	23.0116	21.2998	16.9644
arahy.Tifrunner.gnm1.ann1.016YCC	0	0.0378867	0	7.3e-05	0.000317836	0.339482	0.732339	0.192901	0.385925	0	0.000502518
arahy.Tifrunner.gnm1.ann1.0188KY	0	0	0	0.0201463	0	0.0172704	0	0	0.0211943	0	0
arahy.Tifrunner.gnm1.ann1.018Q39	0.2596	0.373699	0	0.766408	1.06868	0.470001	0.492079	0.194949	1.2222	0.217684	0.549088
arahy.Tifrunner.gnm1.ann1.019HRU	0.302314	0.486439	1.73587	0.79615	0.93442	0.425372	0.554779	0.606283	0.299533	0.662762	0.976711
arahy.Tifrunner.gnm1.ann1.019LBF	0.0302084	0.0272792	0	0	0.0661005	0	0.0143106	0	0.0279939	0.077288	0.0114502
arahy.Tifrunner.gnm1.ann1.01A8MA	1.24955	0.529039	0	0.255853	1.64596	0	1.70757	0.526763	0	0	0.466452
arahy.Tifrunner.gnm1.ann1.01A9SY	12.1292	4.00247	10.5378	5.80089	4.39843	4.90803	4.42364	5.0281	5.33979	10.8523	4.35136
arahy.Tifrunner.gnm1.ann1.01ACP3	0	0.333766	0	0.137672	0.129348	0.0958986	0.0804851	0.132426	0.281656	0	0.325448
arahy.Tifrunner.gnm1.ann1.01AR4S	52.2575	30.6159	111.449	25.9484	23.3061	22.8087	36.3431	26.2544	28.0609	69.9887	28.1008
arahy.Tifrunner.gnm1.ann1.01AYHN	1.68159	1.4415	5.22576	0.835706	1.03438	1.32494	1.46061	1.13341	0.859243	3.79756	1.26815
arahy.Tifrunner.gnm1.ann1.01B6ZB	0.1253	4.57e-06	0	0.00042031	0.184427	0	0.343719	1.62e-05	0	6.7e-06	0.000289576
arahy.Tifrunner.gnm1.ann1.01BTST	0	0	0	0	0	0	0	0	0	0	0
arahy.Tifrunner.gnm1.ann1.01BVTU	0	0.503477	0	0	0.331132	0.00191634	0	0.00235013	0.0532346	0	0.48949
arahy.Tifrunner.gnm1.ann1.01BY0R	22.5912	8.15373	9.19236	4.88877	7.60127	5.13388	4.58922	17.5303	4.44643	16.9663	14.6842
arahy.Tifrunner.gnm1.ann1.01D1MQ	4.32461	3.6573	4.91485	7.19857	8.16071	8.40098	5.95669	7.24102	8.14245	3.6042	7.02456
arahy.Tifrunner.gnm1.ann1.01D2LU	0	2.22335	0	1.57986	2.49735	0.103184	0.217138	1.14781	0.984877	0	0.82101
arahy.Tifrunner.gnm1.ann1.01D3A3	0.278736	0	0	2.87e-05	0.160296	1.58e-05	0	0.131341	0	0.932024	0.216757
arahy.Tifrunner.gnm1.ann1.01DGNM	0.690514	1.82456	0	1.94778	1.33217	0.744671	2.24158	1.0483	2.3325	0	2.03993
arahy.Tifrunner.gnm1.ann1.01DT97	0.102711	1.47722	0	1.07524	0.492505	7.93332	1.28189	1.5632	1.59747	0.601132	0.965379
arahy.Tifrunner.gnm1.ann1.01ENSP	0	0	0	0	0	0	0	0	0	0	0.329271
arahy.Tifrunner.gnm1.ann1.01FKSV	0	0	0.84771	0	0.118466	0	0	0	0	0	0
arahy.Tifrunner.gnm1.ann1.01FT8Z	1.52012	1.71501	0	1.98446	1.37872	1.09764	1.22151	1.08943	1.20089	1.85908	2.56487
arahy.Tifrunner.gnm1.ann1.01FW6X	0	0	0	0	0	0	0	0	0	0	0
arahy.Tifrunner.gnm1.ann1.01G98H	0	0	0	0	0	0	0	0	0	0	0
arahy.Tifrunner.gnm1.ann1.01GDC8	0.0042426	2.31862	0	2.10801	5.25968	12.6524	14.4372	10.8039	0.0108962	0.0259806	9.4384
arahy.Tifrunner.gnm1.ann1.01HD59	0.329665	0.584851	0	0.510771	0.45806	0.540845	0.404838	0.400941	0.342122	0	0.20561
arahy.Tifrunner.gnm1.ann1.01HJNS	0	7.71622	0	5.27629	12.2229	11.625	9.6287	12.5272	14.3521	0	8.85565
arahy.Tifrunner.gnm1.ann1.01HJP6	0.523507	0.693312	1.41463	0.210301	0.353478	0.394628	0.340098	0.271314	0.568255	0.688884	0.14741
arahy.Tifrunner.gnm1.ann1.01HRZR	0	0	0	0	0	0	0	0	0	0	0
arahy.Tifrunner.gnm1.ann1.01HUHH	6.34591	6.03238	12.0883	5.60864	3.93925	4.38159	4.28254	4.15036	4.50823	12.7566	3.8663
arahy.Tifrunner.gnm1.ann1.01IKZ7	0	0.126198	0	0.330476	0.167137	0	0	0.12952	0.196414	0	0
arahy.Tifrunner.gnm1.ann1.01IP25	0	0	0	0	0	0	0	0	0	0	0
arahy.Tifrunner.gnm1.ann1.01JKBA	0	0.996525	0	0	0.313587	0.554918	0.382454	0	0.793421	0	0
arahy.Tifrunner.gnm1.ann1.01K7X8	0	0	0	0	0	0	0	0	0	0	0
arahy.Tifrunner.gnm1.ann1.01LB4B	0	1.28818	0	1.10084	1.42117	1.03037	0.656664	0.40039	0.595224	0	0.276733
arahy.Tifrunner.gnm1.ann1.01LY89	5.84287	1.92746	10.9315	1.33053	0.914532	1.47637	1.28867	1.25524	1.23133	5.53082	1.1473
arahy.Tifrunner.gnm1.ann1.01M4JQ	0	0	0	0.0310243	0.545648	0.0561424	0.0852811	0	0	0	0.000821972
arahy.Tifrunner.gnm1.ann1.01NQBU	0	0.492765	0	1.91892	2.79431	3.70612	2.04082	2.71208	0.34399	0	2.67269
arahy.Tifrunner.gnm1.ann1.01P7ER	6.11843	6.32907	5.50052	6.83294	5.54565	6.87585	4.54391	6.25163	5.44059	4.51078	4.14243
arahy.Tifrunner.gnm1.ann1.01QGAU	0.160385	0.0970636	0	0.164042	0.23367	0.120887	0.0763002	0.184734	0.124531	0.166111	0.101055
arahy.Tifrunner.gnm1.ann1.01R8FJ	0	0	0	0	0	0	0	0	0	0	0
arahy.Tifrunner.gnm1.ann1.01RJGJ	0.12011	0.917941	0	0.966532	1.06822	0.573396	0.66501	0.740156	0.94826	0.068104	0.409282
arahy.Tifrunner.gnm1.ann1.01RPY8	3.50566	1.00092	13.0618	1.50344	2.93926	1.004	2.34193	0.397692	2.13145	1.55743	1.24345
arahy.Tifrunner.gnm1.ann1.01RQ4M	0	0	0	0	5.87e-05	0	0	0	0	0	0
arahy.Tifrunner.gnm1.ann1.01S097	1.76471	2.89735	8.4181	1.98509	1.68183	1.29607	2.29989	1.85918	1.74629	4.4451	1.33552
arahy.Tifrunner.gnm1.ann1.01T4AB	0	0	0	0	0	0.0470069	0	0	0	0	0
arahy.Tifrunner.gnm1.ann1.01T93A	0	0.393271	0	1.23752	4.03032	3.33066	4.54721	1.20622	3.10203	0	6.55735
arahy.Tifrunner.gnm1.ann1.01TKSZ	0	0.0284675	0	3.59963	4.50963	0.0475127	0.0746657	0.0492955	0.146068	0.170159	0.0716619
arahy.Tifrunner.gnm1.ann1.01TYUM	9.01988	7.02279	12.4095	8.45455	9.03954	6.23272	7.54876	5.70783	8.40016	7.57307	4.11413
arahy.Tifrunner.gnm1.ann1.01U1VE	26.3949	36.4237	9.88101	13.1806	13.2146	12.2981	19.7525	8.64393	22.6443	29.5217	22.9201
arahy.Tifrunner.gnm1.ann1.01UHHT	0	0	0	0	0	0	0	0	0	0	0
arahy.Tifrunner.gnm1.ann1.01UMM0	0.366845	0.335924	0	0.120142	0.160008	0.241895	0.0878696	0.348218	0.215558	0	0.207133
arahy.Tifrunner.gnm1.ann1.01UYDA	0	0	0	0	0	0	0	0	0	0	0
arahy.Tifrunner.gnm1.ann1.01W0YK	0	0	0	0	0	0	0	0	0	0	0
arahy.Tifrunner.gnm1.ann1.01WB0T	1.69004	3.26617	4.31473	1.67026	1.8283	1.88858	1.8615	2.12885	1.50724	2.84553	2.02965
arahy.Tifrunner.gnm1.ann1.01WSAY	0.000116424	1.16699	1.09382	0.149956	0.343937	1.12044	6.59e-05	0.59677	0.000192863	0.986185	0.949611
arahy.Tifrunner.gnm1.ann1.01X23P	6.04323	3.95618	9.24671	4.46651	4.01551	4.58414	6.15142	5.77469	3.46231	6.88914	6.46007
arahy.Tifrunner.gnm1.ann1.01XFNB	0.123776	0.583761	0	0.303955	0.411247	0.559774	0.353051	0.590566	0.898718	0.672003	0.486864
arahy.Tifrunner.gnm1.ann1.01YFCZ	0.893624	1.33945	0	0.0733372	0.13562	1.10478	1.21781	1.36229	1.28994	0.780421	1.04853
arahy.Tifrunner.gnm1.ann1.01YPVW	58.6983	57.7807	35.7124	32.3255	29.7764	29.4782	44.1207	43.1235	37.9276	72.0254	20.6036
arahy.Tifrunner.gnm1.ann1.01ZVMZ	8.14865	1.14829	7.22764	2.81531	4.15119	6.06083	1.69345	4.01638	0	7.01894	1.43895
arahy.Tifrunner.gnm1.ann1.020U4T	0	0	0	0	0	0	0	0	0	0	0
arahy.Tifrunner.gnm1.ann1.021TT5	0	6.75007	0	10.4597	10.6556	7.5549	5.68047	11.5286	2.9091	0	2.79124
arahy.Tifrunner.gnm1.ann1.0228NK	8.78601	4.94411	11.0017	8.99552	7.09142	4.91784	7.24219	6.79558	6.82187	3.89566	7.03658
arahy.Tifrunner.gnm1.ann1.023UF6	6.00075	6.38934	1.64245	6.49413	8.76637	6.80148	6.6924	7.15096	8.36903	3.83892	5.65193
arahy.Tifrunner.gnm1.ann1.023W1F	0	0	0	0	0	0	0	0	0	0	0
arahy.Tifrunner.gnm1.ann1.024UA3	0.0541864	2.18772	0	2.07294	1.18677	1.50819	1.76819	1.55934	2.02564	1.3951	0.658341
arahy.Tifrunner.gnm1.ann1.026BRM	0.277793	0.698406	0	0.877817	0.819905	0.465366	0.700642	0.91866	0.6564	0.744886	0.98382
arahy.Tifrunner.gnm1.ann1.0270XD	0	0.0646218	0	0.0890483	0.0894073	0.233011	0.403585	0.133381	0	0.447329	0
arahy.Tifrunner.gnm1.ann1.027AMB	1.27026	0.732953	3.03284	0.494021	0.476331	0.752331	1.9966	0.670479	1.17881	0.720999	0.329929
arahy.Tifrunner.gnm1.ann1.02894U	0.230873	1.29654	0	1.38656	1.39604	1.74215	1.03702	1.64036	0.973178	0	1.28277
arahy.Tifrunner.gnm1.ann1.028SBR	1.84227	3.30743	0.000148567	3.18416	3.33677	3.46502	2.80629	4.03623	1.47032	1.21001	3.99045
arahy.Tifrunner.gnm1.ann1.028TPL	0	0	0	0	0	0	0	0	0	0	0
arahy.Tifrunner.gnm1.ann1.029DEV	2.09054	3.15618	0	2.85092	4.48788	4.25789	3.84446	4.28362	4.10916	1.40044	2.70437
arahy.Tifrunner.gnm1.ann1.029WE6	15.4086	24.5632	11.0402	23.1579	23.637	17.2981	24.1646	22.5717	20.8423	11.8945	25.3494
arahy.Tifrunner.gnm1.ann1.029YN0	3.40765	3.72695	2.29927	4.30139	7.65796	3.01761	3.40279	4.04802	7.8232	2.47156	3.94886
arahy.Tifrunner.gnm1.ann1.029YZL	0	0	0	0	0	0	0	0	0	0	0
arahy.Tifrunner.gnm1.ann1.02AKAS	0	0	0	0	0	0	0	0	0	0	0
arahy.Tifrunner.gnm1.ann1.02ARWT	0	0	0	0	0	0	0.134539	0	0	0	0.0521209
arahy.Tifrunner.gnm1.ann1.02BAGQ	0.573286	2.97326	0	1.80051	3.04031	2.4619	1.56494	2.8604	1.78885	0.404454	1.81647
arahy.Tifrunner.gnm1.ann1.02BAYT	0	0	0	0	0	0	0	0	0	0	0
arahy.Tifrunner.gnm1.ann1.02BV2A	0.121953	0.347964	0.427224	0.259236	0.195796	0.298787	0.105728	0.0761436	0.206714	0.10429	0.185107
arahy.Tifrunner.gnm1.ann1.02BXTR	0	0	0	0	0	0	0	0	0	0	0
arahy.Tifrunner.gnm1.ann1.02CEIS	0	0	0	0	0	0.0496925	0	0	0	0	0
arahy.Tifrunner.gnm1.ann1.02D1WC	0.867704	1.03469	0	1.17136	1.2648	1.60995	1.56395	1.29777	1.44806	1.34819	1.75127
arahy.Tifrunner.gnm1.ann1.02DA49	2.4643	2.48238	1.13032	4.12629	2.36029	2.72218	3.89194	1.84229	5.74608	1.48888	6.90796
arahy.Tifrunner.gnm1.ann1.02DIMQ	0	0	0	0	0.118173	0	0	0	0.0645033	0	0
arahy.Tifrunner.gnm1.ann1.02E8LK	0	0	0	0	0	0	0	0	0	0	0
arahy.Tifrunner.gnm1.ann1.02EFL5	0	0	0	0	0	0	0	0	0	0	0
arahy.Tifrunner.gnm1.ann1.02EG99	0.696639	2.38	1.34538	1.2714	1.09204	1.24384	0.983821	1.38582	1.28648	0.699264	1.76531
arahy.Tifrunner.gnm1.ann1.02ERGG	27.2962	16.7886	3.56501	18.214	10.0627	19.3215	13.8193	17.5245	10.3523	33.4994	20.2657
arahy.Tifrunner.gnm1.ann1.02EUR6	0	0	0	0	0	0	0	0	0	0	0
arahy.Tifrunner.gnm1.ann1.02EYZX	0	0	0	0	0	0	0	0	0	0	0
arahy.Tifrunner.gnm1.ann1.02EZ4F	16.7124	13.0228	6.77499	13.5162	15.1888	12.245	15.0762	13.4601	13.6708	18.1059	10.2027
arahy.Tifrunner.gnm1.ann1.02F7EH	1.50047	2.09543	0	2.21839	2.31816	2.44825	2.98781	2.01755	1.93977	0.594944	2.05626
arahy.Tifrunner.gnm1.ann1.02FBPF	0.181092	2.26739	0	2.12335	1.70791	1.06456	1.65981	2.58049	2.54225	0	2.2134
arahy.Tifrunner.gnm1.ann1.02FJ5F	0	0	0	0	0	0	0	0	0	0	0
arahy.Tifrunner.gnm1.ann1.02FWCT	1.81418	3.82991	3.05639	3.01144	2.93224	3.73936	3.12248	3.70265	3.06501	1.88511	3.41605
arahy.Tifrunner.gnm1.ann1.02GP41	0	0	0	0	0	0	0	0	0	0	0
arahy.Tifrunner.gnm1.ann1.02H4Y5	0	0.0606832	0	0	0	0	0	0	0	0	0
arahy.Tifrunner.gnm1.ann1.02I6X5	9.48794	5.3607	5.6184	6.71702	4.21507	6.60637	8.01943	4.75579	5.02953	13.1756	6.03268
arahy.Tifrunner.gnm1.ann1.02IZMF	2.18844	2.54042	0	4.9681	5.33772	12.0705	9.33066	4.07634	6.29643	2.94542	10.2115
arahy.Tifrunner.gnm1.ann1.02J1VT	3962.68	2765.52	3304.46	2149.2	1559.74	1612.75	2259.61	2071.81	1048.31	4054.11	2030.46
arahy.Tifrunner.gnm1.ann1.02K5W7	3.82333	7.50472	2.26922	3.96083	4.21587	4.94	3.98943	5.21154	4.07815	5.09823	4.99745
arahy.Tifrunner.gnm1.ann1.02KJQT	0	0	0	0	0	0	0	0	0	0	0
arahy.Tifrunner.gnm1.ann1.02L0EL	0	1.2657	0	0.750664	0.603726	0.860088	1.0989	1.21482	1.52221	0	0.313585
arahy.Tifrunner.gnm1.ann1.02L9SB	0.120591	0.444671	0	0.424568	0.0420453	0.421953	0.419294	0.28563	0.0993324	0	0.968886
arahy.Tifrunner.gnm1.ann1.02NDWK	0.579809	2.59001	0	1.65552	1.50819	1.34762	1.49598	1.36058	2.22488	0.475906	1.6357
arahy.Tifrunner.gnm1.ann1.02NPIP	0.752313	0.288487	0	0.257595	0.779038	0.679737	0.29918	0.791421	0.744283	1.912	0.775084
arahy.Tifrunner.gnm1.ann1.02PMC1	0.803924	0.733474	0.996859	0.671339	0.574748	0.57572	0.862713	0.686822	0.607925	0.655758	0.629995
arahy.Tifrunner.gnm1.ann1.02PQYM	0	0	0	0	0	0	0	0	0	0	0
arahy.Tifrunner.gnm1.ann1.02PX6U	0	0	0	0	0	0	0	0	0	0	0
arahy.Tifrunner.gnm1.ann1.02Q6I5	0	0.0144198	0	0.0636548	0.0264568	0.00197257	0.0680326	0.147156	0.283788	0	0
arahy.Tifrunner.gnm1.ann1.02QUD8	0.602273	0.310177	0	0.690498	0.857017	1.20802	0.681647	0.805979	1.16372	0.177754	0.408053
arahy.Tifrunner.gnm1.ann1.02QZYL	13.5183	10.5437	12.8418	8.6299	6.96966	9.55678	7.7387	9.15352	8.73404	13.2015	8.51407
arahy.Tifrunner.gnm1.ann1.02RJAW	1.76826	1.71665	4.80596	1.37759	1.42285	1.07892	0.854984	1.19971	1.02056	3.86607	0.551599
arahy.Tifrunner.gnm1.ann1.02RLW9	0.0184149	0.0165853	0	0.0243014	0.0322564	0.00694113	0.00870517	0.0172404	0.0170182	0	0.0209679
arahy.Tifrunner.gnm1.ann1.02RT51	0	0	0	0	1.02963	0	0	0	0	0	0
arahy.Tifrunner.gnm1.ann1.02S1KF	0	0	0	0	0	0	0	0	0	0	0
arahy.Tifrunner.gnm1.ann1.02S8F1	17.8096	21.5741	11.6795	20.1933	19.2217	23.0237	17.8321	21.1142	15.0154	20.7251	22.9019
arahy.Tifrunner.gnm1.ann1.02SHUX	3.17116	0.428126	7.82904	1.04848	1.78481	1.99167	1.84957	0.954942	0	0	1.40927
arahy.Tifrunner.gnm1.ann1.02SX11	0	0.0299157	0	0.0854217	0	0	0	0	0	0	0
arahy.Tifrunner.gnm1.ann1.02TVGL	0.396439	0.837314	0	0.348627	0.565326	0.478165	0.557289	0.410361	0.848721	0.361389	1.03128
arahy.Tifrunner.gnm1.ann1.02TWPS	0	0	0	0	0	0	0	0	0	0	0
arahy.Tifrunner.gnm1.ann1.02U3XB	2.99858	4.37324	2.52811	4.89369	5.23306	4.71331	4.60376	5.3645	4.8514	3.92859	4.28613
arahy.Tifrunner.gnm1.ann1.02U7QK	0.674674	1.33303	2.04155	1.22448	1.36082	1.48152	1.68118	1.28421	1.41324	0.567181	1.21205
arahy.Tifrunner.gnm1.ann1.02UTLC	0	0.108528	0	0	0	0	0	0	0.168355	0	0
arahy.Tifrunner.gnm1.ann1.02UU0S	3.37885	2.38416	0	1.62035	2.19986	2.18761	3.51313	3.10393	3.33397	0.624764	2.39951
arahy.Tifrunner.gnm1.ann1.02UYDT	0	0	0	0	0	0	0	0	0	0	0
arahy.Tifrunner.gnm1.ann1.02VCKU	0	0.0767505	0	0	0	0	0	0	0.177347	0	0
arahy.Tifrunner.gnm1.ann1.02VXE5	0.110843	0.384836	0	0.250822	0.270472	0.22084	0.134675	0.24696	0.358312	0.171737	0.168329
arahy.Tifrunner.gnm1.ann1.02W0P7	0	0	0	0	0	0	0	0	0	0	0
arahy.Tifrunner.gnm1.ann1.02WUD4	0	0	0	0	0	0	0	0	0	0	0
arahy.Tifrunner.gnm1.ann1.02X4LT	0	0	0	0	0	0	0	0	0	0	0
arahy.Tifrunner.gnm1.ann1.02XPQ8	0	0	0	0	0.0813819	0	0	0	0.0289863	0	0.0234516
arahy.Tifrunner.gnm1.ann1.02YF7Z	0	0	0	0	0	0	0	0	0	0	0
arahy.Tifrunner.gnm1.ann1.030G1Q	2.22977	0.574038	0	1.766	1.38787	5.91657	3.08486	5.24643	2.90808	3.65054	1.63831
arahy.Tifrunner.gnm1.ann1.0316U8	0	0	0	0	0	0	0	0	0	0	0
arahy.Tifrunner.gnm1.ann1.031GIE	0	0	0	0	0	0	0	0	0	0	0
arahy.Tifrunner.gnm1.ann1.032U0L	0.0945141	0.0142797	0	0.0829104	0.123972	0.0890504	0.0449126	0.0444827	0.0219836	0.58833	0.0536335
arahy.Tifrunner.gnm1.ann1.032V6W	0	0	0	0	0	0	0	0	0	0	0
arahy.Tifrunner.gnm1.ann1.032VCH	7.71327	4.17893	16.5098	5.6617	5.11904	6.52333	10.4792	5.89128	5.84376	8.58502	3.21785
arahy.Tifrunner.gnm1.ann1.03382U	0	0.587314	0	0.704148	1.33102	0.735036	0.373492	0.315562	1.24507	0	0.64461
arahy.Tifrunner.gnm1.ann1.033PPZ	0.791536	0.802698	0	0.918611	0.65953	0.974823	1.87849	1.74841	0.503046	0	1.02062
arahy.Tifrunner.gnm1.ann1.033Y78	0.29776	0.291755	0	1.11123	2.88198	0.308617	0.794459	1.17729	2.57382	0.190086	0.16916
arahy.Tifrunner.gnm1.ann1.034NP2	0.635464	2.00678	0	1.87534	1.49079	1.37686	2.50586	1.98092	2.42007	0.334172	1.16772
arahy.Tifrunner.gnm1.ann1.035P8Y	0.152475	0.078917	0	0.152919	0.114307	0.229861	0.227564	0.204891	0.263227	0.246776	0.115413
arahy.Tifrunner.gnm1.ann1.0361F1	3.15509	1.51635	3.45553	1.87294	1.01742	1.76551	0.965647	0.754205	1.55815	0.935056	1.07517
arahy.Tifrunner.gnm1.ann1.036Q5Z	0.596849	0.162772	0	0.235315	0.104313	0.112463	0.056852	0.244021	0.0835377	0.201961	0.20293
arahy.Tifrunner.gnm1.ann1.037YNN	0.131398	0.0878741	0	0.179628	0.511173	0.286146	0.165963	0.136962	0.324632	0.0166062	0.0996215
arahy.Tifrunner.gnm1.ann1.0383SP	0	0	0	0	0	0	0	0	0	0	0
arahy.Tifrunner.gnm1.ann1.038FFL	0	0	0	0	0	0	0	0	0	0	0
arahy.Tifrunner.gnm1.ann1.039GDJ	0	0	0	0	0	0	0	0	0	0	0
arahy.Tifrunner.gnm1.ann1.039T1C	0	0	0	0	0	0	0	0.0246284	0.331366	0.356847	0
arahy.Tifrunner.gnm1.ann1.039TZW	2.08588	2.6803	2.28977	2.17036	2.02406	1.76156	2.67103	2.47744	2.44454	1.51249	1.67859
arahy.Tifrunner.gnm1.ann1.03A2T4	0.823342	2.07459	0	0.761099	1.34823	1.79674	3.07418	2.40907	3.90646	0	1.16619
arahy.Tifrunner.gnm1.ann1.03AHKF	2.67217	9.73144	7.32411	6.65553	6.42316	4.95924	5.59601	5.90718	9.64681	7.05086	4.29328
arahy.Tifrunner.gnm1.ann1.03B6QV	0	0	0	0	0	0	0	0	0	0	0
arahy.Tifrunner.gnm1.ann1.03BFRT	5.4587	1.91113	8.58094	1.78391	1.39424	1.81706	2.0043	1.68539	0.851152	7.76092	1.49353
arahy.Tifrunner.gnm1.ann1.03CGRD	8.9418	6.71247	0	7.16833	5.10566	4.66959	7.58449	6.05641	4.40956	5.66797	4.46337
arahy.Tifrunner.gnm1.ann1.03CGZU	0	0	0	0	0	0	0	0	0	0	0
arahy.Tifrunner.gnm1.ann1.03CH1E	0	0	0	0	0	0	0	0	0	0	0
arahy.Tifrunner.gnm1.ann1.03CHBD	11.4739	4.0316	24.4627	6.5774	7.3002	7.92489	7.13633	9.79088	9.57322	10.5131	6.37475
arahy.Tifrunner.gnm1.ann1.03CQRM	0	5.2842	0	4.21263	4.11318	2.98799	2.03815	3.46179	2.9875	0	1.92334
arahy.Tifrunner.gnm1.ann1.03CYAA	11.3851	13.1918	3.7521	9.36242	10.3933	11.0186	11.7183	10.0354	10.8977	8.13905	8.3529
arahy.Tifrunner.gnm1.ann1.03D2PE	0	0	0	0	0	0	0	0	0	0	0
arahy.Tifrunner.gnm1.ann1.03D6J4	2.46253	1.91834	2.54665	1.69537	2.25451	2.12119	2.14977	1.99108	1.77761	0.512673	2.28171
arahy.Tifrunner.gnm1.ann1.03DKLN	13.9175	2.43326	32.7858	4.37513	5.91031	6.96426	3.80104	4.39642	5.81472	23.9257	6.30192
arahy.Tifrunner.gnm1.ann1.03ENNJ	0	0	0	0	0	0	0	0	0	0	0
arahy.Tifrunner.gnm1.ann1.03EXEF	0.23928	0.318178	1.47703	0.713628	0.774157	0.46893	0.227434	0.360413	1.51405	0.0135384	0.090516
arahy.Tifrunner.gnm1.ann1.03F3RZ	0.0949072	0.187525	0	0.0321284	0.166798	0.126177	0	0.117795	0.186975	0	0.0509827
arahy.Tifrunner.gnm1.ann1.03F5C5	0	0.541922	0	0.223538	1.97912	0	0.0608283	0.0200843	0	0.125813	0.120478
arahy.Tifrunner.gnm1.ann1.03FAT9	0	0	0	0	0	0	0	0	0	0	0
arahy.Tifrunner.gnm1.ann1.03GIV8	0.0401387	0.171079	0	0.0701895	0.175183	0.181499	0.230263	0.050691	0.15054	0.472706	0.0302571
arahy.Tifrunner.gnm1.ann1.03GQCN	0	0	0	0	0	0	0	0	0	0	0
arahy.Tifrunner.gnm1.ann1.03GS4R	0	0	0	0	0	0	0	0	0	0	0
arahy.Tifrunner.gnm1.ann1.03GTJI	0	0	0	0	0	0	0.0502786	0.248996	0.123087	0.119444	0
arahy.Tifrunner.gnm1.ann1.03H2AV	0.0197018	0	0	3.48e-07	0	0.0297033	0	0.0123444	0	0	0
arahy.Tifrunner.gnm1.ann1.03H74W	0	0.00555564	0	0	0.00810358	0.00697515	0.0437399	0	0.00855099	0	0
arahy.Tifrunner.gnm1.ann1.03HAKR	8.34419	11.2704	0	24.2202	30.3026	20.1934	20.5198	24.9725	25.2326	1.41122	23.5557
arahy.Tifrunner.gnm1.ann1.03HQ0D	0	0.678357	0	1.14108	0.903736	0.497439	0.353584	0.696223	0.661503	0	0.830863
arahy.Tifrunner.gnm1.ann1.03I27S	0	0	0	0.120006	0.300305	0	0	0	0	0	0
arahy.Tifrunner.gnm1.ann1.03I7QG	2.59658	0.622881	0	0.769319	1.33473	1.43262	0.844239	2.40652	0.915671	1.34758	1.46595
arahy.Tifrunner.gnm1.ann1.03IC02	2.34787	3.29185	0	6.98469	19.6588	7.64578	9.08327	7.2656	12.7609	8.46326	10.061
arahy.Tifrunner.gnm1.ann1.03IQ9F	0	0	0	0	0	0	0	0	0	0	0
arahy.Tifrunner.gnm1.ann1.03J21L	0.898399	0.912775	0.884244	0.719966	1.02787	1.12207	1.02595	1.04098	0.526045	0.677843	0.483758
arahy.Tifrunner.gnm1.ann1.03J9E3	2.05866	1.27916	8.07159	1.07976	1.18587	2.23411	1.65401	1.48251	1.42909	3.83078	1.83075
arahy.Tifrunner.gnm1.ann1.03JC12	0	0.491669	0	0.199469	0.249311	0.0862453	0.715791	0.0727448	0	0	0.214875
arahy.Tifrunner.gnm1.ann1.03JEXC	0	0	0	0	0	0	0	0	0	0	0
arahy.Tifrunner.gnm1.ann1.03JN9Y	0	0	0	0	0	0	0	0	0	0	0
arahy.Tifrunner.gnm1.ann1.03K4CT	1.0009	2.90885	0	1.30285	0.969618	1.0374	1.10182	1.2199	1.49259	1.25815	1.36762
arahy.Tifrunner.gnm1.ann1.03K86Q	1.8596	1.58051	4.71677	1.76303	1.6698	1.68578	1.67272	1.54629	1.73136	1.81874	1.65363
arahy.Tifrunner.gnm1.ann1.03KM4I	2.39524	2.30941	0.667609	1.44696	1.91993	1.93456	1.60626	1.54036	1.95587	2.81478	1.42235
arahy.Tifrunner.gnm1.ann1.03KRNB	0	0.00494425	0	0	0	0	0	0	0	0	0
arahy.Tifrunner.gnm1.ann1.03LME3	2.49927	4.8025	1.72754	2.87903	1.78412	5.79446	3.94149	3.26136	2.38839	2.38827	5.39771
arahy.Tifrunner.gnm1.ann1.03MBRC	0.101008	0.290168	0	0.44289	0.37532	0.266468	0.14408	0.174416	0.352678	0	0.133694
arahy.Tifrunner.gnm1.ann1.03MD5J	0	0	0	0	0	0	0	0	0	0	0
arahy.Tifrunner.gnm1.ann1.03NBHP	0	0	0	0	0	0	0	0	0	0	0
arahy.Tifrunner.gnm1.ann1.03NGAM	0	0	0	0	0	0	0	0	0	0	0
arahy.Tifrunner.gnm1.ann1.03NJDX	2.99603	2.62083	2.42826	3.00505	2.4886	2.9464	3.24455	3.96285	2.5308	4.04446	1.6263
arahy.Tifrunner.gnm1.ann1.03NSXU	0	0	0	0	0	0	0	0	0	0	0
arahy.Tifrunner.gnm1.ann1.03P8S0	0.027009	0.049043	0	0.0710311	0.0944376	0.040715	0.0514012	0.0509115	0	0	0
arahy.Tifrunner.gnm1.ann1.03Q5EX	11.5338	9.05739	25.5049	7.80813	6.44324	8.46537	7.80309	5.02624	6.01718	10.5865	7.3151
arahy.Tifrunner.gnm1.ann1.03Q7VJ	2.40949	2.01539	1.95481	2.11077	2.13206	2.80452	3.80676	2.93594	2.10664	3.06065	1.72808
arahy.Tifrunner.gnm1.ann1.03QWZ4	552.068	3.39348	371.639	2.62814	2.29291	273.588	449.066	421.445	458.154	556.441	488.175
arahy.Tifrunner.gnm1.ann1.03R32A	0	0	0	0	0	0	0	0	0	0	0
arahy.Tifrunner.gnm1.ann1.03R76N	0	0	0	0	0	0	0	0	0	0	0
arahy.Tifrunner.gnm1.ann1.03S8MC	2.44086	1.5938	3.76944	1.82845	1.55394	1.51589	1.8913	1.78624	2.20924	2.57227	1.7983
arahy.Tifrunner.gnm1.ann1.03T58Y	0.0308855	0.0374536	0	0	0.107946	0.0232784	0	0	0.230666	0	0.0233304
arahy.Tifrunner.gnm1.ann1.03TW92	3.02327	6.00374	0.0329672	3.2552	2.81535	4.50198	4.22962	4.84496	3.0886	3.58671	3.38398
arahy.Tifrunner.gnm1.ann1.03TWSZ	0	0	0	0	0	0	0	0	0	0	0
arahy.Tifrunner.gnm1.ann1.03U3FR	0	0	0	0	0	0	0	0	0	0	0
arahy.Tifrunner.gnm1.ann1.03USKU	0	0	0	0.0104201	0	0	0	0	0	0	0
arahy.Tifrunner.gnm1.ann1.03UVXD	1.51286	0	0	0	0.642649	0.284427	0.784875	0	0.407739	0.920429	0.535331
arahy.Tifrunner.gnm1.ann1.03UWN9	6.71552	4.78786	3.20583	4.48327	5.37947	5.42074	5.67577	5.55802	6.06267	6.01311	5.33673
arahy.Tifrunner.gnm1.ann1.03VIYN	16.0867	22.1123	7.17191	18.8826	17.2867	23.3515	16.0237	21.0028	19.2137	14.2103	21.8806
arahy.Tifrunner.gnm1.ann1.03VLQB	0	0	0	0.237577	0	0	0.137145	0	0	0	0
arahy.Tifrunner.gnm1.ann1.03VPIQ	49.8217	57.492	77.4573	47.8074	40.2593	28.0089	39.39	33.8335	46.8818	84.4691	15.489
arahy.Tifrunner.gnm1.ann1.03VRI3	1.07171	9.69117	1.36868	8.75249	7.77542	7.25337	8.24318	9.17701	8.7794	0.748731	9.73388
arahy.Tifrunner.gnm1.ann1.03W370	0	0.143534	0.0449857	0.0295672	0.029501	0.0509093	0	0.0212752	0.12629	0	0.0764868
arahy.Tifrunner.gnm1.ann1.03WG9V	0.748448	0.607737	0	0.67711	0.654498	0.299703	0.511215	0.381575	0.630992	0.979564	0.530927
arahy.Tifrunner.gnm1.ann1.03WWG0	10.4569	12.3583	3.91504	5.75944	6.39642	0	12.1539	22.2065	6.60017	8.70599	7.95803
arahy.Tifrunner.gnm1.ann1.03XYV8	0.351895	1.75818	0	1.34431	0.924297	1.66481	0.964694	1.28892	1.04432	0.179669	1.75814
arahy.Tifrunner.gnm1.ann1.03YHAE	0	0	0	0	0	0	0	0	0	0	0
arahy.Tifrunner.gnm1.ann1.03ZACY	0	0	0	0	0	0	0	0	0	0	0
arahy.Tifrunner.gnm1.ann1.03ZR4A	0	0.212001	0	0.278642	0.0159703	0.211546	0.155585	0.000164605	0.0591815	0	0.0830465
arahy.Tifrunner.gnm1.ann1.040H4U	0.0819253	0.0164296	0	0.252039	0.334681	0.0617575	0.0258601	0.0512185	0.316118	0.0699245	0.0207087
arahy.Tifrunner.gnm1.ann1.040HS9	2686.84	900.304	1238.15	1476.41	1890.35	1391.7	2614.81	2904.08	1844.61	1852.27	1042.82
arahy.Tifrunner.gnm1.ann1.0410DC	4.8602	8.55165	0	8.67998	9.07297	7.51657	8.29004	6.86399	9.48023	2.84082	7.32387
arahy.Tifrunner.gnm1.ann1.041DUX	0.0179815	0	0	0.0157918	0	0	0	0	0	0.0102073	0
arahy.Tifrunner.gnm1.ann1.043Q1E	0	0	0	0	0	0	0	0	0	0	0
arahy.Tifrunner.gnm1.ann1.043YES	23.6496	25.7005	24.4147	22.3923	20.1069	26.7494	27.5549	24.5097	22.9276	30.4281	23.4011
arahy.Tifrunner.gnm1.ann1.044LWD	21.0262	7.90124	26.9035	12.4877	17.4639	17.6657	19.9641	15.5062	14.4984	16.2255	13.4921
arahy.Tifrunner.gnm1.ann1.0452KN	0.481599	0.475205	0	0	0.412508	0.362431	0.24499	0	0	0	0.174177
arahy.Tifrunner.gnm1.ann1.045CRL	0	0.167385	0	0	0	0	0	0	0.262603	0	0
arahy.Tifrunner.gnm1.ann1.045FSF	0.0591022	0.326699	0	0.308882	0.360386	0.1336	0.398315	0.150359	0	0	0.177452
arahy.Tifrunner.gnm1.ann1.045PL1	0.615877	2.12843	0	1.86124	1.85657	1.27652	1.37909	2.11201	2.06975	1.04145	2.02377
arahy.Tifrunner.gnm1.ann1.046HV4	0	0	0	0	0	0	0	0	0	0	0
arahy.Tifrunner.gnm1.ann1.046I3L	0	0	0	0.0298755	0	0	0	0.161112	0	0	0
arahy.Tifrunner.gnm1.ann1.046NE0	0	0	0	0	0	0	0	0	0	0.059851	0
arahy.Tifrunner.gnm1.ann1.046NH9	0	0	0	0	0	0	0	0	0	0	0
arahy.Tifrunner.gnm1.ann1.046QDT	0	0	0	0	0	0	0	0	0	0	0
arahy.Tifrunner.gnm1.ann1.047JWD	0.0330219	0.360749	0	0.231307	0.25962	0.447986	0.188946	0.14557	0.216011	0.223089	0.398916
arahy.Tifrunner.gnm1.ann1.048NTX	0.0258075	1.74506	0	1.55976	1.79246	2.04256	0.83831	1.69615	1.50382	0.0355981	1.37847
arahy.Tifrunner.gnm1.ann1.048XCA	0	0.0324391	0	0.0469894	0.0468542	0	0	0	0.0749138	0	0
arahy.Tifrunner.gnm1.ann1.048ZT0	0.94866	1.79639	1.28384	1.8934	2.03143	1.91346	1.58984	1.59443	2.72948	1.31363	1.3321
arahy.Tifrunner.gnm1.ann1.04A9SJ	0	0	0	0	0	0	0	0	0	0	0
arahy.Tifrunner.gnm1.ann1.04ACRJ	0.0978704	1.07697	0	0.982349	0.768136	1.06941	0.751013	1.45715	1.52044	0.027312	1.06764
arahy.Tifrunner.gnm1.ann1.04AGHE	0.883137	2.37005	0.841426	1.37414	1.432	1.14592	0.795407	1.43959	1.48878	0.403475	1.2294
arahy.Tifrunner.gnm1.ann1.04AI4E	1.36005	1.14664	2.17286	1.24347	1.31772	2.51814	1.52065	1.04133	2.20677	3.11857	2.10001
arahy.Tifrunner.gnm1.ann1.04BQTE	1.76401	2.48401	8.9916	2.59839	3.20309	2.52905	2.30348	2.11546	2.08183	2.66438	2.08584
arahy.Tifrunner.gnm1.ann1.04BT9F	0	0	0	0	0	0	0	0	0	0	0
arahy.Tifrunner.gnm1.ann1.04BWFM	0	0	0	0	0	0	0	0	0	0	0
arahy.Tifrunner.gnm1.ann1.04BYEK	0	0	0	0	0	0	0	0	0	0	0
arahy.Tifrunner.gnm1.ann1.04C23Q	0	0	0	2.52e-07	0	0.0229239	0	0	0	0	3.79e-06
arahy.Tifrunner.gnm1.ann1.04CCAU	0.104128	0	0	0	0.0453871	0	0	0	0	0.81225	0.0391414
arahy.Tifrunner.gnm1.ann1.04D7UL	128.277	231.961	0	191.62	12.7596	24.7206	83.1557	113.18	73.0036	60.5039	60.1041
arahy.Tifrunner.gnm1.ann1.04DD3Z	0	0	0	0	0	0	0	0	0	0	0
arahy.Tifrunner.gnm1.ann1.04DKNA	0.025298	0.122402	0	1.28672	1.03954	0.095341	0.0240576	0.158852	1.20132	0.185936	0.133937
arahy.Tifrunner.gnm1.ann1.04DS3H	9.1452	0.312545	0	2.64483	3.48378	1.03135	0.954983	0	2.51437	0	0.640397
arahy.Tifrunner.gnm1.ann1.04F84Q	0	0	0	0	0	0	0	0.00385391	0.0390547	0	0.20859
arahy.Tifrunner.gnm1.ann1.04G3W2	0	0.44959	0	0.434331	1.27167	0.39647	0	0.36299	0.435652	0	1.59082
arahy.Tifrunner.gnm1.ann1.04GDI5	0.053691	0.0129039	0	0.0283327	0.00940317	0.0647597	0.040632	0.0536482	0.0198616	0	0.0325937
arahy.Tifrunner.gnm1.ann1.04HISF	2.08747	0.921705	0	0.627058	0.781784	1.52839	1.53389	1.65064	0.946071	0.924999	0.9238
arahy.Tifrunner.gnm1.ann1.04HYJ8	5.2353	4.77231	0	4.75245	7.89018	2.64981	2.46194	6.14011	4.6159	15.0268	6.65892
arahy.Tifrunner.gnm1.ann1.04I11T	3.80511	1.56308	4.25362	1.92545	2.55931	2.07753	2.80576	2.0976	3.13285	2.81464	1.14403
arahy.Tifrunner.gnm1.ann1.04J95Q	0	0	0	0	0	0	0	0	0	0.328469	0.423644
arahy.Tifrunner.gnm1.ann1.04JNDX	0	0.137062	0	0.164291	0.131184	0.113233	0.107638	0.0710848	0.140703	0	0.0849919
arahy.Tifrunner.gnm1.ann1.04JW1L	1.13373	0.657979	0.836852	0.539127	0.513337	0.674644	0.495639	0.658112	0.644034	0.968072	0.449179
arahy.Tifrunner.gnm1.ann1.04LXIS	1.2554	0.888456	0.564	0.814872	0.397983	0.630876	0.569501	0.52413	0.60785	1.19791	0.523755
arahy.Tifrunner.gnm1.ann1.04MME8	0	0	0.275721	0	0	0	0	0	0	0	0
arahy.Tifrunner.gnm1.ann1.04NGUW	51.2358	64.7486	131.237	50.7679	46.297	26.731	45.2232	36.7545	56.4185	88.4616	20.0939
arahy.Tifrunner.gnm1.ann1.04NJ3D	0	0	0	0	0	0	0	0	0	0	0
arahy.Tifrunner.gnm1.ann1.04P64Q	0.859901	1.292	0.444563	1.24374	1.21859	1.50117	1.199	1.37109	1.83165	1.16035	1.79419
arahy.Tifrunner.gnm1.ann1.04PXL7	11.8491	17.869	11.4927	11.0808	10.8106	13.0586	10.7	11.88	10.038	11.5439	16.3298
arahy.Tifrunner.gnm1.ann1.04Q2AE	133.562	130.916	153.343	119.79	83.4898	64.0009	101.266	91.042	98.3955	188.869	45.832
arahy.Tifrunner.gnm1.ann1.04TBQJ	13.3258	12.5935	0	10.5332	8.27049	11.5289	14.4818	15.4846	6.90376	3.81527	7.77381
arahy.Tifrunner.gnm1.ann1.04TCW6	1.36822	2.60716	2.52944	2.683	3.68369	1.54699	1.96923	1.8766	3.95399	2.4589	4.02971
arahy.Tifrunner.gnm1.ann1.04TFSU	0	0	0	0	0	0	0	0	0	0	0
arahy.Tifrunner.gnm1.ann1.04U1FA	2.12279	1.12961	0	1.71583	2.16829	4.13519	1.96183	2.28259	2.13596	3.21821	2.36734
arahy.Tifrunner.gnm1.ann1.04U5Q4	0	0	0	0	0	0	0	0	0	0	0
arahy.Tifrunner.gnm1.ann1.04U8N5	23.2736	22.6532	20.3011	20.6407	22.5431	15.1356	23.5328	20.3957	22.523	26.7793	30.8948
arahy.Tifrunner.gnm1.ann1.04V0U4	1.34252	2.15179	0	1.34266	0.993186	0	1.16673	1.28472	1.1475	3.5986	1.00591
arahy.Tifrunner.gnm1.ann1.04VE6P	0.799427	1.0227	0	0.544787	0.672732	0.803382	1.04343	0.689014	1.29835	0.350704	0.51456
arahy.Tifrunner.gnm1.ann1.04X3C9	1.87108	2.11272	1.46179	2.08814	2.26833	2.48645	2.02052	2.18072	1.55383	1.75558	2.60228
arahy.Tifrunner.gnm1.ann1.04X54Y	0	0	0	0	0	0	0	0	0	0	0
arahy.Tifrunner.gnm1.ann1.04XLZZ	0	0	0	0	0	0	0	0	0	0	0
arahy.Tifrunner.gnm1.ann1.04YHM3	0	0	0	0	0	0	0	0	0	0	0
arahy.Tifrunner.gnm1.ann1.04YXC9	0.0589345	0.669249	0	0.319758	1.02687	0.822629	0.510634	1.11658	0.35096	0	0.751839
arahy.Tifrunner.gnm1.ann1.04ZIEQ	0.00469693	0.252699	0	0.198147	0.524131	0.0663892	0.125504	0.00444404	0.573314	5.77e-06	5.36e-06
arahy.Tifrunner.gnm1.ann1.05088S	0.225776	0.0686575	0	0.131669	0.229986	0.170157	0	0.261123	0.105722	0	0.0851446
arahy.Tifrunner.gnm1.ann1.050HUA	4.74504	8.51498	2.96062	6.83592	8.0101	7.5946	6.96525	7.9814	7.52915	2.80064	7.12451
arahy.Tifrunner.gnm1.ann1.050RSH	1.62752	8.10077	0	3.42553	1.57621	1.92503	1.02378	1.65069	1.2588	2.97323	4.86728
arahy.Tifrunner.gnm1.ann1.050WC1	0.806826	5.11327	0	4.33326	4.20351	4.98797	4.14513	5.77364	3.87085	0.52717	5.28363
arahy.Tifrunner.gnm1.ann1.0513A0	4.35733	2.71909	1.19375	3.14871	3.19175	4.11766	3.68057	4.27715	3.81967	2.38672	2.88387
arahy.Tifrunner.gnm1.ann1.051FW7	0.167689	0.028959	0	0.0420263	0.0209472	0.0361132	0.0910795	0.0601388	0.0445827	0.528598	0.018124
arahy.Tifrunner.gnm1.ann1.051ZG9	5.38885	12.1154	3.04298	2.08996	3.06844	2.8533	5.01089	2.94379	3.79474	5.64188	1.36448
arahy.Tifrunner.gnm1.ann1.0525TE	1.56761	0.961369	0.0888448	1.07525	1.04252	0.889438	1.07779	1.42523	1.18352	0.788197	0.866589
arahy.Tifrunner.gnm1.ann1.052BLV	13.8751	2.604	16.1696	4.66985	3.60171	3.61219	4.70943	2.87943	2.35189	14.611	4.29469
arahy.Tifrunner.gnm1.ann1.052ZN8	0.320041	0.174734	0	0.0280278	0.0838817	0.506546	0.244072	0.221616	0.179359	0.414639	0.0241693
arahy.Tifrunner.gnm1.ann1.0534HL	0.0984038	0.0301593	0	0	0.0693594	0.0345435	0.0268439	0.0397124	0	0.0514819	0.0431383
arahy.Tifrunner.gnm1.ann1.0536J9	0	0	0	0	0	0	0	0	0	0	0
arahy.Tifrunner.gnm1.ann1.0538LJ	0	0	0	0	0	0.02875	0	0	0	0	0
arahy.Tifrunner.gnm1.ann1.054DCV	14.985	5.77481	24.3954	6.46578	5.50839	6.20967	5.25139	6.42178	5.67868	15.0521	7.16443
arahy.Tifrunner.gnm1.ann1.054LZZ	0	0	0	0	0	0	0	0	0	0	0
arahy.Tifrunner.gnm1.ann1.055A0M	0	0	0	0	0	0	0	0	0	0	0
arahy.Tifrunner.gnm1.ann1.055XWR	0	0	0	0	0	0	0	0	0	0.218172	0.320198
arahy.Tifrunner.gnm1.ann1.0568A9	0.932527	6.29963	0	7.44119	6.00336	1.97566	5.71781	6.95748	6.35604	0.236442	0.895693
arahy.Tifrunner.gnm1.ann1.056HEM	0.827277	1.18249	0	0.857411	0.745218	1.58723	0.738971	0.802743	0.910243	0.396902	1.04289
arahy.Tifrunner.gnm1.ann1.056WR3	0	0	0	0	0	0	0	0	0	0	0
arahy.Tifrunner.gnm1.ann1.0571R5	0.0393164	0.047436	0	0.293394	0.550322	0.14818	0.261186	0.135495	0.43814	0.0445949	0.0595486
arahy.Tifrunner.gnm1.ann1.05769Z	0	0	0	0	0	0	0	0	0	0	0
arahy.Tifrunner.gnm1.ann1.05783X	0.0399282	0.368502	0	0.192048	0.165759	0.385239	0.18919	0.298734	0.228339	0	0.414636
arahy.Tifrunner.gnm1.ann1.058QH0	0	0	0	0	0	0	0	0	0	0	0
arahy.Tifrunner.gnm1.ann1.059HR6	0.28481	0.119069	0	0.595986	0.210776	0.0825693	0.166469	0.219829	0.224036	0.0868666	0.298491
arahy.Tifrunner.gnm1.ann1.059Z6S	7.91402	4.68004	0.45666	4.41056	4.91744	4.29703	5.37661	5.25364	5.55802	5.33212	3.01448
arahy.Tifrunner.gnm1.ann1.05A8K1	22.895	7.63634	0	9.84562	8.73833	5.66573	10.5298	5.54629	8.24908	12.3058	3.23535
arahy.Tifrunner.gnm1.ann1.05AE8L	0	0	0	0	0	0	0.0335422	0	0	0	0
arahy.Tifrunner.gnm1.ann1.05APJ4	0	0	0	0	0	0	0	0	0	0	0
arahy.Tifrunner.gnm1.ann1.05BN1L	0	0	0	0	0	0	0	0	0	0	0
arahy.Tifrunner.gnm1.ann1.05C3SW	72.2992	80.6092	117.048	72.8027	43.3241	56.0984	71.4532	61.3483	49.2453	76.175	107.686
arahy.Tifrunner.gnm1.ann1.05CXYI	0.259947	0.896412	0	2.37042	0.977187	0.0391864	0.0494527	0.0816349	0.145272	0	0
arahy.Tifrunner.gnm1.ann1.05E95R	0.317887	0.468345	0	0.279193	0.958096	0.705555	0.669921	0.674514	1.49106	0.300802	0.401407
arahy.Tifrunner.gnm1.ann1.05F1M4	0	0	0	0	0	0	0	0	0	0	0
arahy.Tifrunner.gnm1.ann1.05FZXQ	0.111063	0.223217	0	0.211309	0.32391	0.209295	0.316072	0.208684	0.154627	0.105044	0.0560864
arahy.Tifrunner.gnm1.ann1.05GVWZ	1.63625	0.639053	1.71833	0.653896	0.614517	0.790916	0.76098	0.611452	0.767962	2.38461	0.497754
arahy.Tifrunner.gnm1.ann1.05HDV3	1.23082	2.03263	0.972993	1.15232	2.54276	2.71984	4.84618	1.7231	3.23377	1.12123	3.1928
arahy.Tifrunner.gnm1.ann1.05I3WC	0	0	0	0	0	0	0	0	0	0	0
arahy.Tifrunner.gnm1.ann1.05IA5I	0.391901	0.376536	0	0.428957	0.970026	1.27994	1.24561	1.02819	0.884899	0.441354	0.369897
arahy.Tifrunner.gnm1.ann1.05IDCI	3.35546	2.73751	3.18358	2.15813	2.38685	3.60949	2.98686	3.18105	2.93354	3.52879	2.39421
arahy.Tifrunner.gnm1.ann1.05JDKE	4.29e-06	4.45e-06	0	0.253599	4.56e-06	0.000782407	3.24e-05	4.85e-06	4.6e-06	0.243294	6.57e-06
arahy.Tifrunner.gnm1.ann1.05JDR6	0.902151	2.76692	0	3.14733	1.40205	3.09792	4.26869	2.67404	1.57929	6.59741	1.29248
arahy.Tifrunner.gnm1.ann1.05JFC4	0.192865	0.187758	0	0.809672	0.538809	0.232563	0.294873	0.0486849	0.325263	0.411354	0.0290871
arahy.Tifrunner.gnm1.ann1.05JXYY	6.99675	10.3234	4.8686	10.7674	11.3021	9.7242	13.4741	10.5886	15.1793	7.38102	10.36
arahy.Tifrunner.gnm1.ann1.05JZX6	0	0	0	0	0	0	0	0	0	0	0
arahy.Tifrunner.gnm1.ann1.05K2HA	3.44174	8.21384	1.86331	6.28841	5.48656	5.51041	4.65673	6.52112	5.98137	2.41712	4.5766
arahy.Tifrunner.gnm1.ann1.05KKGB	0	0	0	0	0	0	0	0	0	0	0
arahy.Tifrunner.gnm1.ann1.05KU3X	0	0	0	0	0	0.0243463	0	0	0	0	0
arahy.Tifrunner.gnm1.ann1.05M0GB	44.8073	25.1112	29.744	16.5649	20.9215	16.6159	26.2568	24.32	19.2368	27.9879	21.91
arahy.Tifrunner.gnm1.ann1.05M2SK	3.15311	2.66313	1.60567	2.64297	2.03816	2.07695	1.97232	2.06178	1.42311	0.000100914	2.71102
arahy.Tifrunner.gnm1.ann1.05MAMP	0.283472	0.100457	0	0.21972	0.3794	0.238822	0.189693	0.542706	0.231956	0.378893	0.328545
arahy.Tifrunner.gnm1.ann1.05MEX4	0	0	0	0	0	0	0	0	0	0.885211	0
arahy.Tifrunner.gnm1.ann1.05MP60	0.804923	0.191807	4.01625	0.185907	0.611414	0.335297	0.181021	0.517928	0.236221	0.732178	0.11225
arahy.Tifrunner.gnm1.ann1.05N2IU	3.74e-05	7.25e-06	0	0.0864457	0.177155	0.00374753	0.535294	0.141236	0.337573	0	0.206339
arahy.Tifrunner.gnm1.ann1.05NU8P	0	0.0271075	0	0	0	0	0	0	0	0	0
arahy.Tifrunner.gnm1.ann1.05P1IU	0.470202	0.508243	0	0.36526	0.912278	0.251739	0.45113	0.412167	0.305492	0.000162457	0.284127
arahy.Tifrunner.gnm1.ann1.05PEK3	0	0	0	0	0	0	0	0	0	0	0
arahy.Tifrunner.gnm1.ann1.05PZ0N	0	0	0	0	0	0	0	0	0	0	0
arahy.Tifrunner.gnm1.ann1.05QC9F	0.71616	1.55184	0	0.613823	1.23685	1.0785	1.42076	1.78506	2.54156	0.60884	2.42793
arahy.Tifrunner.gnm1.ann1.05QLFH	0	0	0	0	0	0	0	0	0	0	0
arahy.Tifrunner.gnm1.ann1.05QM7H	5.40738	6.07353	1.74903	9.21812	5.86666	4.42297	8.19818	3.41465	6.31688	13.8737	10.8314
arahy.Tifrunner.gnm1.ann1.05QZQD	0	0	0	0	0	0	0	0	0	0	0
arahy.Tifrunner.gnm1.ann1.05RG55	0	0	0	0	0.0171248	0	0	0	0	0	0
arahy.Tifrunner.gnm1.ann1.05RLXM	104.778	48.5806	136.823	36.2346	28.85	33.2951	35.9506	37.1226	34.9105	94.8773	41.0469
arahy.Tifrunner.gnm1.ann1.05S43U	0	0	0	0	0	0	0	0	0	0	0
arahy.Tifrunner.gnm1.ann1.05SHD0	0.28206	0.147218	0	0.140889	0.281374	0.151835	0.231169	0.32334	0.642326	0.0903801	0.27335
arahy.Tifrunner.gnm1.ann1.05T9MB	0	0	0	0	0	0	0	0	0	0	0
arahy.Tifrunner.gnm1.ann1.05TCFP	0.0173796	0	0	0.015265	0	0	0	0.0326419	0	0	0.0131683
arahy.Tifrunner.gnm1.ann1.05THYH	0	0	0	0	0.0654739	0	0	0	0	0	0
arahy.Tifrunner.gnm1.ann1.05TZH8	0.117449	0.0354248	0	0.429639	0.958986	0.147552	0.167188	0.0367953	0.94524	0.0555097	0.0741214
arahy.Tifrunner.gnm1.ann1.05U4MR	1.51869	2.34603	0	2.32203	2.83642	2.0873	3.60225	2.00411	4.83462	0.940489	2.38496
arahy.Tifrunner.gnm1.ann1.05US20	0	0	0	0	0	0	0	0	0	0	0
arahy.Tifrunner.gnm1.ann1.05UY9Q	0	0	0	0	0	0	0	0	0	0	0
arahy.Tifrunner.gnm1.ann1.05V2RA	0	0	0	0	0	0	0	0	0	0	0
arahy.Tifrunner.gnm1.ann1.05VK9G	0	0.0137729	0	0	0.0199379	0.0343691	0	0.0143022	0.0212031	0	0
arahy.Tifrunner.gnm1.ann1.05VQ85	0	0	0	0	0	0	0	0	0	0	0
arahy.Tifrunner.gnm1.ann1.05VQV1	0	0	0	0	0	0	0	0	0	0	0.113096
arahy.Tifrunner.gnm1.ann1.05WFIQ	15.1124	10.6237	41.8683	10.8894	11.6929	13.6915	7.81123	22.1679	17.2303	11.4813	15.6357
arahy.Tifrunner.gnm1.ann1.05WKIT	0	0	0	0	0	0	0	0	0	0	0
arahy.Tifrunner.gnm1.ann1.05WSPX	0	0	0	0	0	0	0	0	0	0	0
arahy.Tifrunner.gnm1.ann1.05WWPI	0	2.83e-06	0	0	0	0	0	0.0540664	0	0	2.65e-06
arahy.Tifrunner.gnm1.ann1.05X33F	8.50788	13.0212	0	11.2898	7.27731	9.61162	10.9087	11.5941	9.19732	6.24996	13.7655
arahy.Tifrunner.gnm1.ann1.05XESX	0	0	0	0	0	0	0	0	0	0	0
arahy.Tifrunner.gnm1.ann1.05XRSU	0.317675	1.55023	0	1.25665	1.06607	1.23728	0.714357	1.34038	0.992692	0.602674	1.70655
arahy.Tifrunner.gnm1.ann1.05YYMQ	3.00866	1.3735	8.21389	1.15119	1.64901	1.50626	0.956197	1.00428	0.966754	3.71587	1.19361
arahy.Tifrunner.gnm1.ann1.05Z6FK	1.76246	1.78896	0	2.25808	1.68281	2.24809	1.83196	2.2149	1.61718	1.8837	1.98845
arahy.Tifrunner.gnm1.ann1.05ZMZX	0.925408	1.25054	0.961531	1.08461	1.27976	1.34465	1.53662	0.855172	1.9249	0.786139	1.21035
arahy.Tifrunner.gnm1.ann1.05ZQZB	0	0.0862087	0	0	0	0	0	0	0	0	0
arahy.Tifrunner.gnm1.ann1.06014X	0.334535	0.395613	0.0688648	0.425478	0.415349	0.504455	0.15898	0.341195	0.511568	0.502557	0.258888
arahy.Tifrunner.gnm1.ann1.060TK3	0	0	0	0	0	0	0	0.328662	0	0	0
arahy.Tifrunner.gnm1.ann1.06159S	5.82178	5.75303	6.8433	4.06421	5.48459	5.39346	5.8353	5.66551	4.66942	5.52197	4.21498
arahy.Tifrunner.gnm1.ann1.061J8H	0	0	0	0	0	0	0	0	0	0	0
arahy.Tifrunner.gnm1.ann1.061K9L	0.084623	0.0972203	0	0.0866455	0.10001	0.101186	0.140021	0.0841174	0.240857	0	0.192149
arahy.Tifrunner.gnm1.ann1.063DHX	0.759169	2.80038	0	3.68276	1.37596	1.33527	1.37154	1.75448	1.24124	1.03626	2.67022
arahy.Tifrunner.gnm1.ann1.064ICJ	0	0	0	0	0	0.0508216	0.0651421	0	0	0	0.101074
arahy.Tifrunner.gnm1.ann1.067A10	0	0	0	0	0	0	0	0	0	0	0
arahy.Tifrunner.gnm1.ann1.068H8T	0	0	0.0262451	0	0.0170526	0	0	0	0	0	0
arahy.Tifrunner.gnm1.ann1.068WCC	0.249209	0.328575	12.685	0	0.42666	0	0	0.504655	0	3.03501	0
arahy.Tifrunner.gnm1.ann1.068WTC	176.463	685.416	42.2752	772.997	353.483	201.458	350.727	272.58	457.631	99.706	1157.56
arahy.Tifrunner.gnm1.ann1.068WZH	0	0.277049	0	0.417383	0.199746	0.149632	0.220505	0.0759097	0.0680127	0	0.00248126
arahy.Tifrunner.gnm1.ann1.068ZGN	0	0	0	0	0	0	0	0	0	0	0
arahy.Tifrunner.gnm1.ann1.0692WS	0	0.0255136	0	0.0496853	0.0494847	0.0319609	0.0401567	0.00883719	0.0261816	0.0321583	0.0428645
arahy.Tifrunner.gnm1.ann1.0698HC	6.10007	5.50554	7.94999	5.4422	5.61539	4.86228	6.13842	4.98606	5.30708	7.01317	5.34659
arahy.Tifrunner.gnm1.ann1.069QKB	0	0	0	0	0	0	0	0	0	0	0
arahy.Tifrunner.gnm1.ann1.069RBA	0.391209	3.98726	0	4.32704	4.75847	4.44982	5.1383	4.09408	5.01087	0.467579	5.81282
arahy.Tifrunner.gnm1.ann1.06A0YN	0.299906	0.321203	0	0.526907	0.626967	0.125595	0.394874	0.29199	0.695305	0.0378592	0.227272
arahy.Tifrunner.gnm1.ann1.06ADV2	0.893467	15.1166	4.57344	3.16217	1.16864	1.571	0.666732	0.75495	5.65678	1.55082	2.8003
arahy.Tifrunner.gnm1.ann1.06AKLM	1.05817	0.525147	0	0.222644	0.452435	0.995273	1.35177	0.35828	1.65019	0	1.14336
arahy.Tifrunner.gnm1.ann1.06AT0U	0	0	0	0	0	0	0	0	0	0	0
arahy.Tifrunner.gnm1.ann1.06AUCQ	0	0	0	0	0	0	0	0	0	0	0
arahy.Tifrunner.gnm1.ann1.06AVZ6	50.0028	38.9667	4.87187	48.6558	44.5663	42.7743	64.066	59.2816	34.5493	21.9832	45.8498
arahy.Tifrunner.gnm1.ann1.06BM8Z	0	0	0	0	0	0	0	0	0	0	0
arahy.Tifrunner.gnm1.ann1.06CD8W	1.84003	2.46022	4.88616	6.04756	7.53974	6.22093	7.3442	7.90659	7.67584	2.09907	9.16392
arahy.Tifrunner.gnm1.ann1.06CE9J	5.38467	2.53017	21.2693	2.07846	2.19293	2.09991	2.27111	1.87914	2.07718	10.2171	2.04079
arahy.Tifrunner.gnm1.ann1.06CHHF	0.063905	0.0385799	0	0.0560855	0.260848	0.128453	0.101139	0.0133557	0.21777	0.108629	0.064503
arahy.Tifrunner.gnm1.ann1.06CJ1U	0	0	0	0.0994466	0	0.0869358	0	0	0.112232	0	0
arahy.Tifrunner.gnm1.ann1.06CRWC	0.708448	0.380194	1.20648	0.541302	0.566139	0.359895	0.71508	0.317949	1.17047	0.980549	0.595396
arahy.Tifrunner.gnm1.ann1.06DG1T	2.16586	0.928089	0.952519	0.983516	1.16433	1.52777	0.973659	1.24098	1.15307	3.23159	1.53836
arahy.Tifrunner.gnm1.ann1.06EJ88	5.2226	6.64727	8.86756	3.63271	3.10842	2.74324	3.2526	5.57008	4.74717	5.74852	4.14617
arahy.Tifrunner.gnm1.ann1.06EU9K	0	0	0	0	0	0	0	0	0	0	0
arahy.Tifrunner.gnm1.ann1.06EXH6	0	0	0	0	0	0	0	0	0	0	0
arahy.Tifrunner.gnm1.ann1.06FJIN	0	0	0	0	0	0	0	0	0	0	0
arahy.Tifrunner.gnm1.ann1.06G7FA	0	0	0	0	0	0	0	0	0	0	0
arahy.Tifrunner.gnm1.ann1.06GDWN	0	0	0	0	0	0	0	0	0	0	0
arahy.Tifrunner.gnm1.ann1.06GG2J	0	0	0	0	0	0	0	0	0.0601388	0	0
arahy.Tifrunner.gnm1.ann1.06HJR7	8.75925	21.6404	17.2331	12.9668	8.10987	12.2324	13.4941	13.5695	7.61902	17.6243	41.0323
arahy.Tifrunner.gnm1.ann1.06HQ5Q	0.0230625	0.0485165	0	0.0507005	0.222129	0.0173855	0.0654679	0.0360172	0.138686	0	0.0349946
arahy.Tifrunner.gnm1.ann1.06HR6X	0.425238	0.214578	0	0.446116	0.504339	0.227491	0.207842	0.291587	0.800324	0.171711	0.24965
arahy.Tifrunner.gnm1.ann1.06HSAJ	0	0.0290072	0	0	0	0	0	0	0	0	0.214396
arahy.Tifrunner.gnm1.ann1.06HSU4	0	0	0	0	0	0	0	0	0	0	0
arahy.Tifrunner.gnm1.ann1.06HUX3	53.2368	41.0198	51.3289	42.4124	51.0223	77.9898	62.5913	69.3873	52.4352	45.7203	54.6184
arahy.Tifrunner.gnm1.ann1.06I2Y2	0.906679	0.130682	0	0.0930188	0.185953	0.602838	0.10248	0.169233	0.150961	0.445444	0.64136
arahy.Tifrunner.gnm1.ann1.06I94X	0.278912	0.144237	0	0.227362	0.383417	0.195221	0.226902	0.237204	0.22204	0.112968	0.241379
arahy.Tifrunner.gnm1.ann1.06IH0R	0.0387841	0.386002	0	0	0	0.0146174	0.11041	0.315893	0.522186	0	0
arahy.Tifrunner.gnm1.ann1.06ILPZ	0	0	0	0	0	0	0	0	0	0	0.274166
arahy.Tifrunner.gnm1.ann1.06IYJZ	0	0.738626	0	0	0.0253695	0	0	0	0.135383	0	0.131623
arahy.Tifrunner.gnm1.ann1.06J840	0	0.0564162	0	0	0	0	0	0	0	0	0
arahy.Tifrunner.gnm1.ann1.06JDPW	0	0	0	0	0	0	0	0	0	0	0
arahy.Tifrunner.gnm1.ann1.06JWCS	0	0	0	0	0	0	0	0	0	0	0
arahy.Tifrunner.gnm1.ann1.06JWR0	0	0	0	0	0	0	0	0	0	0	0
arahy.Tifrunner.gnm1.ann1.06KY74	0	0	0	0	0	0	0	0	0	0	0
arahy.Tifrunner.gnm1.ann1.06L84B	0.789158	1.41611	0.444879	1.8615	1.05933	0.684125	0.473207	0.70703	1.1812	0.583912	3.34167
arahy.Tifrunner.gnm1.ann1.06L9FM	0	0	0	0	0	0	0	0	0	0	0
arahy.Tifrunner.gnm1.ann1.06LGCI	14.4002	13.9632	13.1025	12.9666	12.6511	15.7165	17.0998	16.7318	13.7189	26.3599	23.4296
arahy.Tifrunner.gnm1.ann1.06LZL4	0	0	0	0	0	0	0	0	0	0	0
arahy.Tifrunner.gnm1.ann1.06MJS5	0	0	0	0	0	0	0	0	0	0	0
arahy.Tifrunner.gnm1.ann1.06MV4V	65.084	35.1264	130.16	39.7917	44.3271	59.262	62.0728	45.9555	45.7371	74.778	38.5932
arahy.Tifrunner.gnm1.ann1.06MZEJ	0	0	0	0	0	0	0	0	0	0	0
arahy.Tifrunner.gnm1.ann1.06NKS3	0.0725653	0.253311	0.0196154	0.0255091	0	0.0218805	0	0.0181525	0.255463	0	0.132042
arahy.Tifrunner.gnm1.ann1.06P6RC	0	0	0	0.146769	0.11715	0.101079	0.0959396	0.0211187	0.282055	0	0.0506235
arahy.Tifrunner.gnm1.ann1.06PSEJ	1.15958	1.98163	1.35383	1.82419	2.15054	1.60467	1.64109	1.59274	2.3119	0.717451	2.12441
arahy.Tifrunner.gnm1.ann1.06QESN	0	0	0	0	0	0	0	0	0	0	0
arahy.Tifrunner.gnm1.ann1.06QKUB	1.05401	0.176735	0	0.0954059	0.0317382	0.57523	0.104106	0.114586	0	0	0.137104
arahy.Tifrunner.gnm1.ann1.06QP13	12.9058	17.7699	4.05598	13.4314	14.9944	24.9085	16.4186	15.9164	19.0887	12.393	17.4787
arahy.Tifrunner.gnm1.ann1.06QSWT	0	0	0	0	0	0	0.095085	0	0	0	0
arahy.Tifrunner.gnm1.ann1.06R3M2	1.69731	0.812109	3.42784	0.494646	2.08117	0.639572	1.70027	1.25052	1.36427	2.51523	0.24369
arahy.Tifrunner.gnm1.ann1.06RDDY	0	0	0	0	0	0	0	0	0	0	0
arahy.Tifrunner.gnm1.ann1.06RI6S	5.84343	4.62392	5.35116	2.88504	1.47636	53.2218	19.4485	35.8261	10.146	3.60496	18.861
arahy.Tifrunner.gnm1.ann1.06RU3W	1.08197	3.94618	0	3.24515	2.54725	2.03002	2.03659	2.66652	1.91344	1.38989	0.811672
arahy.Tifrunner.gnm1.ann1.06RZIA	0	0	0	0	0	0	0	0	0	0	0
arahy.Tifrunner.gnm1.ann1.06S5B0	0	0	0	0	0	0	0	0	0	0.319688	0
arahy.Tifrunner.gnm1.ann1.06SLBC	0	0	0	0	0	0	0	0	0	0	0
arahy.Tifrunner.gnm1.ann1.06T1XA	0	0	0	0	0	0	0	0	0	0	0
arahy.Tifrunner.gnm1.ann1.06T2K2	0.453184	1.14803	0	0.947404	0.847971	1.07197	0.385029	0.342196	1.62232	0.834933	0.935765
arahy.Tifrunner.gnm1.ann1.06T4QA	0	0	0	0	0	0	0	0	0	0	0
arahy.Tifrunner.gnm1.ann1.06T7H8	0	0	0	0.0369734	0	0	0	0	0	0	0
arahy.Tifrunner.gnm1.ann1.06TEM4	0.161078	0.109342	0	0.0353503	0.070454	0.227657	0.0573349	0.214515	0.187025	0.285399	0.0762319
arahy.Tifrunner.gnm1.ann1.06ULD3	0	0.000104381	0	0.000101928	0	0	0	0	0	0	0
arahy.Tifrunner.gnm1.ann1.06VRVW	3.99641	8.52161	1.65643	5.99389	7.0597	7.4456	6.8586	9.65932	7.92447	1.23917	7.04119
arahy.Tifrunner.gnm1.ann1.06VYCT	1.17639	0.527743	1.40668	0.893115	0.328755	1.00955	0.510743	0.554685	1.82959	0	1.25372
arahy.Tifrunner.gnm1.ann1.06WVVM	0	0	0	0.322335	4.61193	0	0	0	0	0	0
arahy.Tifrunner.gnm1.ann1.06X6UX	1.03217	4.72468	0	5.6459	1.24007	1.80198	1.90693	2.52671	0.713298	0.451618	3.89686
arahy.Tifrunner.gnm1.ann1.06XI8G	2.04205	1.57657	2.27948	1.50844	0.906644	0.959295	1.19157	1.00881	0.918618	4.24936	0.628231
arahy.Tifrunner.gnm1.ann1.06Y4PY	4.72523	4.13085	0.182986	3.04918	3.30583	3.15199	5.40124	4.68682	5.75486	4.52388	3.81998
arahy.Tifrunner.gnm1.ann1.06Z89H	0.0584216	0	0	0.0512918	0	0	0.0184799	0.0122014	0	0	0.0147482
arahy.Tifrunner.gnm1.ann1.06ZF6Z	2.03694	3.26896	2.40741	2.27584	3.96504	1.31601	2.46651	3.8965	3.09179	1.87934	2.54995
arahy.Tifrunner.gnm1.ann1.0707WP	0.873723	4.22677	0	2.23307	1.87705	1.52411	1.37672	1.80242	3.27687	1.18577	2.75681
arahy.Tifrunner.gnm1.ann1.07091Z	1.9276	2.49923	1.65851	1.65271	2.10884	3.92558	2.96089	2.90792	2.49268	1.34309	2.85155
arahy.Tifrunner.gnm1.ann1.070EBZ	0.45365	0.0196608	0.302436	0.141877	0.16985	0.244223	0.308943	0.040803	0.0908162	0.237235	0.146813
arahy.Tifrunner.gnm1.ann1.070IQ9	0	0	0	0	0	0	0	0	0	0	0
arahy.Tifrunner.gnm1.ann1.071IAB	0.0145844	0.324789	0	0	0.0127659	0	0.0138156	0	0.0675599	0	0.077402
arahy.Tifrunner.gnm1.ann1.072AWD	0	0	0	0	0	0	0	0	0	0	0
arahy.Tifrunner.gnm1.ann1.072L8S	0	0	0	0	0	0	0	0	0	0	0
arahy.Tifrunner.gnm1.ann1.072NVT	0	0	0	0	0	0	0	0	0	0	0
arahy.Tifrunner.gnm1.ann1.072U0I	25.413	16.9562	28.9482	12.6928	10.9114	12.2998	14.4385	11.6421	9.87006	25.2668	14.0884
arahy.Tifrunner.gnm1.ann1.0736PD	0	0	0	0	0	0	0	0	0	0	0
arahy.Tifrunner.gnm1.ann1.073NYH	0	0	0	0	0	0	0	0	0	0	0
arahy.Tifrunner.gnm1.ann1.0743V5	0.916729	0.639257	1.69949	0.554353	0.552432	0.706366	0.67684	0.43412	0.567743	0.358014	0.262226
arahy.Tifrunner.gnm1.ann1.0744GE	0	0	0	0	0	0	0	0	0	0.0169017	0
arahy.Tifrunner.gnm1.ann1.074BTZ	0	0	0	0	0	0	0	0	0	0	0
arahy.Tifrunner.gnm1.ann1.0753T9	0	0	0	0	0	0	0	0	0	0	0
arahy.Tifrunner.gnm1.ann1.07543H	1.30655	1.95297	2.3877	1.94327	1.28505	1.91809	2.22367	2.13043	2.4202	1.65323	2.56448
arahy.Tifrunner.gnm1.ann1.0756ZF	4.61748	2.59165	10.8389	3.43626	4.00792	3.61729	3.6002	2.31987	4.88266	6.14372	4.95417
arahy.Tifrunner.gnm1.ann1.075A5E	0.401555	0.0754585	0	0.110325	0.109863	0.444599	0.308837	0.196048	0.0580742	0	0.142775
arahy.Tifrunner.gnm1.ann1.076XKT	7.19807	15.3516	4.92695	19.7954	19.4755	16.5246	16.002	22.3242	17.3104	4.3595	20.0629
arahy.Tifrunner.gnm1.ann1.0777XZ	0	0	0	0	0	0	0	0	0	0	0
arahy.Tifrunner.gnm1.ann1.0779KL	0.0793844	0.14368	0	0.156805	0.121531	0.209435	0.0941785	0.248726	0.258047	0.0787788	0.165317
arahy.Tifrunner.gnm1.ann1.077R6R	40.2337	29.4085	19.2569	26.4112	24.9286	20.1738	25.4078	28.3028	23.5442	31.0932	11.1172
arahy.Tifrunner.gnm1.ann1.077RRC	0.336799	0.501804	0	0.512234	0.746198	0.812374	0.341285	0.563355	1.04394	0.292429	0.492801
arahy.Tifrunner.gnm1.ann1.077VAZ	0.791582	0.185672	0	0.427564	0.0858257	0.447174	0.29	0.702808	0.286274	0	0.294469
arahy.Tifrunner.gnm1.ann1.078CEZ	6.50753	15.6458	0.956249	13.6878	10.114	5.56744	9.72891	8.31675	10.0325	2.36527	11.5543
arahy.Tifrunner.gnm1.ann1.078QS1	3.43337	1.19499	0	1.01937	0.102485	0.624127	1.04817	0.923921	1.49859	0.828003	0.789419
arahy.Tifrunner.gnm1.ann1.078WK3	0	2.24813	0.210149	1.02914	1.43318	1.55864	0.224976	1.63645	0.920741	0	0.38589
arahy.Tifrunner.gnm1.ann1.0797TP	0	0	0	0	0	0	0	0	0	0	0
arahy.Tifrunner.gnm1.ann1.079M4U	31.0457	13.8737	61.0461	12.6141	13.888	18.9987	17.7719	14.0544	17.4002	40.9005	17.0525
arahy.Tifrunner.gnm1.ann1.07A84U	0	0	0	0	0	0	0	0	0	0	0
arahy.Tifrunner.gnm1.ann1.07ATAK	0	0	0	0.0861161	0	0.0750648	0	0	0	0.324819	0.296541
arahy.Tifrunner.gnm1.ann1.07BPB5	1.75512	8.72706	0	5.25134	5.80213	4.62272	6.18996	5.84738	7.6628	1.01182	4.09148
arahy.Tifrunner.gnm1.ann1.07C08N	0	0	0	0	0	0	0	0	0	0	0
arahy.Tifrunner.gnm1.ann1.07CG3L	0	0.568665	0	0.220434	0.110903	0.193146	0.253161	0.167382	0	0	0.474063
arahy.Tifrunner.gnm1.ann1.07D3V4	0	0	0	0	0	0	0	0	0	0	0
arahy.Tifrunner.gnm1.ann1.07DJUP	0.171215	0.140081	0	0	1.64096	0	0	0.943027	0.377598	0	0.0857167
arahy.Tifrunner.gnm1.ann1.07DPKN	0	0	0	0	0	0.0383231	0	0.0638551	0	0	0
arahy.Tifrunner.gnm1.ann1.07E48G	0	0	0	0	0	0	0	0	0	0	0
arahy.Tifrunner.gnm1.ann1.07EMGU	51.4565	79.7372	21.0888	86.3058	43.3165	30.0345	53.1179	41.2763	56.7024	31.9538	96.7051
arahy.Tifrunner.gnm1.ann1.07EWQF	57.0911	18.8825	16.1407	18.1224	25.6156	25.2441	26.3622	20.4186	27.4051	28.306	16.9716
arahy.Tifrunner.gnm1.ann1.07FLX2	0	0	0	0	0	0	0	0	0	0	0
arahy.Tifrunner.gnm1.ann1.07HD95	0	0	0	0	0.0478946	0	0.0528307	0	0	0	0.04129
arahy.Tifrunner.gnm1.ann1.07J3HR	12.0295	5.02162	20.7489	7.16092	8.16727	6.18963	7.9424	4.94288	5.31775	10.2429	3.26982
arahy.Tifrunner.gnm1.ann1.07JFIQ	0.027227	0	0	0.191465	0.115159	0.205218	0.283618	0.0509	0.201715	0.13944	0.0412948
arahy.Tifrunner.gnm1.ann1.07JIFF	0	0	0	0	0	0	0	0	0	0	0
arahy.Tifrunner.gnm1.ann1.07JMFK	0	0	0	0	0	0	0	0	0	0	0
arahy.Tifrunner.gnm1.ann1.07JV5W	0	0.0650569	0	0	0.027019	0	0	0	0.0143061	0	0
arahy.Tifrunner.gnm1.ann1.07KL3U	0.267722	0.0994301	0	0.325379	0.504402	0.294942	0.215059	0.232355	0.516597	0.151754	0.218295
arahy.Tifrunner.gnm1.ann1.07L2J4	0	0	0	0	0	0	0	0	0	0	0
arahy.Tifrunner.gnm1.ann1.07LUT5	0	0	0	0	0	0	0	0	0	0	0
arahy.Tifrunner.gnm1.ann1.07MBFI	0	0	0	0	0	0	0	0	0	0	0
arahy.Tifrunner.gnm1.ann1.07MWYB	0	0	0	0	0	0	0	0	0	0	0
arahy.Tifrunner.gnm1.ann1.07MYST	0.692866	1.2697	1.34231	1.35825	1.17927	0.747946	0.825684	0.937953	0.723198	0	1.03314
arahy.Tifrunner.gnm1.ann1.07NAB6	0	0	0	0	0	0	0	0	0	0	0
arahy.Tifrunner.gnm1.ann1.07PP75	12.4382	2.66356	5.06395	2.23492	2.86804	2.15133	3.44012	2.34382	1.84423	8.37908	2.27838
arahy.Tifrunner.gnm1.ann1.07PPDP	8.23e-05	0	0	0	0	5.55e-05	8.21e-05	0	8.35e-05	7.47e-05	0
arahy.Tifrunner.gnm1.ann1.07Q55L	2.94617	3.01503	6.34839	2.6352	2.13226	3.30379	2.77725	2.76755	3.1223	3.9328	3.36159
arahy.Tifrunner.gnm1.ann1.07R3J0	0	0	0	0	0	0	0	0	0	0	0
arahy.Tifrunner.gnm1.ann1.07R66E	2.12736	0.964115	1.9096	0.736287	0	0.493987	5.81e-05	0.824069	0	0.0204815	0.425066
arahy.Tifrunner.gnm1.ann1.07RE6Z	0.221576	0.493211	0	0.193614	1.12e-05	0.943813	0.888412	1.04337	0.830016	0	0.777258
arahy.Tifrunner.gnm1.ann1.07RGV5	0	0	0	0	0	0	0	0	0	0	0
arahy.Tifrunner.gnm1.ann1.07RNNT	2.06794	3.14989	0	4.49674	6.19227	2.82944	2.56243	2.19948	5.51802	2.07465	2.24551
arahy.Tifrunner.gnm1.ann1.07RPJW	4.01015	7.18566	12.9164	4.57328	4.20151	4.36437	4.74497	5.58014	6.7767	5.55251	5.09731
arahy.Tifrunner.gnm1.ann1.07S39J	0.221941	0.123445	0	0.239937	0.463127	0.283122	0.3723	0.309925	0.411719	0.116352	0.0517458
arahy.Tifrunner.gnm1.ann1.07S74W	2.1918	2.37374	0.0240236	1.86235	1.71513	2.1223	2.07869	1.99726	1.78568	1.45673	1.95755
arahy.Tifrunner.gnm1.ann1.07SDIU	0	0	0	0	0	0	0	0	0	0	0
arahy.Tifrunner.gnm1.ann1.07SUKG	7.3814	7.83608	4.33279	10.2226	6.78718	7.09846	6.94723	6.2016	5.73574	10.72	8.72044
arahy.Tifrunner.gnm1.ann1.07T9WF	1.86495	1.5593	0.667625	1.73566	1.47651	1.45754	2.03878	2.5634	1.9811	2.86351	2.66206
arahy.Tifrunner.gnm1.ann1.07TBCA	0	0	0	0	0	0	0	0	0	0	0
arahy.Tifrunner.gnm1.ann1.07U2AI	0	0	0	0	0	0	0	0	0	0	0
arahy.Tifrunner.gnm1.ann1.07VZ9L	0.0382659	0.0692364	0	0.0167991	0.050217	0.0144222	0.090771	0.0239725	0.14211	0.141102	0.0434733
arahy.Tifrunner.gnm1.ann1.07VZZ3	0.44962	0.850545	2.91	0.471289	0.31381	0.677666	0.344517	0.455089	0.126761	2.21308	0.473987
arahy.Tifrunner.gnm1.ann1.07WNF7	3.23298	3.48399	3.23884	2.37334	2.88439	2.12221	3.31726	3.24218	2.14583	1.70107	2.83356
arahy.Tifrunner.gnm1.ann1.07WNVU	0	0	0	0.0855127	0.171651	0.149058	0	0	0	0	0.0736172
arahy.Tifrunner.gnm1.ann1.07XRB4	0	0	0	0	0	0	0	0	0	0	0
arahy.Tifrunner.gnm1.ann1.07YC75	3.51492	3.14447	4.46965	3.32113	3.50526	2.56885	4.42019	3.14146	3.42882	3.69173	2.72978
arahy.Tifrunner.gnm1.ann1.07YELL	6.29449	9.0468	1.77206	7.65188	10.5137	10.7684	9.56689	20.8738	10.0673	2.45478	16.0002
arahy.Tifrunner.gnm1.ann1.07YFDW	0	0	0	0.453071	0.305133	0.266843	0.355195	0	0	0	0.129723
arahy.Tifrunner.gnm1.ann1.07YFUR	0	0	0	0.022526	0.0673768	0	0	0	0.023924	0.697	0.213708
arahy.Tifrunner.gnm1.ann1.07YHC2	0	0	0.40661	0	0	0	0	0	0	0.116198	0
arahy.Tifrunner.gnm1.ann1.07YSYM	0.387826	3.1408	2.36299	1.98885	2.11389	2.48417	1.48775	2.64092	1.55155	0.433019	1.34958
arahy.Tifrunner.gnm1.ann1.07YYGV	0	0	0	0	0	0	0	0	0	0	0
arahy.Tifrunner.gnm1.ann1.07ZIFT	0	0	0	0	0	0.0613893	0	0.0257216	0.0381969	0	0
arahy.Tifrunner.gnm1.ann1.08076P	0.864853	1.13933	0	2.06635	2.92616	2.15708	1.69558	1.17188	3.41061	0.521651	1.24002
arahy.Tifrunner.gnm1.ann1.0811LV	0	0.177668	0	0.317614	0.197862	0.102321	0.0859772	0.156114	0.231436	0	0.0342441
arahy.Tifrunner.gnm1.ann1.081E2U	18.2872	12.2838	60.2158	8.8593	8.94857	6.48712	9.70981	8.34816	4.33898	38.1361	4.0187
arahy.Tifrunner.gnm1.ann1.081SLL	0.0132703	0	0	0.0349959	0.0813209	0	0.0251295	0	0.0491479	0.0830779	0.0100641
arahy.Tifrunner.gnm1.ann1.0825KH	0.999722	2.65132	0	1.78494	1.36883	0.632051	1.17679	1.14019	2.15274	0.623051	1.31985
arahy.Tifrunner.gnm1.ann1.082NQD	142.78	40.2285	233.423	59.516	90.6185	78.8486	110.126	68.4965	81.0308	133.639	45.5255
arahy.Tifrunner.gnm1.ann1.082PYS	0	0	0	0	0	0	0	0	0	0	0
arahy.Tifrunner.gnm1.ann1.082QI3	0	0	0	0	0	0	0	0	0	0	0
arahy.Tifrunner.gnm1.ann1.083TJ3	210.251	329.421	78.5292	345.8	168.633	179.463	284.448	96.5546	272.262	151.595	241.121
arahy.Tifrunner.gnm1.ann1.0842UC	0	0	0	0	0	0	0	0	0	0	0
arahy.Tifrunner.gnm1.ann1.0845WK	0	0	0	0	0	0	0	0	0	0	0
arahy.Tifrunner.gnm1.ann1.0849LN	0	0	0	0	0	0	0	0	0	0	0
arahy.Tifrunner.gnm1.ann1.084TER	0	0	0	0	0	0	0	0	0	0	0
arahy.Tifrunner.gnm1.ann1.084XQ4	0	0	0	0	0	0	0	0	0	0	0
arahy.Tifrunner.gnm1.ann1.085SIZ	0.0850654	0	0	0.0497008	0.0743473	0.0213718	0.0269947	0	0	0	0.0428624
arahy.Tifrunner.gnm1.ann1.08738Y	0	0	0	0	0	0	0	0	0	0	0
arahy.Tifrunner.gnm1.ann1.087C8T	2.58493	2.49527	0	2.91515	2.9571	3.32739	2.98178	2.96555	1.69901	2.25508	3.08678
arahy.Tifrunner.gnm1.ann1.087IU6	0.87086	2.48809	3.67918	3.64139	1.8463	1.56106	2.55675	1.91807	2.59278	1.22858	1.65659
arahy.Tifrunner.gnm1.ann1.087TPC	0	0	0	0	0	0	0	0	0	0	0
arahy.Tifrunner.gnm1.ann1.0880BE	0.915594	1.01951	2.10137	0.634034	0.737396	0.853581	1.23677	0.710767	0.784775	0.913303	0.546856
arahy.Tifrunner.gnm1.ann1.08A6RN	0	0	0	0	0	0	0	0	0	0	0
arahy.Tifrunner.gnm1.ann1.08AYB8	0	0	0	0	0	0	0	0	0	0	0
arahy.Tifrunner.gnm1.ann1.08BDP4	27.0718	2.97026	1.29655	5.61861	14.1921	6.58614	16.5541	11.5689	3.02048	28.9108	5.61931
arahy.Tifrunner.gnm1.ann1.08CBNB	0	0	0	0.233717	0.237649	0	0	0.188867	0	0	0.19991
arahy.Tifrunner.gnm1.ann1.08CHDU	0.264016	1.20908	0	0.65642	0.404092	0.679937	0.397052	0.400143	0.715895	0.598151	1.46544
arahy.Tifrunner.gnm1.ann1.08CHYH	0	0.364691	0	0	0	0.282593	0	0.0593785	0.113525	0	0.208761
arahy.Tifrunner.gnm1.ann1.08CWXL	0	0	0	0	0	0	0	0	0	0	0
arahy.Tifrunner.gnm1.ann1.08DVSW	0	0	0	0	0	0	0	0	0	0	0
arahy.Tifrunner.gnm1.ann1.08EL86	23.0073	19.2009	12.1436	9.62331	7.76746	14.0515	13.6398	14.0097	7.67941	26.4469	13.8235
arahy.Tifrunner.gnm1.ann1.08FBKR	0	0	0	0	0	0	0	0	0	0	0
arahy.Tifrunner.gnm1.ann1.08FCR9	8.42134	7.07026	0	8.61442	18.0102	13.1443	11.9795	3.97513	13.6442	3.87763	5.1027
arahy.Tifrunner.gnm1.ann1.08G0EU	2.51072	5.32203	0	3.23833	4.66942	2.26887	3.71384	4.66525	3.68003	1.21125	3.15739
arahy.Tifrunner.gnm1.ann1.08G4N8	0	0	0	0	0	0	0	0	0	0	0
arahy.Tifrunner.gnm1.ann1.08G8AR	0.0960678	10.9163	0	9.87807	10.7116	9.08076	6.89938	7.94958	10.1358	0	9.97545
arahy.Tifrunner.gnm1.ann1.08H2K0	58.126	46.1279	19.983	50.535	80.5294	111.647	93.2431	128.591	66.7124	35.4611	34.8362
arahy.Tifrunner.gnm1.ann1.08HL34	4.79675	4.44768	0.0552276	3.28121	2.69379	3.01768	3.35187	3.39965	4.14864	4.2536	2.48305
arahy.Tifrunner.gnm1.ann1.08HL65	3.3909	0.943177	4.49596	1.84004	2.0291	3.66576	2.50062	3.56805	2.13651	2.52667	1.35073
arahy.Tifrunner.gnm1.ann1.08HVH9	0	0	0	0	0	0	0	0	0	0	0
arahy.Tifrunner.gnm1.ann1.08HXJP	0	0	0	0	0	0	0	0	0	0	0
arahy.Tifrunner.gnm1.ann1.08HZBK	0	0	0	0	0	0	0	0.0547607	0	0	0
arahy.Tifrunner.gnm1.ann1.08IJVF	0.448699	0.105306	0	0.559932	0.196265	0.0123941	0.492658	0.000296345	0	0	0.146319
arahy.Tifrunner.gnm1.ann1.08JA7Z	1.20147	2.58513	0	1.07892	0.341215	1.19986	0.515035	0.529043	1.26134	1.45665	0.930436
arahy.Tifrunner.gnm1.ann1.08JLIV	0	0	0	0	0	0	0	0	0	0	0
arahy.Tifrunner.gnm1.ann1.08KM7B	0	0	0	0	0	0	0	0	0	0	0
arahy.Tifrunner.gnm1.ann1.08LC4Y	0	0.0276388	0	0	0	0	0.0435118	0.0071814	0	0	0.0348884
arahy.Tifrunner.gnm1.ann1.08LKRL	0	0	0	0	0	0	0	0	0	0	0
arahy.Tifrunner.gnm1.ann1.08LYWQ	1.01505	0.886915	1.30688	0.865771	0.92482	1.33717	1.17338	1.14594	1.25136	1.11641	1.06602
arahy.Tifrunner.gnm1.ann1.08MLA9	0	0	0	0	0.0286199	0	0	0	0	0	0.024737
arahy.Tifrunner.gnm1.ann1.08N3SS	0	0	0	0	0	0	0	0	0	0	0.508594
arahy.Tifrunner.gnm1.ann1.08NIWM	0.69346	0.273646	0	0.323156	0.126868	0.374886	0.787257	0.297255	0.334314	1.4129	1.55e-05
arahy.Tifrunner.gnm1.ann1.08NMG0	0	0.0361414	0	0	0	0	0	0	0	0.130682	0
arahy.Tifrunner.gnm1.ann1.08NT18	0	0	0	0	0	0	0	0	0	0	0
arahy.Tifrunner.gnm1.ann1.08P6PE	0	0	0	0	0	0	0	0	0	0	0
arahy.Tifrunner.gnm1.ann1.08PUCD	0	0	0	0	0	0	0	0	0	0	0
arahy.Tifrunner.gnm1.ann1.08QMYU	15.6497	19.0654	6.75637	13.7838	5.91265	17.5676	13.147	14.9371	8.60316	15.7048	24.8795
arahy.Tifrunner.gnm1.ann1.08QY2G	0	0	0	0	0	0	0	0	0	0	0
arahy.Tifrunner.gnm1.ann1.08QZGW	1.97365	4.25805	1.19391	3.88842	3.59057	2.72877	3.17908	3.64899	4.67909	1.79245	3.83445
arahy.Tifrunner.gnm1.ann1.08RMNX	0.99619	0.937865	0	1.01624	1.01298	0.942972	1.16675	0.770385	1.22834	0.655671	1.12196
arahy.Tifrunner.gnm1.ann1.08RSMA	0	0	0	0	0	0	0	0	0	0	0
arahy.Tifrunner.gnm1.ann1.08S4VV	0.17622	0.000764785	0	0.258875	7.64e-05	0.000932028	0.238998	0.269686	1.01841	0	0.366717
arahy.Tifrunner.gnm1.ann1.08SQ5V	0	0.0249199	0	0.144971	0.270885	0.093371	0.0391995	0.0647047	0.498712	0	0.0156311
arahy.Tifrunner.gnm1.ann1.08T3T7	0	0	0	0	0	0	0	0	0	0	0
arahy.Tifrunner.gnm1.ann1.08TDR6	0	0	0	0	0	0	0	0	0	0	0
arahy.Tifrunner.gnm1.ann1.08TEND	1.78305	1.60639	4.74279	1.49003	1.51814	1.38896	1.48011	1.63884	1.68497	2.54734	1.87204
arahy.Tifrunner.gnm1.ann1.08TT31	0	0	0	0	0	0	0	0	0	0	0
arahy.Tifrunner.gnm1.ann1.08TZJZ	0	0	0	0	0.0335242	0	0	0	0	0	0
arahy.Tifrunner.gnm1.ann1.08U2Q7	0	0	0	0	0	0	0	0	0	0	0
arahy.Tifrunner.gnm1.ann1.08U2RY	1.77226	0.800622	12.3856	1.96331	1.67823	1.20079	0.710391	2.11476	0.35523	5.83813	0.77834
arahy.Tifrunner.gnm1.ann1.08UKT4	0	0	0	0	0	0	0	0	0	0	0
arahy.Tifrunner.gnm1.ann1.08UNPH	0	0	0	0.0710698	0	0.0617451	0	0	0	0	0
arahy.Tifrunner.gnm1.ann1.08UV73	0.36483	0.489467	0.444407	2.30261	0.901491	0	0.344898	0	0	0.198736	0
arahy.Tifrunner.gnm1.ann1.08V5V4	0.138639	0.216885	0	0.231527	0.497582	0.21947	0.118166	0.156027	0.513605	0.181419	0.189232
arahy.Tifrunner.gnm1.ann1.08VBYE	1.57222	1.24267	1.36844	1.05435	1.18351	1.01948	1.17003	0.910053	1.25435	1.24829	1.01203
arahy.Tifrunner.gnm1.ann1.08WRUD	0.022629	0	0	0.00994993	0.0099072	0.00852936	0.0107054	0.00706745	0	0	0
arahy.Tifrunner.gnm1.ann1.08WXTV	6.87405	3.50124	5.30495	4.17967	3.75444	4.64507	3.52763	3.13075	2.40507	8.47295	3.89551
arahy.Tifrunner.gnm1.ann1.08WZ1E	60.8455	36.0431	69.2101	34.5902	31.5407	42.4911	42.2913	56.8009	32.3447	62.7367	38.5865
arahy.Tifrunner.gnm1.ann1.08YD9Z	0	0	0	0	2.6205	0.777549	0	1.08749	0.576221	0	0.359514
arahy.Tifrunner.gnm1.ann1.08YFHJ	0	0	0	0	0	0	0	0	0	0	0
arahy.Tifrunner.gnm1.ann1.08YI9Q	0.217629	1.11975	0	1.93158	1.59319	1.27126	0.931954	1.57265	1.54649	0.245825	1.15171
arahy.Tifrunner.gnm1.ann1.08YRK9	2.71555	27.8423	0	25.0872	25.1978	18.1949	13.5687	25.5087	23.7004	0.450034	14.3996
arahy.Tifrunner.gnm1.ann1.091A4A	2.84488	1.90668	6.10875	0.542519	0.796232	0.659715	0.975117	0.413978	0.30725	3.83254	0.742941
arahy.Tifrunner.gnm1.ann1.091D1Z	0	0	0	0	0	0	0	0.0342052	0	0	0
arahy.Tifrunner.gnm1.ann1.091ESP	0	0	0	0	0	0	0	0	0	0	0
arahy.Tifrunner.gnm1.ann1.091QIK	1.47897	1.84833	2.57704	1.56812	1.38876	1.25079	1.86463	1.42311	0.920527	1.58689	1.40737
arahy.Tifrunner.gnm1.ann1.0925NS	0.0214223	0.0410694	0	0.0150923	0.00750885	0.00969009	0.0283048	0	0.0671578	0	0
arahy.Tifrunner.gnm1.ann1.092K8V	0.0827568	0.126044	0	0.144679	0.0722276	0.24947	0	0.104562	0.15528	0.463787	0.249463
arahy.Tifrunner.gnm1.ann1.092XVY	0	0	0	0	0	0	0	0	0	0	0
arahy.Tifrunner.gnm1.ann1.093KP0	1.74656	1.15613	0	0.723907	0.72811	0.623489	1.00899	0.387502	0.288959	1.03026	0.795407
arahy.Tifrunner.gnm1.ann1.093LPU	0.378267	2.06307	0	1.10734	0.567391	0.665317	0.256265	0.225594	1.4542	0.224945	0.764181
arahy.Tifrunner.gnm1.ann1.093PIN	0	0	0	0	0	0	0	9.52e-07	0.065724	0	0
arahy.Tifrunner.gnm1.ann1.094T1L	0	0	0	0	0	0	0	0	0	0	0
arahy.Tifrunner.gnm1.ann1.095TGF	2.49618	5.9314	2.80805	6.56066	8.35857	3.13044	3.62366	2.79663	5.39324	0.135199	5.1781
arahy.Tifrunner.gnm1.ann1.095X5J	0	6.29e-05	0	0.392894	0.000281024	0.00401192	0.0537717	0.00015344	4.36e-05	0	4.85e-05
arahy.Tifrunner.gnm1.ann1.096T0J	0	0	0	0	0	0	0	0	0	0	0
arahy.Tifrunner.gnm1.ann1.09736N	0.0832845	0.0125671	0	0.0365503	0.109276	0.0470833	0.0395361	0.0261042	0.0773851	0.118007	0
arahy.Tifrunner.gnm1.ann1.097QD2	0	0	0	0	0	0	0	0	0	0	0
arahy.Tifrunner.gnm1.ann1.098P1D	0	0	0	0	0	0	0	0	0	0	0
arahy.Tifrunner.gnm1.ann1.0990KC	4.80636	5.67989	2.22975	4.39976	4.9439	7.62747	5.00442	6.99867	6.88201	4.74162	7.19484
arahy.Tifrunner.gnm1.ann1.09991I	0	0.805398	0	0	0	0	0.31686	0	0.280422	0	0.217203
arahy.Tifrunner.gnm1.ann1.099TXP	0.730765	1.17331	0	0.911408	0.865286	1.11186	0.770781	1.03386	0.926481	0.540605	1.29651
arahy.Tifrunner.gnm1.ann1.09A9GY	0	0	0	0	0	0	0	0	0	0	0
arahy.Tifrunner.gnm1.ann1.09AHRV	0	0	0	0	0	0	0	0	0	0	0
arahy.Tifrunner.gnm1.ann1.09C040	0	0	0	0	0	0	0	0	0	0	0
arahy.Tifrunner.gnm1.ann1.09CHBQ	0.0676525	0	0	0	0	0	0	0	0	0	0.0170666
arahy.Tifrunner.gnm1.ann1.09CI3V	0	0.104159	0	0.120112	0.179774	2.01661	0.163644	1.18874	0.384911	0.385979	0.776778
arahy.Tifrunner.gnm1.ann1.09CWRL	0	0	0	0	0	0	0	0	0	0	0
arahy.Tifrunner.gnm1.ann1.09D7IH	0	0	0	0	0	0	0	0	0	0	0
arahy.Tifrunner.gnm1.ann1.09DLU7	13.4114	10.645	46.2751	10.2151	8.66909	7.73254	12.9199	11.1506	12.7552	17.946	9.2641
arahy.Tifrunner.gnm1.ann1.09ED9P	0	0	0	0	0	0	0	0	0	0	0
arahy.Tifrunner.gnm1.ann1.09EZ08	0.794329	0.290137	0	0.347285	0.277356	0.149659	0.303741	0.1003	0.335086	0.935682	0.149708
arahy.Tifrunner.gnm1.ann1.09F2IP	0.0711283	0.143291	0	0.103991	0.124395	0.214453	0.0450678	0.148788	0.110299	0	0.0358775
arahy.Tifrunner.gnm1.ann1.09FGJA	4.59799	7.6625	0	5.8058	4.52429	5.22796	4.93178	6.0253	4.52541	2.47762	5.04711
arahy.Tifrunner.gnm1.ann1.09GK0V	0.0865358	0.57363	0	0.380039	0.257459	0.495753	0.410273	0.585089	0.305042	0	0.550773
arahy.Tifrunner.gnm1.ann1.09GV4T	13.4357	9.00476	24.1818	8.76477	6.40122	7.494	10.1567	7.74234	7.51497	17.7814	8.58766
arahy.Tifrunner.gnm1.ann1.09H02D	0	0	0	0	0	0	0	0	0	0	0
arahy.Tifrunner.gnm1.ann1.09H0XY	0	0	0	1.0109	1.23071	0	0	0	0	0	0
arahy.Tifrunner.gnm1.ann1.09HEKB	0.20223	1.06164	0	0.94087	0.636859	1.11279	0.211156	0.26616	0.901692	0.298102	0.290945
arahy.Tifrunner.gnm1.ann1.09HRLI	1.83871	3.17817	0	4.05297	5.17227	2.77195	3.96764	3.52347	4.15483	2.7236	3.30616
arahy.Tifrunner.gnm1.ann1.09IS21	1.59883	2.13096	5.28461	1.29912	1.16863	2.1472	1.30106	1.66343	1.11171	2.67339	2.52628
arahy.Tifrunner.gnm1.ann1.09JDW0	0.0586846	0	0	0	0	0	0	0	0	0	0
arahy.Tifrunner.gnm1.ann1.09JGDD	0.625535	1.87255	0	1.85171	1.15007	1.2718	1.30672	1.38202	1.49027	0.138569	1.87885
arahy.Tifrunner.gnm1.ann1.09KCYQ	0	0.0414882	0	0	0	0	0	0	0.018245	0	0.00748971
arahy.Tifrunner.gnm1.ann1.09KEBU	0.239101	0.511876	0	0.170027	0.0190114	0.28295	0.144508	0.241651	0.309004	0.246265	0.284016
arahy.Tifrunner.gnm1.ann1.09KNS5	2612.15	1125.59	2400.26	1318	1920.5	1427.26	2191.36	1673.76	1665.71	1791.93	1222.03
arahy.Tifrunner.gnm1.ann1.09LLN4	0	0	0	0	0	0	0	0	0	0	0
arahy.Tifrunner.gnm1.ann1.09LR4A	2.0258	2.29257	0	2.14146	2.38633	2.22747	2.15037	2.12479	2.35734	1.02181	2.35547
arahy.Tifrunner.gnm1.ann1.09M2FB	6.0951	9.33735	0	5.35106	3.74419	1.83619	5.00139	4.09671	3.54749	6.46391	1.3158
arahy.Tifrunner.gnm1.ann1.09MUKR	1.57916	2.48878	2.8277	2.28907	1.56114	1.34556	2.00055	1.13427	0.979144	2.92816	1.74924
arahy.Tifrunner.gnm1.ann1.09PM8L	0.084463	0.367395	0	0.0732015	0	0	0	0	0	0	0.0630414
arahy.Tifrunner.gnm1.ann1.09PUMV	2.22688	1.73933	4.33933	1.15494	2.03413	1.34503	1.57186	1.85929	1.71654	1.62112	1.29008
arahy.Tifrunner.gnm1.ann1.09PW0C	7.02674	10.2302	5.0183	7.66315	6.61849	17.3129	9.28882	14.4394	7.8736	7.09583	14.8776
arahy.Tifrunner.gnm1.ann1.09Q3UX	0	0	0	0	0	0	0	0.0576557	0	0	0
arahy.Tifrunner.gnm1.ann1.09RFUL	0	0	0	0	0	0	0	0	0	0	0
arahy.Tifrunner.gnm1.ann1.09RNQG	0	0	0	0	0	0	0	0	0	0	0
arahy.Tifrunner.gnm1.ann1.09RPR7	0	0	0	0	0	0	0	0	0	0	0
arahy.Tifrunner.gnm1.ann1.09RZEI	0	0	0	0	0	0	0	0	0	0	0
arahy.Tifrunner.gnm1.ann1.09T8EW	4.44671	2.10685	9.87133	3.13129	3.66543	3.19601	3.50493	2.99103	2.51056	1.63847	2.07899
arahy.Tifrunner.gnm1.ann1.09TZAG	0	0	0	0	0	0	0	0	0	0	0
arahy.Tifrunner.gnm1.ann1.09V7NE	0	45.1762	0.520568	41.0757	5.26206	9.55949	7.82154	8.70802	13.3028	0	75.0909
arahy.Tifrunner.gnm1.ann1.09VTBX	0	0	0	0	0	0	0	0	0	0	0
arahy.Tifrunner.gnm1.ann1.09X96J	64.6985	37.7559	36.7352	40.1721	48.3263	44.7271	58.9245	45.5256	33.8394	52.6837	37.8791
arahy.Tifrunner.gnm1.ann1.09X9QY	0	0	0	0	0	0	0	0	0	0	0
arahy.Tifrunner.gnm1.ann1.09XT1N	4.79694	3.78117	6.01896	3.19957	3.16768	4.84651	3.6885	3.98977	3.75414	3.69257	3.8016
arahy.Tifrunner.gnm1.ann1.09XZQE	2.46661	0.0696372	2.17267	0.349376	3.25719	3.09865	3.16205	0.941086	2.6461	2.59888	2.6598
arahy.Tifrunner.gnm1.ann1.09Z0E1	0	0.0362875	0	0.0703946	0.175372	0	0	0.0125633	0.148964	0	0.121444
arahy.Tifrunner.gnm1.ann1.09ZGYD	0	0.59205	0	0.505321	0.2004	0.288862	0.281305	0.35356	1.28633	0	1.08273
arahy.Tifrunner.gnm1.ann1.09ZXWH	0	0.18523	0	0.0529228	4.23e-05	0.126921	9.79e-06	0.0353705	0.0505873	0	0.0690898
arahy.Tifrunner.gnm1.ann1.0A10RK	0	0	0	0	0	0	0	0	0	0	0
arahy.Tifrunner.gnm1.ann1.0A14NI	0	0	0	0	0	0	0	0	0	0	0
arahy.Tifrunner.gnm1.ann1.0A1ABD	8.26608	5.44215	11.4409	6.88629	9.77994	7.50467	10.1208	6.91504	9.69194	5.59635	5.8695
arahy.Tifrunner.gnm1.ann1.0A1ITQ	0	0	0	0	0	0	0	0	0	0	0
arahy.Tifrunner.gnm1.ann1.0A1KUW	0	0	0	0	0	0	0	0	0	0	0
arahy.Tifrunner.gnm1.ann1.0A1TZX	2.23376	1.19868	0	0.0486864	0	1.13615	0.161103	0.603059	0.0527513	5.34089	0.838958
arahy.Tifrunner.gnm1.ann1.0A2T8K	0.356978	0.308696	0	0	0.24844	0.10758	0.276199	0	0.135887	0	0.0534435
arahy.Tifrunner.gnm1.ann1.0A2U5U	49.3656	45.0725	22.5694	29.7341	28.5235	11.6948	41.9365	37.8568	21.64	33.657	11.3096
arahy.Tifrunner.gnm1.ann1.0A57X0	0.813113	1.52807	3.33957	1.64912	1.22636	1.44845	1.23539	0.839163	1.69552	1.91019	1.89588
arahy.Tifrunner.gnm1.ann1.0A6Q27	1.07101	0.646485	0.677834	0.626674	0.440851	0.775636	0.797571	0.500276	0.663483	1.40431	0.604145
arahy.Tifrunner.gnm1.ann1.0A6Y9S	0	0.0836799	0	0.226566	0.228047	0	0.130349	0	0	0	0
arahy.Tifrunner.gnm1.ann1.0A7D8K	0	0	0	0	0	0	0	0	0	0	0
arahy.Tifrunner.gnm1.ann1.0A7DRV	0.253125	0.318112	0	0.951063	0.151116	0.251531	0.0544352	0.150935	0.191599	0.131093	1.57128
arahy.Tifrunner.gnm1.ann1.0A7WSD	8.78273	8.30878	0.0690714	5.87115	4.95118	7.64854	6.36459	7.37384	6.54746	8.14385	6.87879
arahy.Tifrunner.gnm1.ann1.0A9D4I	0	0.23402	0	0.141566	0.0805792	0.10425	0.0437482	0.0288624	0.257283	4.05e-06	3.02e-06
arahy.Tifrunner.gnm1.ann1.0AAB2E	1.94833	2.23551	1.27271	0.722897	3.1667	3.03122	2.73136	4.46957	2.48822	1.00285	3.4953
arahy.Tifrunner.gnm1.ann1.0AB4R7	0.179835	0.427372	1.52398	0.633493	0.719387	0.845351	1.04581	0.497344	0.810317	0.685952	0.505021
arahy.Tifrunner.gnm1.ann1.0AB76H	2.39418	1.96687	0	1.62999	0.816998	1.28825	1.16378	1.75788	1.39273	2.05901	1.2123
arahy.Tifrunner.gnm1.ann1.0AC10P	1.30357	1.08875	0.616691	1.2931	1.65298	1.14018	1.51054	1.23524	2.00154	0.744402	1.02827
arahy.Tifrunner.gnm1.ann1.0AC5Q4	0	0	0	0	0	0	0	0	0	0	0
arahy.Tifrunner.gnm1.ann1.0AF3IJ	4.84283	4.43376	6.76658	4.04197	3.62248	5.03614	3.84275	4.68441	3.30447	4.50816	4.03442
arahy.Tifrunner.gnm1.ann1.0AF6TW	0	0.281169	0	0.364685	0	0.485991	0.653312	0	0	0.664186	0.156404
arahy.Tifrunner.gnm1.ann1.0AGT2R	0.0736571	0	0	0	0	0	0	0	0	0	0
arahy.Tifrunner.gnm1.ann1.0AI8P2	0	0	0	0	0	0	0	0	0	0	0
arahy.Tifrunner.gnm1.ann1.0AN8KE	0	0.122596	0	0.138505	0.0788876	0.0509939	0	0.0282911	0.188734	0	0.0170666
arahy.Tifrunner.gnm1.ann1.0ANF44	0	0	0	0	0	0	0.0966667	0	0	0	0
arahy.Tifrunner.gnm1.ann1.0AP11M	0	0	0	0	0	0	0	0	0	0	0
arahy.Tifrunner.gnm1.ann1.0AQ0IW	3.46288	20.415	1.43628	21.6611	17.8806	18.2904	10.5275	26.0517	17.4428	1.06917	20.6806
arahy.Tifrunner.gnm1.ann1.0AR657	4.26374	3.36302	4.00105	3.32005	3.20695	2.95218	3.22204	2.52622	3.76185	3.80843	3.47759
arahy.Tifrunner.gnm1.ann1.0AS58E	4.08053	4.53553	6.44794	3.28434	2.63677	4.25363	3.83223	3.35229	2.70225	4.67398	5.07697
arahy.Tifrunner.gnm1.ann1.0AS7E9	2.99442	2.40628	0	4.36647	4.53979	4.13149	4.18414	2.86758	5.52194	4.43629	1.88977
arahy.Tifrunner.gnm1.ann1.0ASR8J	1.14172	1.65941	0	1.2784	1.89041	1.57466	1.47791	1.79922	1.92167	0.879458	0.882096
arahy.Tifrunner.gnm1.ann1.0AW5U2	0	0	0	0	0	0	0	0	0	0	0
arahy.Tifrunner.gnm1.ann1.0AWF5M	7.82357	17.1616	0	12.7872	10.7805	11.1431	8.98389	10.8671	14.1973	5.59598	27.7593
arahy.Tifrunner.gnm1.ann1.0AWG64	0	0	0	0	0	0	0	0	0	0.037508	0.152587
arahy.Tifrunner.gnm1.ann1.0AY0ZE	0	0	0	0	0	0	0	0	0	0	0
arahy.Tifrunner.gnm1.ann1.0AYN0M	0	0	0	0	0	0	0	0	0	0	0
arahy.Tifrunner.gnm1.ann1.0AZ5VJ	13.5462	13.1931	14.878	18.7692	12.6524	10.1484	12.9954	10.7435	11.6577	8.72986	15.5265
arahy.Tifrunner.gnm1.ann1.0B02IH	0	9.88e-05	0	0.000146342	0	0.000143455	2.68e-05	0.000142302	5.17e-05	0	0.000144665
arahy.Tifrunner.gnm1.ann1.0B0JF1	0	0	0	0	0	0	0	0	0	0	0
arahy.Tifrunner.gnm1.ann1.0B12YU	0	0	0	0	0	0	0	0	0	0	0
arahy.Tifrunner.gnm1.ann1.0B1337	1.16781	0.56687	0	0.749171	0.642327	0.324181	0.177681	0.547776	0.523936	0	0.507223
arahy.Tifrunner.gnm1.ann1.0B1JTP	4.3919	13.7053	6.48777	9.9284	8.77046	4.42896	7.92987	7.75011	9.58968	9.99367	2.8929
arahy.Tifrunner.gnm1.ann1.0B2DCJ	0	0	0	0	0	0	0	0	0	0	0
arahy.Tifrunner.gnm1.ann1.0B2HSD	0	0	0	0.0973477	0	0	0	0.0354734	0	0	0
arahy.Tifrunner.gnm1.ann1.0B2JR4	4.31027	6.00705	6.0205	5.23226	3.69306	3.10778	3.45818	3.20051	5.09631	8.25363	1.47392
arahy.Tifrunner.gnm1.ann1.0B2YB3	2.15402	7.80654	0	4.51941	5.16647	5.15377	4.20793	5.60074	6.29782	1.38503	4.54221
arahy.Tifrunner.gnm1.ann1.0B3TGP	0.472655	0.896445	0	0.377637	0.438806	0.906939	0.447696	0.662795	0.172485	0.659895	0.608148
arahy.Tifrunner.gnm1.ann1.0B3YJA	0.387059	0.157322	0	0.225484	1.2009	0.129641	0.37046	0.0543719	1.21136	0	0.064796
arahy.Tifrunner.gnm1.ann1.0B413X	0	0	0	0.0148742	0	0.0127643	0.0963248	0.0105994	0	0	0
arahy.Tifrunner.gnm1.ann1.0B41PU	4.85863	4.39375	0	2.81036	3.85164	8.22533	4.817	6.12734	6.04328	3.77933	7.141
arahy.Tifrunner.gnm1.ann1.0B4MFB	36.9376	35.2107	16.2131	32.6489	27.603	40.2069	31.1786	48.2342	32.4077	30.7741	42.6054
arahy.Tifrunner.gnm1.ann1.0B5RYJ	0	0	0	0	0	0	0	0	0	0	0
arahy.Tifrunner.gnm1.ann1.0B6433	0	0	0	0.0224432	0	0	0	0	0	0	0
arahy.Tifrunner.gnm1.ann1.0B6HPH	5.00044	3.54734	4.93267	3.42781	3.75646	3.90046	4.37154	4.23119	3.33614	3.53979	3.32515
arahy.Tifrunner.gnm1.ann1.0B6IYK	0	5.34608	0	2.62195	3.99418	4.42172	3.21616	3.5543	3.00671	0	3.74777
arahy.Tifrunner.gnm1.ann1.0B7H6P	3.11405	4.56319	4.44154	3.99948	4.04207	4.14726	4.14757	4.79294	4.00666	3.86965	4.65961
arahy.Tifrunner.gnm1.ann1.0B7JEM	1.55603	2.67123	0	3.17735	3.93311	2.96084	2.72014	3.08188	3.8329	1.77187	2.69368
arahy.Tifrunner.gnm1.ann1.0B7PBW	4.11348	6.22247	2.23376	5.15181	5.61377	4.76731	5.98872	6.07317	5.46453	3.51156	3.92178
arahy.Tifrunner.gnm1.ann1.0B8THM	2.41982	13.0312	0	0.147395	0.446554	1.17113	1.90293	1.25878	4.14876	0	3.03901
arahy.Tifrunner.gnm1.ann1.0B901Q	0	0	0	0	0	0.0374047	0	0.0629125	0	0.0276932	0.149349
arahy.Tifrunner.gnm1.ann1.0B9AIN	0	0	0	0	0	0	0	0	0	0	0
arahy.Tifrunner.gnm1.ann1.0B9NVZ	0	0	0	0	0	0	0	0	0.193751	0	0
arahy.Tifrunner.gnm1.ann1.0B9U3I	0.119362	0.144027	0	0.157179	0.0348061	0.0899726	0.0377623	0.112197	0.0369529	0	0.0301292
arahy.Tifrunner.gnm1.ann1.0BA9QN	0	0	0	0	0	0	0	0	0	0	0
arahy.Tifrunner.gnm1.ann1.0BB13E	0	0.696433	0	0	0.0383181	0.132382	0.0840935	0.0277704	0.288752	0	0.198459
arahy.Tifrunner.gnm1.ann1.0BB5XM	0	0	0	0	0	0	0	0	0	0	0
arahy.Tifrunner.gnm1.ann1.0BBG36	15.3832	7.78148	17.4711	8.88892	11.4027	11.008	16.1645	11.4836	12.5952	13.8398	14.9468
arahy.Tifrunner.gnm1.ann1.0BBN6W	0.510311	0.446823	0	0.50194	0.835962	0.568674	0.922447	0.264641	0.430597	0.764475	0.581621
arahy.Tifrunner.gnm1.ann1.0BBY61	0	0	0	0	0	0	0	0	0	0	0
arahy.Tifrunner.gnm1.ann1.0BC81I	0	0	0	0.205591	0	0.0899281	0	0	0	0	0.0884493
arahy.Tifrunner.gnm1.ann1.0BD95F	0	0	0	0	0	0	0	0	0	0	0
arahy.Tifrunner.gnm1.ann1.0BDN0G	0	0	0.034911	0	0.00750712	0	0	0	0.00791851	0.0146721	0.00650705
arahy.Tifrunner.gnm1.ann1.0BJ33Y	0.301739	0.0152065	0	0.0220511	0.219843	0	0	0.0157881	0	0.241696	0.0950932
arahy.Tifrunner.gnm1.ann1.0BK39D	0	0	0	0	0	0	0	0	0	0	0
arahy.Tifrunner.gnm1.ann1.0BLG9X	0.319034	0.577801	0	1.99732	3.44163	0.368734	0.787665	0.0133351	4.64513	0.0964122	0.0805055
arahy.Tifrunner.gnm1.ann1.0BML12	0.474376	1.60468	0	0.0889892	0.0591939	0.153226	0	0.0213455	0.570189	0	0.28136
arahy.Tifrunner.gnm1.ann1.0BN5HQ	0.707568	2.01312	0	1.52513	1.39088	0.949141	1.23083	1.09168	1.32951	0.97396	1.02178
arahy.Tifrunner.gnm1.ann1.0BP8ZB	7.61658	5.11022	15.8167	5.7798	5.98483	5.7544	7.40222	6.61714	7.94652	9.63132	5.41781
arahy.Tifrunner.gnm1.ann1.0BPN3L	0	0	0	0	0	0	0	0	0	0	0
arahy.Tifrunner.gnm1.ann1.0BPR43	103.899	68.522	77.6934	61.0526	74.8397	106.816	121.856	112.554	82.4235	149.348	129.774
arahy.Tifrunner.gnm1.ann1.0BQ45N	0	0.0644154	0	0	0.0232625	0	0	0	0	0	0.0603627
arahy.Tifrunner.gnm1.ann1.0BQ7G9	0	0.0155883	0	0	0	0	0	0	0	0	0
arahy.Tifrunner.gnm1.ann1.0BUM6B	9.70037	3.98888	17.4605	4.04323	4.42978	4.71942	5.20627	3.33501	8.44606	10.1411	5.64517
arahy.Tifrunner.gnm1.ann1.0BWN4F	0.124774	0.104887	0	0	0.0954166	0.165104	0.116032	0.119184	0.0591145	0	0.000201919
arahy.Tifrunner.gnm1.ann1.0BX3U4	9.26957	8.78737	2.778	9.77622	9.78324	10.0467	10.5888	5.93975	15.4301	6.36429	6.62743
arahy.Tifrunner.gnm1.ann1.0BXA8A	12.3994	16.0386	0	14.5314	12.3458	15.0022	13.6155	14.9738	18.8815	5.74387	19.7678
arahy.Tifrunner.gnm1.ann1.0BXH0B	1.20146	1.32559	2.06882	1.03079	0.788764	0.819434	0.988986	1.20748	0.662483	0.813571	0.574778
arahy.Tifrunner.gnm1.ann1.0BY36D	7.72e-05	0	0	0	0	0	0	0	0	0.000161065	0
arahy.Tifrunner.gnm1.ann1.0BYT70	0	0	0	0	0	0	0	0	0	0	0
arahy.Tifrunner.gnm1.ann1.0BZR9P	0	0	0	0	0	0	0	0	0	0	0
arahy.Tifrunner.gnm1.ann1.0BZZ1B	0	0	0	0.0721256	0	0	0	0	0	0	0
arahy.Tifrunner.gnm1.ann1.0C0BSE	6.93956	14.8826	9.26289	12.8443	10.7596	6.09036	8.59593	10.7908	12.4165	11.6604	3.70823
arahy.Tifrunner.gnm1.ann1.0C0JW2	0	0	0	0	0	0	0	0	0	0	0
arahy.Tifrunner.gnm1.ann1.0C0TPY	0	0	0	0	0	0	0	0	0	0	0
arahy.Tifrunner.gnm1.ann1.0C19HY	0	0.0287507	0	0.0630771	0.18843	0	0	0	0.0221269	0	0.00907016
arahy.Tifrunner.gnm1.ann1.0C334A	0	0.0530899	0	0.103552	0.102111	0.220068	0.00010055	0.00010647	0.504091	0	0.0662185
arahy.Tifrunner.gnm1.ann1.0C34XQ	0	0.0206584	0.181235	0.297837	0.980685	0	0	0.0214341	0.477134	0.229725	0.179775
arahy.Tifrunner.gnm1.ann1.0C37N0	0	0	0	0	0	0	0	0	0	0	0
arahy.Tifrunner.gnm1.ann1.0C39AK	0.297434	0.240693	0.0440432	0.173617	0.173217	0.323803	0.378196	0.270561	0.154418	0	0.0998077
arahy.Tifrunner.gnm1.ann1.0C3H1P	0	0	0	0	0	0	0	0	0	0	0
arahy.Tifrunner.gnm1.ann1.0C3ILY	1.31133	0.142895	0	0.185072	0.375022	0.164498	0.885219	0.439481	0.892479	0	0.476172
arahy.Tifrunner.gnm1.ann1.0C3LLN	0	0	0	0	0	0	0	0	0	0	0
arahy.Tifrunner.gnm1.ann1.0C3NU9	0	0	0	0	0	0	0	0	0	0	0
arahy.Tifrunner.gnm1.ann1.0C3V8Z	0	9.59702	0	12.7336	9.65514	25.7058	17.5521	21.9043	25.4216	0	17.0673
arahy.Tifrunner.gnm1.ann1.0C4R8T	2.42945	1.87403	0	1.69921	1.87316	2.50225	2.09082	2.35256	1.10118	2.36111	1.31237
arahy.Tifrunner.gnm1.ann1.0C4VVF	0	0.0234698	0	0	0.0673511	0.116281	0.0737183	0.0730273	0.216842	0.324753	0.145435
arahy.Tifrunner.gnm1.ann1.0C6YUW	57.5477	48.4067	132.923	45.5631	50.635	35.6027	51.3648	56.4972	51.0513	56.0404	32.3386
arahy.Tifrunner.gnm1.ann1.0C6ZNN	0.307802	0.943729	1.0611	1.05893	0.985477	1.00205	1.53683	0.842486	1.19063	0.444843	1.16707
arahy.Tifrunner.gnm1.ann1.0C729N	0	0	0	0	0	0.135514	0	0.173658	0.172737	0	0
arahy.Tifrunner.gnm1.ann1.0C7DFX	0	0	0	0	0	7.66e-06	0	0	0	0	0
arahy.Tifrunner.gnm1.ann1.0C7LTC	0	0	0	0	0	0	0	0	0	0	0
arahy.Tifrunner.gnm1.ann1.0C8612	1.08322	1.11552	2.76416	1.42307	1.12278	1.24832	1.15496	1.34603	1.34828	1.04213	1.11443
arahy.Tifrunner.gnm1.ann1.0C87BF	0	0	0	0	0	0	0	0	0	0	0
arahy.Tifrunner.gnm1.ann1.0C8NZA	321.134	390.695	359.281	258.633	259.54	226.377	513.01	132.616	387.756	344.768	293.507
arahy.Tifrunner.gnm1.ann1.0C9A28	1.84201	0.930267	0	0.822559	0.855337	0.67934	0.749178	1.58328	1.21212	2.24299	1.18198
arahy.Tifrunner.gnm1.ann1.0C9QHL	10.5396	14.0684	14.1706	11.1823	11.4064	14.1968	11.2672	15.5623	12.4978	12.9728	16.1998
arahy.Tifrunner.gnm1.ann1.0C9UPH	0	0	0	0	0	0	0	0	0.0358439	0	0
arahy.Tifrunner.gnm1.ann1.0CA1AM	53.6228	34.9873	20.1574	60.8435	79.0336	54.4901	49.6655	47.7104	53.8286	49.8475	32.5204
arahy.Tifrunner.gnm1.ann1.0CD108	0.601985	0.0100742	0	0.793216	0.468268	0.516804	0.285346	0.429116	0.186092	0.341956	0.709622
arahy.Tifrunner.gnm1.ann1.0CE3F9	0.731187	0.236465	0	0.392023	0.356899	0.840811	0.185732	0.741122	0.260914	0	0.516529
arahy.Tifrunner.gnm1.ann1.0CFS5U	3.61882	5.47396	2.62994	5.31262	4.28056	4.72827	4.27794	5.61643	4.88538	4.43564	5.67625
arahy.Tifrunner.gnm1.ann1.0CG60X	0	0	0	0	0	0.0237013	0	0	0	0	0
arahy.Tifrunner.gnm1.ann1.0CG6IJ	1.42e-05	0.194072	1.4e-05	0.417096	1.45e-05	0.49045	0.346582	0.265572	0.293762	1.52e-05	0.572878
arahy.Tifrunner.gnm1.ann1.0CG85F	199.22	141.676	116.845	127.271	123.499	85.2527	111.738	108.562	113.658	163.446	93.9871
arahy.Tifrunner.gnm1.ann1.0CJ0KN	0	0	0	0	0	0	0	0	0	0	0
arahy.Tifrunner.gnm1.ann1.0CJK9K	0	0	0	0	0	0	0	0	0	0	0
arahy.Tifrunner.gnm1.ann1.0CK08N	2.17329	2.54816	5.37514	1.83265	1.92368	2.36378	2.06838	1.91903	2.20516	1.58451	1.87167
arahy.Tifrunner.gnm1.ann1.0CK7QX	0	0.0206584	0.0453088	0.0595675	0	0.0769267	0.0973718	0	0.0636179	0.0765751	0.333868
arahy.Tifrunner.gnm1.ann1.0CK845	0	0.062828	0	0	0	0	0	0	0	0	0
arahy.Tifrunner.gnm1.ann1.0CLU20	0	0	0	0	0	0	0	0	0	0	0
arahy.Tifrunner.gnm1.ann1.0CM1H8	0.691451	0.116022	0	0	0.109468	0.378899	0.121206	0.160146	0.0595763	1.42764	0.28286
arahy.Tifrunner.gnm1.ann1.0CM1YA	0	0	0	0	0	0	0	0	0	0	0
arahy.Tifrunner.gnm1.ann1.0CM7KK	0	0	0	0.25759	0	0	0	0.209977	0.649279	0	0
arahy.Tifrunner.gnm1.ann1.0CMJ96	0.583129	0.319561	1.10979	0.530911	0.412112	0.231365	0.541845	0.402423	0.529698	0.460744	0.395962
arahy.Tifrunner.gnm1.ann1.0CN3DG	0	0	0	0	0	0	0	0	0	0	0
arahy.Tifrunner.gnm1.ann1.0CNB81	18.1991	18.8821	18.9241	16.8894	17.319	11.1761	16.3889	12.2542	15.2675	33.1096	11.9663
arahy.Tifrunner.gnm1.ann1.0CNS1F	0	0	0	0	0	0	0	0.236463	0	1.54716	0
arahy.Tifrunner.gnm1.ann1.0CP2Z1	1.41976	1.19198	1.98581	0.0779555	1.31669	1.75357	1.29864	1.00941	0	1.69587	1.23443
arahy.Tifrunner.gnm1.ann1.0CQJ15	0.299382	0.618544	0	0.415716	0.741646	0.188048	0.782832	0.736194	0.5342	0.409129	2.56645
arahy.Tifrunner.gnm1.ann1.0CQZ6Z	0.718931	0.911962	0.932032	1.22931	1.46698	1.47812	1.32803	1.42718	1.60738	0.494253	0.93665
arahy.Tifrunner.gnm1.ann1.0CRJ7F	5.34418	6.11952	4.08332	8.23396	11.5221	8.01275	8.39171	9.83176	10.8743	4.86901	7.93821
arahy.Tifrunner.gnm1.ann1.0CS5BR	7.62747	4.91874	4.88307	5.00117	5.57281	5.87799	6.51566	4.25217	3.31871	5.75697	4.17616
arahy.Tifrunner.gnm1.ann1.0CSB5Q	1.04504	0.439658	0	0.941188	1.67439	1.64097	1.46508	0.876172	1.48921	0.982715	0.438744
arahy.Tifrunner.gnm1.ann1.0CTM64	0	0	0	0	0	0	0	0	0	0	0
arahy.Tifrunner.gnm1.ann1.0CU6GK	1.16917	1.23896	2.28261	2.88427	3.41494	1.74593	1.55055	1.61869	2.33803	0.0499767	1.5361
arahy.Tifrunner.gnm1.ann1.0CW7N2	0	0	0	0	0	0	0	0	0	0	0
arahy.Tifrunner.gnm1.ann1.0CWX8M	0	0	0	0	0	0	0	0	0	0	0
arahy.Tifrunner.gnm1.ann1.0CX4QV	0	0	0	0	0	0	0	0	0	0	0
arahy.Tifrunner.gnm1.ann1.0CZ09I	5.0955	0.510838	1.00867	2.67791	3.34701	2.7788	6.15907	5.70227	1.41995	2.15283	3.2514
arahy.Tifrunner.gnm1.ann1.0D01QN	10.376	5.21879	7.63557	8.08093	9.94678	5.16402	7.26007	7.04379	8.84363	11.2266	5.72726
arahy.Tifrunner.gnm1.ann1.0D104X	0	0	0	0	0	0	0	0	0	0	0
arahy.Tifrunner.gnm1.ann1.0D25G8	0	0	2.17406	0	0.000282299	0.405987	0	0	0	0	0
arahy.Tifrunner.gnm1.ann1.0D280N	4.5726	3.12545	0	4.15639	4.25796	2.40649	6.20739	3.50445	1.00575	4.36345	0.320198
arahy.Tifrunner.gnm1.ann1.0D28PY	0	1.15252	0	1.0924	1.05489	0.631299	0.211425	1.03618	0.901729	1.29e-05	0.853276
arahy.Tifrunner.gnm1.ann1.0D2TP3	0	0	0	0	0	0	0	0	0	0	0
arahy.Tifrunner.gnm1.ann1.0D33HZ	0	0	0	0	0	0	0	0	0	0	0
arahy.Tifrunner.gnm1.ann1.0D471F	16.1072	9.17779	0	14.6583	10.3726	11.1709	15.2668	10.651	7.79239	19.162	12.7092
arahy.Tifrunner.gnm1.ann1.0D5YER	1.82318	1.50728	4.16274	1.4965	1.47068	1.99079	1.32762	2.22912	1.18555	2.48708	0.544969
arahy.Tifrunner.gnm1.ann1.0D67R5	2.96161	3.7308	0.860207	2.55375	2.69126	2.01794	3.37522	3.56146	2.05455	1.20555	2.72155
arahy.Tifrunner.gnm1.ann1.0D6YSB	0	0.323609	0	0.0411648	0.0102474	0.00882255	0.0332249	0.0292459	0.0974551	0	0.0621528
arahy.Tifrunner.gnm1.ann1.0D7IHD	0	0	0	0	0	0	0	0	0	0	0
arahy.Tifrunner.gnm1.ann1.0D83A8	0	0	0	0	0	0	0	0	0	0	0
arahy.Tifrunner.gnm1.ann1.0D88S7	0	1.17808	0.0405507	0.478838	0.212274	0.480629	0.289303	0.305664	0.311756	0	0.504696
arahy.Tifrunner.gnm1.ann1.0D8FTQ	6.42671	2.10946	5.98048	2.40742	2.94733	2.54875	3.30753	2.82959	2.98289	8.39851	1.65131
arahy.Tifrunner.gnm1.ann1.0D8J24	4.04295	12.9791	10.2663	9.79563	6.04366	7.16334	3.79928	7.53593	12.2642	6.81096	13.4094
arahy.Tifrunner.gnm1.ann1.0D9XYT	0	0	0	0.0591261	0	0	0	0.130316	0	0	0.0509249
arahy.Tifrunner.gnm1.ann1.0DBH4W	2.40001	2.64246	2.12901	1.708	2.57757	2.69712	2.76181	2.1733	2.41467	0.97966	1.55165
arahy.Tifrunner.gnm1.ann1.0DBY0B	1.47173	0.902885	0	0.739946	1.1344	0.725096	0.762272	0.287738	0	0	0.807734
arahy.Tifrunner.gnm1.ann1.0DC02M	10.6095	8.96188	26.9863	8.03151	9.72162	12.3151	17.0651	11.8352	12.3138	14.8362	9.069
arahy.Tifrunner.gnm1.ann1.0DD300	1.60478	2.54945	0	3.02399	1.93621	2.53932	1.78031	2.31458	2.47782	1.6939	3.40903
arahy.Tifrunner.gnm1.ann1.0DDN1X	0.902389	0.226429	0	0.95395	0.652514	0.750489	0.444805	0.352474	0.639154	0.824217	0.282048
arahy.Tifrunner.gnm1.ann1.0DE01N	0.192767	0.0584732	0	0.0562711	0.364888	0.145287	0.214399	0.161806	0.270095	0.416214	0.266883
arahy.Tifrunner.gnm1.ann1.0DE1FL	4.56589	1.97135	19.8539	2.17012	1.48645	1.61946	1.59186	1.85831	1.89352	6.51323	1.5558
arahy.Tifrunner.gnm1.ann1.0DED4Z	0	0	0	0	0	0	0	0	0	0	0
arahy.Tifrunner.gnm1.ann1.0DF5JX	0	0.0842309	0	0.17361	0.250308	0.164408	0	0.157855	0	0	0.212977
arahy.Tifrunner.gnm1.ann1.0DG4WJ	4.31699	3.01308	0	3.73312	2.27377	2.73663	2.722	3.8285	3.7592	4.64672	3.21946
arahy.Tifrunner.gnm1.ann1.0DH8ES	0.0339394	1.40128	0.0904012	0.0891337	0.0889354	0.0511588	0.129507	0.128285	1.04708	0	0.179338
arahy.Tifrunner.gnm1.ann1.0DI0KU	0	0	0	0	0	0	0	0	0	0	0
arahy.Tifrunner.gnm1.ann1.0DI5A2	0.985032	0.562427	1.24232	0.665987	1.00853	0.954565	1.33957	1.25607	1.0496	0.397171	0.489267
arahy.Tifrunner.gnm1.ann1.0DKX2X	0	0	0	0	0	0	0	0	0	0	0
arahy.Tifrunner.gnm1.ann1.0DMM9R	0	0.044391	0	0.0742701	0.0184865	0.0557	0.00998436	0.0593225	0.0585652	0	0.0320401
arahy.Tifrunner.gnm1.ann1.0DN2NX	5.94726	10.0128	19.6592	6.81565	8.55663	12.225	13.9346	8.27575	7.68014	12.4832	10.439
arahy.Tifrunner.gnm1.ann1.0DN5L0	4.6201	3.16192	7.41457	2.84021	3.51964	3.46645	4.20522	3.87116	2.96805	3.75182	2.69163
arahy.Tifrunner.gnm1.ann1.0DNT7V	0	0	0	0	0	0	0	0	0	0	0
arahy.Tifrunner.gnm1.ann1.0DQ0A3	0	0	0	0	0	0	0	0	0	0	0
arahy.Tifrunner.gnm1.ann1.0DQ71P	0	1.24581	0	0.478301	1.09294	0.49016	0.420668	0.599279	0.889777	0	0.565581
arahy.Tifrunner.gnm1.ann1.0DQ7QA	0.0328132	0.716869	0	0.143659	0.257984	0.173116	0	0.0413252	0.306606	0.0554261	0.0743274
arahy.Tifrunner.gnm1.ann1.0DQR3C	0	0.108187	0	0	0	0	0	0	0.0393942	0	0.0224941
arahy.Tifrunner.gnm1.ann1.0DR3QG	2.67719	3.8148	2.55547	2.42312	1.85111	1.86261	1.93331	1.9242	0	0	1.04483
arahy.Tifrunner.gnm1.ann1.0DR8LC	1.94238	2.37577	0.0314163	1.86823	1.71902	0.952534	1.80139	1.17474	1.91583	1.19202	1.6468
arahy.Tifrunner.gnm1.ann1.0DU9MH	0	0	0	0	0	0	0	0	0	0	0
arahy.Tifrunner.gnm1.ann1.0DV40D	195.076	227.942	13.3931	202.214	230.491	390.37	317.4	601.887	353.872	70.9665	251.871
arahy.Tifrunner.gnm1.ann1.0DXB77	0	0	0	0	0	0	0	0	0	0	0
arahy.Tifrunner.gnm1.ann1.0DY23C	0.0864608	0.0263594	0	0.226648	0	0.0325789	0	0.0546595	0	0.217826	0
arahy.Tifrunner.gnm1.ann1.0DY3J5	17.1205	12.418	26.8336	9.5096	9.12195	9.46617	10.9104	9.4668	10.6604	18.8268	9.79858
arahy.Tifrunner.gnm1.ann1.0DY7CF	6.69042	5.02846	0.855945	5.98076	3.46477	3.29502	4.53947	3.82049	3.88954	4.8977	5.48521
arahy.Tifrunner.gnm1.ann1.0DZ072	0.0295633	0.0355904	0	0.0259798	0.0905677	0.0445707	0.0140034	0.0462258	0.20544	0.00840567	0.0112065
arahy.Tifrunner.gnm1.ann1.0DZS3V	1.1758	2.76583	0.451892	2.44786	3.41525	2.43016	1.39913	2.22656	3.12488	0.854849	2.25335
arahy.Tifrunner.gnm1.ann1.0DZS51	0	0	0	0	0	0	0	0	0	0	0
arahy.Tifrunner.gnm1.ann1.0E0NWN	0	0	0	0	0	0	0	0	0	0	0
arahy.Tifrunner.gnm1.ann1.0E0YFN	0	0	0	0	0	0	0	0	0	0	0
arahy.Tifrunner.gnm1.ann1.0E0Z25	6.45287	8.23659	1.73316	7.04323	5.91649	7.16518	6.44602	7.13644	6.85112	8.17656	7.83752
arahy.Tifrunner.gnm1.ann1.0E14DC	20.9586	33.8062	6.90562	41.532	31.8579	25.9799	26.3191	43.9781	29.3454	15.402	55.2701
arahy.Tifrunner.gnm1.ann1.0E19IK	0	0	0	0	0	0	0	0	0	0	0
arahy.Tifrunner.gnm1.ann1.0E1AJJ	0.0800299	0.0893291	0	0.110592	0.0500535	0.103423	0.0216356	0.0857004	0.0528832	0.097701	0.190832
arahy.Tifrunner.gnm1.ann1.0E1GBK	0	0	0	0	0	0	0	0	0	0	0
arahy.Tifrunner.gnm1.ann1.0E3QWF	0	0.0188691	0	0	0.0271881	0	0	0	0	0	0.0470079
arahy.Tifrunner.gnm1.ann1.0E4EG2	1.14804	1.00792	0	1.08093	1.16853	1.18004	1.72418	1.11224	1.2607	0.81627	1.84896
arahy.Tifrunner.gnm1.ann1.0E4SK3	0.253628	1.33908	0	1.06876	0	0.954274	0.776057	0.514087	0.262603	0	0.549128
arahy.Tifrunner.gnm1.ann1.0E4TYB	2.7261	2.98031	0	4.05278	3.60182	4.91339	3.77668	3.56188	4.08277	2.68118	4.5587
arahy.Tifrunner.gnm1.ann1.0E4ZKW	11.7115	16.2676	2.82021	16.8653	12.9479	13.6438	11.7552	16.5094	16.1019	10.6042	16.4813
arahy.Tifrunner.gnm1.ann1.0E54W0	0.415425	0.264258	19.1604	0.237577	0.717789	1.4598	0.685726	0.272057	0.817115	5.30996	1.22589
arahy.Tifrunner.gnm1.ann1.0E5ATV	0	0	0	0	0	0	0	0	0	0	0
arahy.Tifrunner.gnm1.ann1.0E5PKF	0.296853	1.17763	0	0.148877	0.259652	0.543416	0.221476	0.518462	0.847331	0.420526	0.690237
arahy.Tifrunner.gnm1.ann1.0E5R4V	0.892301	0.862485	0	1.01277	0.837215	0.946501	0.913973	0.749246	1.26623	0.241869	0.548942
arahy.Tifrunner.gnm1.ann1.0E5TT3	0	0	0	0	0	0	0	0	0	0	0
arahy.Tifrunner.gnm1.ann1.0E5XS1	1.52177	0.33477	0	0.427505	3.25569	0.572565	1.8108	0.342725	2.10083	0	0
arahy.Tifrunner.gnm1.ann1.0E61V1	0.247599	0.546788	0	0	0	0.34304	0.346379	0	0.253293	0	0
arahy.Tifrunner.gnm1.ann1.0E65IT	6.79315	2.81306	34.732	1.29479	1.21299	0.827696	1.46445	0.903406	0.963872	8.41027	0.668787
arahy.Tifrunner.gnm1.ann1.0E68DR	0	0	0	0	0	0	0	0	0	0	0
arahy.Tifrunner.gnm1.ann1.0E6AR9	0.0499558	1.28e-05	0	0.21904	0.308055	1.38e-05	0.0817578	1.26e-05	0.209674	0	0.11336
arahy.Tifrunner.gnm1.ann1.0E6JXZ	0.0635848	0.69885	0	0.335189	0.431276	0.790859	0.180784	0.358071	0.618925	0.0722712	0.45784
arahy.Tifrunner.gnm1.ann1.0E73VR	2.23724	4.5187	2.8417	3.5695	2.43295	1.83525	2.37022	2.32672	2.53215	1.87853	4.87452
arahy.Tifrunner.gnm1.ann1.0E7D6R	2.25609	2.51131	1.45637	2.17379	1.89578	2.36744	2.03794	2.42762	1.6657	1.49072	2.26004
arahy.Tifrunner.gnm1.ann1.0E87YT	6.28561	2.88485	15.2414	3.41803	2.64011	4.1289	6.05595	1.75479	2.29424	8.25971	4.63558
arahy.Tifrunner.gnm1.ann1.0E8WJ6	0	0	0	0	0	0	0	0	0	0	0
arahy.Tifrunner.gnm1.ann1.0E9UWZ	0.673313	1.50765	0	1.64169	0.946587	0.77226	1.05941	1.17822	0.819261	0.429387	1.06183
arahy.Tifrunner.gnm1.ann1.0E9YFP	4.20717	6.3537	5.02522	8.32036	9.83477	1.88223	2.71812	3.50917	7.28676	3.05961	3.58639
arahy.Tifrunner.gnm1.ann1.0EBI7C	1.79621	1.44669	0	2.31637	2.31094	0	2.67805	2.36485	1.58672	1.47118	2.17006
arahy.Tifrunner.gnm1.ann1.0EC219	0	0	0	0	0	0	0	0	0	0	0
arahy.Tifrunner.gnm1.ann1.0EDZ2A	0	0	0	0	0	0	0	0	0	0	0
arahy.Tifrunner.gnm1.ann1.0EF7MY	0	0	0	0	0	0	0	0	0	0	0
arahy.Tifrunner.gnm1.ann1.0EHV1A	0	0.0225008	0	0.0109664	0.0436817	0.037611	0.0590333	0.0155892	0.0923574	0	0.0283839
arahy.Tifrunner.gnm1.ann1.0EHY87	0	0	0	0	0	0	0	0	0	0	0.682722
arahy.Tifrunner.gnm1.ann1.0EJ6SU	0	0	0	0	0	0	0	0	0	0	0
arahy.Tifrunner.gnm1.ann1.0ELP1Z	3.57156	5.62172	1.91195	3.94945	4.15446	3.91372	4.10509	4.67893	6.5298	5.94195	5.19226
arahy.Tifrunner.gnm1.ann1.0EN0ET	0	0	0	0.274268	0	0	0	0	0	0	0
arahy.Tifrunner.gnm1.ann1.0EN5GD	0.0479112	0.492303	0	0.567355	3.87524	0.415301	0.979105	0.105243	6.26387	0	0
arahy.Tifrunner.gnm1.ann1.0ES9VU	6.66132	3.29015	3.7847	4.58497	3.54809	3.14605	5.33512	3.7566	1.97291	4.3563	3.06821
arahy.Tifrunner.gnm1.ann1.0ET7PE	7.6407	7.43399	4.76252	5.95557	9.14297	4.65373	14.3885	10.7772	7.70313	3.26623	8.43
arahy.Tifrunner.gnm1.ann1.0EU6RV	0	0	0	0	0.0271273	0.0468004	0	0	0	0	0
arahy.Tifrunner.gnm1.ann1.0EX7CA	0	0.0597391	0	0.0287318	0.0573299	0	0.805787	0.0619877	0	0	0
arahy.Tifrunner.gnm1.ann1.0EX7F2	0.247163	0.876823	0.368069	0.651928	0.63837	0.717334	0.655047	0.571456	0.411753	0.471476	0.787439
arahy.Tifrunner.gnm1.ann1.0EYZ3J	1.43387	0.64287	2.59624	1.67546	1.74898	1.69031	1.084	0.772924	2.30429	1.5783	0.612856
arahy.Tifrunner.gnm1.ann1.0EZ7EA	0	0	0	0	0	0	0	0	0	0	0
arahy.Tifrunner.gnm1.ann1.0EZ80L	0.034852	0.223344	0	0.890022	0.539846	0	0	0.32666	0.63411	0	0.714783
arahy.Tifrunner.gnm1.ann1.0F06NC	0	0	0	0	0	0	0	0	0	0	0
arahy.Tifrunner.gnm1.ann1.0F0UP5	0	0	0	0	0	0	0	0.0906858	0	0	0
arahy.Tifrunner.gnm1.ann1.0F111G	0.760167	0.41988	0	0.658814	0.880495	0.318135	0.738735	0.488177	0.161769	0.0925005	0.756497
arahy.Tifrunner.gnm1.ann1.0F1BT2	1.59287	2.31701	0.29775	2.26069	2.66454	2.26905	2.15128	2.47681	2.14386	1.86547	2.59233
arahy.Tifrunner.gnm1.ann1.0F1RE7	5.85702	3.03597	6.03665	3.56037	3.55161	3.76815	4.50761	3.95171	2.68587	5.7919	4.1563
arahy.Tifrunner.gnm1.ann1.0F3SR2	0.636871	1.0377	0	0.711944	1.51579	0.589731	1.02369	0.793602	0.632446	0	0.835324
arahy.Tifrunner.gnm1.ann1.0F4FSZ	37.7506	10.973	77.2199	12.0864	17.5136	18.3286	21.8679	17.874	14.4328	31.029	17.1348
arahy.Tifrunner.gnm1.ann1.0F4JWJ	0	0	0	0	0	0	0	0	0	0	0
arahy.Tifrunner.gnm1.ann1.0F4L5T	0	0	0	0	0	0	0	0	0	0	0
arahy.Tifrunner.gnm1.ann1.0F4S9M	0	0	0	0	0	0	0	0	0	0	0
arahy.Tifrunner.gnm1.ann1.0F554D	4.96724	1.66586	8.72586	3.09177	3.8701	10.0875	5.65463	11.169	1.36623	10.8815	7.80502
arahy.Tifrunner.gnm1.ann1.0F5MQQ	6.66852	9.09188	2.81635	8.42529	9.09393	11.423	11.7024	13.7232	4.46853	3.80563	11.6039
arahy.Tifrunner.gnm1.ann1.0F76FX	1.05189	1.6469	1.97005	1.45806	2.53821	2.18568	1.95377	2.79894	3.20934	1.41206	3.21128
arahy.Tifrunner.gnm1.ann1.0F7AFP	15.0878	8.6011	39.3542	6.91453	8.13183	7.45063	7.19079	9.50814	8.69276	14.6643	6.49798
arahy.Tifrunner.gnm1.ann1.0F7ZXJ	0.36399	0.986824	0	1.31535	1.94922	1.25387	0.349528	1.41824	1.37282	0	0.938232
arahy.Tifrunner.gnm1.ann1.0F9H7B	4.85506	2.28225	3.68757	2.42152	1.99439	2.59296	2.94263	2.20634	1.29147	3.49524	2.23383
arahy.Tifrunner.gnm1.ann1.0F9NE8	0	0	0	0	0	0	0	0	0	0	0.0122874
arahy.Tifrunner.gnm1.ann1.0F9TFU	0	0.819233	0	0.345684	0.492157	0.305943	0	0.6389	0.283742	0.275747	0.224554
arahy.Tifrunner.gnm1.ann1.0FA8VF	0	0.642024	0	0.670888	0.822028	0.84256	0	0.497575	0.164911	0	0
arahy.Tifrunner.gnm1.ann1.0FAD3S	0	0.0109252	0	0.0159154	0.0158569	0	0.0515682	0	0	0	0.0274582
arahy.Tifrunner.gnm1.ann1.0FDZ3Y	3.22482	4.22902	7.40836	2.51156	1.1955	4.33033	2.37279	4.47238	2.54063	3.30344	6.69315
arahy.Tifrunner.gnm1.ann1.0FE5EB	0	0	0	0	0	0	0	0	0	0	0
arahy.Tifrunner.gnm1.ann1.0FEQ3F	52.1464	22.3971	22.1954	20.6562	23.0427	23.0458	27.0809	19.4055	25.8906	23.8411	21.8318
arahy.Tifrunner.gnm1.ann1.0FHV4T	0.197688	0.0298824	0	0.0650175	0.0432121	0.0745034	0	0.0155132	0	0	0.0186923
arahy.Tifrunner.gnm1.ann1.0FI6RG	0	1.44543	0	0.0535544	0.347222	0.0460773	0	0.173088	0.228255	0.17232	0.508016
arahy.Tifrunner.gnm1.ann1.0FII68	0	0	0	0	0	0	0	0	0	0	0
arahy.Tifrunner.gnm1.ann1.0FL6XI	0	0	0	0	0	0	0	0	0	0	0
arahy.Tifrunner.gnm1.ann1.0FM3Z5	5.47642	8.15834	0	8.77185	6.24268	7.10271	6.32224	7.91792	4.37065	5.63146	10.3707
arahy.Tifrunner.gnm1.ann1.0FMT0L	0	0.205337	0	0	0	0.00166708	0	0.000137003	0	0	7.47e-05
arahy.Tifrunner.gnm1.ann1.0FN7J8	0	0	0	0	0	0	0	0	0	0	0
arahy.Tifrunner.gnm1.ann1.0FNG65	1.58821	1.01119	0	1.22416	1.36431	1.42411	1.64178	1.37663	1.50577	2.89174	0.745236
arahy.Tifrunner.gnm1.ann1.0FP5K8	1.48814	1.93912	1.69719	1.08402	1.65959	0.68536	1.38391	0.731196	0.969518	5.81486	0.623042
arahy.Tifrunner.gnm1.ann1.0FPX8Z	0	0	0	0	0	0	0	0	0	0	0
arahy.Tifrunner.gnm1.ann1.0FQ4XJ	0.716907	0.481935	0	2.47547	5.2052	0.909975	1.65804	0.833144	4.91203	0.614448	0.426873
arahy.Tifrunner.gnm1.ann1.0FQ6JR	0	0	0	0	0	0	0	0	0	0	0
arahy.Tifrunner.gnm1.ann1.0FR3XP	0	0	0	0	0	1.79967	0	0	0	2.21586	2.0892
arahy.Tifrunner.gnm1.ann1.0FU07W	0.727023	1.52612	0.032281	1.7606	1.7427	1.29378	0.766989	0.98292	1.77556	0.434445	1.16637
arahy.Tifrunner.gnm1.ann1.0FU5MI	0	0	0	0	0	0	0	0	0	0	0
arahy.Tifrunner.gnm1.ann1.0FUF30	0	0	0	0	0	0	0	0	0	0	0
arahy.Tifrunner.gnm1.ann1.0FVV8A	2.7124	8.30483	0.803129	5.59879	5.45773	2.39055	3.42453	2.35366	4.14863	1.77389	4.18555
arahy.Tifrunner.gnm1.ann1.0FWB0U	7.31707	14.4477	7.65196	14.7997	11.412	12.835	10.7294	14.3667	11.0363	9.3359	20.9768
arahy.Tifrunner.gnm1.ann1.0FWC6J	0.274599	0.181147	0	0.109464	0.0436524	0.169345	0.332312	0.0940392	0	0.45172	0.0944112
arahy.Tifrunner.gnm1.ann1.0FXL97	0	0	0	0	0	0	0	0	0	0	0
arahy.Tifrunner.gnm1.ann1.0FY2NM	0.0280083	0.0505598	0	0.0492342	0.0122587	0.0527832	0.0132631	0.0700505	0.090796	0	0.0318566
arahy.Tifrunner.gnm1.ann1.0FZT73	75.2151	3.02154	97.9833	26.2307	16.9044	26.1231	4.11556	38.2831	2.97411	1.05744	13.9598
arahy.Tifrunner.gnm1.ann1.0FZX5B	0	0	0	0	0	0	0	0	0	0	0
arahy.Tifrunner.gnm1.ann1.0G05EQ	2.08587	1.87703	0	2.0745	2.35738	2.49253	2.32238	2.04463	3.19771	2.81858	2.23169
arahy.Tifrunner.gnm1.ann1.0G0A0M	0	0	0	0	0	0	0	0	0	0	0
arahy.Tifrunner.gnm1.ann1.0G0PMZ	0	0	0	0	0	0	0	0	0	0	0
arahy.Tifrunner.gnm1.ann1.0G17QL	9.79188	7.43676	5.10204	8.81069	8.26036	7.1633	9.12989	9.93742	9.99174	6.17777	10.3442
arahy.Tifrunner.gnm1.ann1.0G1Q0G	8.37005	7.14158	9.51552	2.98902	1.88812	26.4066	12.9336	15.8622	6.72596	8.68501	8.26937
arahy.Tifrunner.gnm1.ann1.0G1QRI	10.1473	10.6222	1.05052	13.9746	12.0488	7.87064	11.9935	8.85066	14.1152	10.3173	7.86009
arahy.Tifrunner.gnm1.ann1.0G1U1N	18.9454	10.6916	3.58349	13.609	12.7073	18.3253	8.24636	17.9861	7.62364	22.8926	12.238
arahy.Tifrunner.gnm1.ann1.0G1WVL	0	0	0	0	0.0280036	0	0	0	0	0	0
arahy.Tifrunner.gnm1.ann1.0G4IZN	2.50049	1.87579	3.55538	6.70605	7.10926	3.37007	2.4985	1.40482	8.39302	1.71121	0.852524
arahy.Tifrunner.gnm1.ann1.0G4LNA	4.26236	2.00632	8.74722	1.83911	1.84708	1.52488	1.25265	2.96703	1.65039	2.53777	1.50382
arahy.Tifrunner.gnm1.ann1.0G5FLV	0	0	0	0	0	0	0	0	0	0	0
arahy.Tifrunner.gnm1.ann1.0G5T8T	5.96177	5.37862	3.7635	4.29578	3.80104	5.09637	5.1046	5.26465	3.87702	7.20787	4.17179
arahy.Tifrunner.gnm1.ann1.0G5TBZ	0	0	0	0	0	0	0	0	0	0	0
arahy.Tifrunner.gnm1.ann1.0G5WTH	0	0	0	0	0	0	0	0	0	0	0
arahy.Tifrunner.gnm1.ann1.0G6L2R	0.133146	1.77801	0	1.92347	1.39569	1.50525	1.11112	1.48847	1.43105	0	1.75914
arahy.Tifrunner.gnm1.ann1.0G74Q4	0	0	0	0	0	0	0	0	0	0	0
arahy.Tifrunner.gnm1.ann1.0G7CZ2	1.23487	0.995373	0	0.732071	0.923521	1.22973	0.802336	0.446246	0.455721	1.03654	0.66431
arahy.Tifrunner.gnm1.ann1.0G7P3D	0	0	0	0	0	0	0	0	0	0	0
arahy.Tifrunner.gnm1.ann1.0G7P48	0.289314	7.47154	1.20692	5.26187	8.57491	5.80284	1.90359	5.02919	0.44442	1.03523	3.92556
arahy.Tifrunner.gnm1.ann1.0G81PD	0	0	0	0	0.114024	0	0	0	0.129295	0	0
arahy.Tifrunner.gnm1.ann1.0G82FT	0	0	0	0	0	0	0	0	0	0	0
arahy.Tifrunner.gnm1.ann1.0G84UH	0	0	0	0	0	0	0	0	0	6.34745	1.05906
arahy.Tifrunner.gnm1.ann1.0G8G64	0.314769	1.15628	0	0.887872	2.6122	0.632693	0.681752	0.954172	2.32361	0.728665	0.407331
arahy.Tifrunner.gnm1.ann1.0G8GJQ	0.404216	0.39595	1.32798	0.272354	0.24451	0.562445	0.977831	0.371774	0.609638	1.38437	0.493216
arahy.Tifrunner.gnm1.ann1.0G90TE	0.00459228	0.0608227	0.0044383	0.00460795	0.00465133	0.074681	0.0360041	0.0637918	0.00459478	0.00462008	0.0532032
arahy.Tifrunner.gnm1.ann1.0G9B1N	6.56613	1.54623	0	2.32475	4.93069	2.36459	7.50305	4.11901	5.06448	8.87594	3.5772
arahy.Tifrunner.gnm1.ann1.0G9BI5	0	0	0	0	0	0	0	0	0	0	0
arahy.Tifrunner.gnm1.ann1.0G9KRE	1.40231	0.792554	0	0.792265	5.48e-05	0.338546	0.837945	1.01077	1.82124	0.538248	0.18003
arahy.Tifrunner.gnm1.ann1.0GB7Y3	0	0	0	0	0.176754	0	0	0	0	0	0
arahy.Tifrunner.gnm1.ann1.0GB9DR	3.41638	3.38227	5.01558	2.99862	2.97014	3.4388	2.4327	2.75538	2.8647	3.16415	3.18585
arahy.Tifrunner.gnm1.ann1.0GCA2Z	0	0	0	0	0	0	0	0	0	0	0
arahy.Tifrunner.gnm1.ann1.0GCQ42	7.95607	8.39351	7.11709	8.99857	4.08055	3.647	5.09904	4.53332	4.80856	5.44812	11.4979
arahy.Tifrunner.gnm1.ann1.0GE1ZU	2.19604	0.262425	0	0.219605	0.513622	0.827152	0.820817	0.27121	0.161769	1.11001	0.504331
arahy.Tifrunner.gnm1.ann1.0GE5DD	0.173359	0	0	0	0	0	0	0	0	0.192589	0
arahy.Tifrunner.gnm1.ann1.0GES1T	0.30125	1.00478	0	0.504903	0.25701	0.226629	3.40668	0.410836	0.951817	5.25246	0.21569
arahy.Tifrunner.gnm1.ann1.0GG7BD	306.195	310.875	83.848	364.44	373.934	506.802	502.441	562.688	367.362	219.967	496.901
arahy.Tifrunner.gnm1.ann1.0GGX7L	0.28405	0.151016	0	0.0621462	0.0620169	0.0535197	0.0338907	0.0895245	0	0	0.0803788
arahy.Tifrunner.gnm1.ann1.0GHG5C	0.0996313	0	0	0	0.0868758	0	0.0477982	0.0947148	0.0469225	0	0.0374702
arahy.Tifrunner.gnm1.ann1.0GIF91	3.55367	3.99663	1.1198	3.84523	4.06113	4.30411	5.74831	2.9142	5.24138	10.1897	5.32313
arahy.Tifrunner.gnm1.ann1.0GJ727	0.1112	1.25327	0	1.51365	0.685036	1.19056	0.995266	0.746025	0.922261	0	0.535242
arahy.Tifrunner.gnm1.ann1.0GK98G	10.2301	12.5909	6.07018	10.9696	10.4253	9.9911	10.8994	11.067	11.4912	8.48046	11.2586
arahy.Tifrunner.gnm1.ann1.0GK9E8	0	0.067354	0	0.0646143	0.0967324	0.0556603	0.317384	0.0232891	0.0345712	0.269683	0.111424
arahy.Tifrunner.gnm1.ann1.0GKG8Y	0	0	0	0	0	0.0492285	0	0	0	0.0735591	0
arahy.Tifrunner.gnm1.ann1.0GM2Z0	0	0	0	0	0	0	0	0	0	0	0
arahy.Tifrunner.gnm1.ann1.0GM5AJ	0	0	0	0.0243706	0	0	0	0	0.0259196	0	0
arahy.Tifrunner.gnm1.ann1.0GMA51	0	0	0	0	0	0	0	0	0	0	0
arahy.Tifrunner.gnm1.ann1.0GN1Z3	0.306775	1.67321	1.53374	1.38058	1.27915	1.21602	1.13534	1.033	1.49202	0.827425	1.51021
arahy.Tifrunner.gnm1.ann1.0GN70T	7.01111	2.58752	2.8065	3.30599	2.66512	3.62472	4.13286	3.51476	3.27577	3.81219	3.50445
arahy.Tifrunner.gnm1.ann1.0GNU4R	0	0	0	0	0	0	0	0	0	0	0
arahy.Tifrunner.gnm1.ann1.0GP4LM	0	0	0	0	0	0	0	0	0	0	0
arahy.Tifrunner.gnm1.ann1.0GP62G	2.37095	3.20276	0	2.10504	2.27527	2.18963	3.47162	4.03827	2.84025	2.04879	2.69755
arahy.Tifrunner.gnm1.ann1.0GQ7VV	0	0	0	0	0	0	0	0	0	0	0
arahy.Tifrunner.gnm1.ann1.0GR2GF	10.7152	8.33624	8.72485	7.39716	8.62245	7.45075	7.52099	7.68293	6.55696	8.7543	7.76861
arahy.Tifrunner.gnm1.ann1.0GV99G	0	0.549887	0	0.0480595	0	0.0275017	0	0	0.152367	0	0.0829152
arahy.Tifrunner.gnm1.ann1.0GVW71	0	1.32665	0	2.09471	2.18296	1.22386	0.726028	1.52852	2.52995	0	2.56711
arahy.Tifrunner.gnm1.ann1.0GWG5Q	0	0	0	0	0	0	0	0	0	0	0
arahy.Tifrunner.gnm1.ann1.0GWZ16	5.81106	5.31483	14.4648	5.78767	5.92058	5.01109	5.45453	5.27101	6.69254	7.35312	5.83
arahy.Tifrunner.gnm1.ann1.0GY0RD	15.6746	17.2465	16.2355	9.51767	10.9368	12.9806	16.6389	12.5881	17.9058	23.8922	8.55441
arahy.Tifrunner.gnm1.ann1.0GZ16Q	2.96124	2.52289	6.90966	1.48393	0.797961	1.21426	2.20949	1.34915	1.30871	0.901923	1.14806
arahy.Tifrunner.gnm1.ann1.0GZ2Z9	0	0	0	0	0	0	0	0	0	0	0
arahy.Tifrunner.gnm1.ann1.0H0ATF	0.305113	16.7385	0	10.6619	8.60209	7.12582	7.78218	12.7613	8.3332	0.105235	14.424
arahy.Tifrunner.gnm1.ann1.0H0KFG	0	0	0	0	0	0	0	0	0	0	0
arahy.Tifrunner.gnm1.ann1.0H136B	0	0	0	0	0	0	0	0	0	0	0
arahy.Tifrunner.gnm1.ann1.0H1B5V	0.146889	0.992929	0	0.358455	0.185682	0.123029	1.67079	0.13278	1.30145	0	0.259753
arahy.Tifrunner.gnm1.ann1.0H2AZT	0	0	0	0	0	0	0	0	0	0	0
arahy.Tifrunner.gnm1.ann1.0H2RQJ	294.195	113.28	217.117	80.0212	106.317	87.6956	125.415	96.4214	77.4416	227.721	86.4859
arahy.Tifrunner.gnm1.ann1.0H3PVU	0	0	0	0	0	0	0	0	0	0	0
arahy.Tifrunner.gnm1.ann1.0H46IG	0	0	0	0	0	0	0	0	0	0	0
arahy.Tifrunner.gnm1.ann1.0H4UJT	0.104115	0.0210793	0	0.0303769	0.0303115	0.078469	0	0.0437391	0.0324573	0	0
arahy.Tifrunner.gnm1.ann1.0H5DHB	0.699354	0.602269	4.48792	0.470076	0.552189	0.485843	0.480476	0.420089	0.660365	1.84139	0.322359
arahy.Tifrunner.gnm1.ann1.0H5KQ4	0	0	0	0	0	0	0	0	0	0	0
arahy.Tifrunner.gnm1.ann1.0H6QC1	0	0	0	0	0	0	0	0	0	0	0
arahy.Tifrunner.gnm1.ann1.0H6XA2	0.0979832	1.01218	0	0.370627	0.283174	0.44319	0.213112	0.3976	0.38042	0	0.602382
arahy.Tifrunner.gnm1.ann1.0H6YGR	9.43061	10.026	11.6208	9.01382	7.39562	8.1388	8.08345	8.34692	9.80371	10.2751	6.52464
arahy.Tifrunner.gnm1.ann1.0H79QG	0	0	0	0.0283315	0	0	0	0	0	0	0.122155
arahy.Tifrunner.gnm1.ann1.0H89JH	0.533972	0.913751	1.91322	0.50759	0.544835	0.553422	0.676304	0.530273	0.641286	0.327599	0.522014
arahy.Tifrunner.gnm1.ann1.0H8BAV	1.53292	2.7175	0	2.09477	0.756311	1.41448	1.59303	1.07472	0.768281	0	1.44458
arahy.Tifrunner.gnm1.ann1.0H8BTF	0.540664	0.765384	0	1.1396	1.27585	1.33833	0.299444	1.08824	0.810799	0	1.38579
arahy.Tifrunner.gnm1.ann1.0H8SSX	0	0	0	0	0	0	0	0	0	0	0
arahy.Tifrunner.gnm1.ann1.0H8WKK	0	0.00589173	0	0	0	0	0	0	0	0	0
arahy.Tifrunner.gnm1.ann1.0H97XI	0.372354	0.69916	1.36356	0.508405	0.416183	0.389821	0.21603	0.453842	0.442055	0.621433	0.219269
arahy.Tifrunner.gnm1.ann1.0H98Z4	0	0	0	0.297071	0	0.170361	0	0	0	0	0
arahy.Tifrunner.gnm1.ann1.0H9GWB	0	0	0	0	0	0	0	0	0	0	0
arahy.Tifrunner.gnm1.ann1.0H9M9W	0	0	0.011637	0.00754141	0	0	0	0	0	0	0
arahy.Tifrunner.gnm1.ann1.0HBI00	0	0	0	0	0	0	0.0634523	0	0	0	0
arahy.Tifrunner.gnm1.ann1.0HE1Z7	0	0	0	0	0	0	0	0	0	0	0
arahy.Tifrunner.gnm1.ann1.0HEE39	0	0	0	0	0	0	0	0	0	0	0
arahy.Tifrunner.gnm1.ann1.0HG9JC	6.68308	0.869885	19.0741	1.55976	0.669095	0.627562	0.983338	0.719847	0.41849	6.89317	0.561983
arahy.Tifrunner.gnm1.ann1.0HHX3D	0	0	0	0	0	0	0	0	0	0	0
arahy.Tifrunner.gnm1.ann1.0HIU69	0	0.0583553	0	0	0.166597	0	0	0	0	0.0800089	0
arahy.Tifrunner.gnm1.ann1.0HJ3TW	2.70788	1.76726	0.198778	2.4768	2.08029	2.48951	1.58725	2.39571	1.30495	1.66148	2.06849
arahy.Tifrunner.gnm1.ann1.0HK6QF	0.794748	1.44543	0	1.71374	2.02992	1.7279	2.03869	1.90397	2.22549	1.18901	1.22386
arahy.Tifrunner.gnm1.ann1.0HKA8E	0.0325015	0.156614	0	0.185597	0.184884	0	0.04621	0.101696	0.135607	0	0.086213
arahy.Tifrunner.gnm1.ann1.0HM9I7	0	0	0	0	0	0	0	0	0	0	0
arahy.Tifrunner.gnm1.ann1.0HN7YC	0.071156	0.0107223	0	0.0624931	0.108958	0.174321	0.0168708	0.033416	0.0165056	0	0.107818
arahy.Tifrunner.gnm1.ann1.0HP3L6	0	0	0	0	0	0	0	0	0	0	0
arahy.Tifrunner.gnm1.ann1.0HP51M	0.442107	0.566407	0	0.597034	0.358599	0.592094	0.375402	0.314257	0.260603	0.546918	0.53994
arahy.Tifrunner.gnm1.ann1.0HPI60	0	0	0	0	0	0	0	0	0	0	0
arahy.Tifrunner.gnm1.ann1.0HPU4J	0	0	0	0	0	0	0	0	0	0	0
arahy.Tifrunner.gnm1.ann1.0HR61J	0.295036	0.0618919	1.4487	0	0	0.0355838	0	0.0689876	0.0672493	0	0.156647
arahy.Tifrunner.gnm1.ann1.0HSY14	0	0	0	0	0	0	0	0	0	0	0
arahy.Tifrunner.gnm1.ann1.0HTC6K	79.6746	35.7986	114.055	40.2459	36.0667	43.6379	44.7161	40.3314	14.0123	116.311	48.6157
arahy.Tifrunner.gnm1.ann1.0HU5VV	0	0	0	0	0	0	0	0	0	0	0
arahy.Tifrunner.gnm1.ann1.0HW3LW	0	0	0	0	0	0	0	0	0	0	0
[truncated: 65,914 more rows]

## Sheet: Sheet2
Gene ID	Chromosome	Start (bp)	End (bp)	No. of Methylated sites																																	FPKM
[truncated: 30 more rows]
