# Supplementary material for: DNA methylation and expression analyses reveal epialleles for the foliar disease resistance genes in peanut (Arachis hypogaea L.)
Source: BMC Res Notes. 2020 Jan 7;13:20. doi: 10.1186/s13104-020-4883-y (PMC6947992; doi:10.1186/s13104-020-4883-y)
Supplement: Supplementary file 5 — Additional file 5: Table S5. DNA methylation pattern for the top 50 genes showing wide range of FPKM values among the peanut genotypes. [file 13104_2020_4883_MOESM5_ESM.xlsx]

## Sheet: Sheet1
Supplementary Table 5. DNA methylation pattern for the top 50 genes showing wide range of FPKM values among the peanut genotypes
SN	Gene	Chrom	Start	End	Promoter	Exon	Intron		Promoter	Exon	Intron		Promoter	Exon	Intron		Promoter	Exon	Intron		Promoter	Exon	Intron		Promoter	Exon	Intron		Promoter	Exon	Intron		Promoter	Exon	Intron		Promoter	Exon	Intron		Promoter	Exon	Intron		Promoter	Exon	Intron
1	arahy.Tifrunner.gnm1.ann1.FHUH7B	arahy.Tifrunner.gnm1.Arahy.10	113022928	113024091	34	43	0	77	24	59	1	84	9	0	0	9	36	7	4	47	31	0	0	31	66	0	4	70	22	0	0	22	54	48	0	102	48	33	1	82	44	35	17	96	33	0	2	35
								0				9054.32				54950.9				14772.6				27629.6				13041.1				23590.4				14446.2				19019				0				12789.6
2	arahy.Tifrunner.gnm1.ann1.QXM1B7	arahy.Tifrunner.gnm1.Arahy.13	141838240	141839034	2	3	0	5	3	0	0	3	0	1	0	1	2	2	0	4	4	26	0	30	1	0	0	1	22	75	0	97	1	1	0	2	23	20	0	43	0	41	0	41	18	6	0	24
								24117.1				6493.25				47875.4				7901.75				11208				7176.35				14131.5				9497.26				15307.8				22775.9				5418.56
3	arahy.Tifrunner.gnm1.ann1.97RMNS	arahy.Tifrunner.gnm1.Arahy.10	113017465	113018707	12	1	0	13	21	0	2	23	31	40	0	71	23	48	1	72	21	6	12	39	29	0	0	29	20	0	0	20	12	20	0	32	34	0	0	34	60	47	2	109	21	2	0	23
								40056.9				12787.3				23005.8				17878.6				27627.8				17017.2				31493.1				20218				21121.9				0				12695.3
4	arahy.Tifrunner.gnm1.ann1.I56F9F	arahy.Tifrunner.gnm1.Arahy.20	139649023	139650418	111	0	4	115	93	1	24	118	94	12	3	109	101	0	12	113	98	1	27	126	127	4	10	141	73	1	13	87	118	0	4	122	99	0	25	124	120	0	15	135	122	28	14	164
								0				5811.1				36283.5				8377.38				0				7938.34				16556.9				9056				12570.4				0				7364.18
5	arahy.Tifrunner.gnm1.ann1.XP1NDF	arahy.Tifrunner.gnm1.Arahy.03	30674265	30677205	184	0	5	189	148	0	2	150	204	1	2	207	163	0	1	164	128	0	9	137	142	0	13	155	147	0	0	147	167	0	3	170	156	0	14	170	156	0	2	158	163	1	11	175
								5998.62				3636.63				12527.5				5612.08				1749.99				4380.91				2669.33				2870.64				1194.33				22915.2				4346.12
6	arahy.Tifrunner.gnm1.ann1.XT6T0B	arahy.Tifrunner.gnm1.Arahy.20	139640250	139641440	27	40	11	78	37	0	6	43	24	0	0	24	44	0	0	44	41	17	8	66	39	21	10	70	46	2	0	48	46	0	0	46	49	1	9	59	32	1	7	40	27	0	13	40
								0				5388.53				15004.6				6972.66				11634.8				6635.72				11298.8				7981.06				8920.99				0				4944.19
7	arahy.Tifrunner.gnm1.ann1.59KA91	arahy.Tifrunner.gnm1.Arahy.03	129926703	129929165	99	132	1	232	77	3	0	80	84	98	0	182	86	40	0	126	98	59	1	158	72	1	1	74	77	1	0	78	93	2	0	95	86	63	0	149	92	1	0	93	101	64	1	166
								14434.9				9499.94				9580.46				9454.58				10793				9500.13				12388				0				9903.73				0				10674.2
8	arahy.Tifrunner.gnm1.ann1.W6Q2IR	arahy.Tifrunner.gnm1.Arahy.13	32365595	32366653	43	1	8	52	53	0	7	60	28	0	6	34	50	2	3	55	39	0	6	45	35	1	6	42	5	0	2	7	50	0	7	57	40	0	9	49	32	0	8	40	53	0	6	59
								8694.97				2882.04				13940.6				3417.44				1569.48				3122				3216.36				3972.31				853.922				14401.3				2375.38
9	arahy.Tifrunner.gnm1.ann1.AM5T3N	arahy.Tifrunner.gnm1.Arahy.13	1470120	1470377	16	0	0	16	7	0	0	7	14	0	0	14	26	0	0	26	23	0	0	23	30	1	0	31	5	0	0	5	23	0	0	23	17	1	0	18	14	0	0	14	17	0	0	17
								10780.5				7645.16				6025.11				3740.83				1484.07				6303.07				4616.81				5774.26				2570.16				14791.4				3032.59
10	arahy.Tifrunner.gnm1.ann1.NME7KH	arahy.Tifrunner.gnm1.Arahy.13	132284402	132288719	81	16	54	151	68	152	73	293	74	82	73	229	90	19	41	150	107	18	68	193	95	21	55	171	52	62	69	183	86	32	85	203	76	8	89	173	106	13	93	212	97	9	71	177
								13033.1				8203.65				10473.8				7495.27				8115.86				7261.52				10186.5				9444.24				8140.28				0				8331.85
11	arahy.Tifrunner.gnm1.ann1.YZ06AV	arahy.Tifrunner.gnm1.Arahy.03	138872817	138873611	0	32	0	32	0	0	0	0	0	1	0	1	1	20	0	21	0	2	0	2	2	13	0	15	0	0	0	0	0	23	0	23	0	18	0	18	1	0	0	1	3	0	0	3
								12408.4				6485.25				4703.94				5930.68				7697.63				6660.91				12613.4				7947.93				4795.95				17115.4				4340.17
12	arahy.Tifrunner.gnm1.ann1.QC4JPF	arahy.Tifrunner.gnm1.Arahy.03	43192666	43192923	8	0	0	8	17	0	0	17	10	0	0	10	18	0	0	18	12	3	0	15	9	0	0	9	9	0	0	9	17	0	0	17	0	0	0	0	5	3	0	8	18	0	0	18
								7304.74				4858.68				3601.78				3521.53				1275.65				4866.03				2885.38				4257.81				1835.9				10001.3				2775.43
13	arahy.Tifrunner.gnm1.ann1.KTTP1X	arahy.Tifrunner.gnm1.Arahy.03	30738548	30739409	2	1	3	6	3	0	3	6	0	0	7	7	3	4	3	10	0	0	0	0	1	0	0	1	0	1	0	1	2	0	1	3	0	9	2	11	0	0	5	5	0	1	0	1
								6432.13				1942.52				9257.52				2123.34				1172.69				1768.92				2025.13				2614.15				669.68				9110.64				1793
14	arahy.Tifrunner.gnm1.ann1.0R479N	arahy.Tifrunner.gnm1.scaffold_36	146882	147943	0	1	0	1	1	1	0	2	1	1	0	2	2	0	0	2	2	1	0	3	3	1	0	4	3	1	0	4	0	0	0	0	1	0	0	1	2	1	0	3	0	1	0	1
								919.727				344.527				8662.47				368.329				439.316				373.962				508.765				1842.21				157.024				2453.3				449.718
15	arahy.Tifrunner.gnm1.ann1.1B2UBR	arahy.Tifrunner.gnm1.Arahy.12	9206258	9208582	124	0	0	124	107	0	0	107	148	0	0	148	143	4	0	147	121	21	8	150	96	4	1	101	107	7	0	114	171	3	1	175	77	0	5	82	118	0	0	118	125	1	0	126
								3027.6				666.027				8157.52				1007.07				1507.73				1272.42				1880.29				1333.3				1349.09				2468.49				933.535
16	arahy.Tifrunner.gnm1.ann1.HCTL36	arahy.Tifrunner.gnm1.Arahy.07	72083109	72085887	103	0	6	109	156	0	9	165	189	0	6	195	148	1	2	151	137	0	12	149	112	1	15	128	84	0	11	95	164	0	12	176	148	1	19	168	131	0	6	137	150	0	3	153
								4516.95				1432.51				8676.55				1907.91				2162.94				2119.81				3040.39				1991.38				1877.22				4744.09				2230.86
17	arahy.Tifrunner.gnm1.ann1.74CD3Z	arahy.Tifrunner.gnm1.Arahy.09	116384230	116388366	87	1	56	144	81	0	39	120	86	0	17	103	101	0	48	149	95	0	29	124	115	2	57	174	84	1	41	126	95	2	38	135	105	1	43	149	145	1	30	176	126	5	25	156
								2523.86				2193.62				7256.77				1074.38				695.992				3358.47				2252.59				3577.78				1596.99				2653.51				1626.96
18	arahy.Tifrunner.gnm1.ann1.W35MPH	arahy.Tifrunner.gnm1.Arahy.13	1474587	1474862	39	8	0	47	59	2	0	61	71	12	0	83	87	8	0	95	61	15	0	76	74	3	0	77	20	10	0	30	88	6	0	94	62	10	0	72	79	20	0	99	98	1	0	99
								7211.46				3089.88				2325.57				3229.38				1935.53				3234.69				3369.59				4432				1329.44				5903.2				3328.04
19	arahy.Tifrunner.gnm1.ann1.MQB4F1	arahy.Tifrunner.gnm1.Arahy.08	33417218	33422110	45	0	34	79	8	1	0	9	29	0	42	71	74	36	16	126	38	1	42	81	46	1	18	65	37	0	19	56	62	0	20	82	37	2	6	45	44	0	15	59	45	2	42	89
								3895.73				58.3548				1920.29				3255.23				1941.15				5819.67				4228.9				5334.18				1785.59				3458.76				4550.95
20	arahy.Tifrunner.gnm1.ann1.G1SUYP	arahy.Tifrunner.gnm1.Arahy.02	6738025	6740237	117	0	3	120	79	2	3	84	59	4	2	65	100	17	0	117	72	2	1	75	99	0	0	99	47	0	2	49	65	1	0	66	53	0	0	53	51	0	1	52	59	0	1	60
								2433.13				553.751				5794.01				875.648				1407.83				1042.05				1568.37				1090.76				1224.56				1901.88				805.1
21	arahy.Tifrunner.gnm1.ann1.9042LP	arahy.Tifrunner.gnm1.Arahy.11	18200220	18201950	421	0	0	421	445	0	7	452	480	22	1	503	472	0	0	472	448	4	0	452	492	0	0	492	474	1	0	475	461	6	0	467	504	0	0	504	486	0	3	489	469	0	1	470
								4779.1				936.03				6002.61				1432.53				2091.52				1919.47				3038.71				1864.71				1343.46				3972.95				1420.17
22	arahy.Tifrunner.gnm1.ann1.P96X61	arahy.Tifrunner.gnm1.Arahy.03	6503999	6514284	2	2	26	30	9	8	32	49	3	31	14	48	3	31	24	58	11	19	15	45	6	59	35	100	8	0	32	40	10	2	44	56	10	6	31	47	9	5	19	33	5	2	43	50
								7590.28				3966.12				7951.07				3594.48				3993.28				3100.4				5823.47				5410.15				3305.12				6050.2				3698.45
23	arahy.Tifrunner.gnm1.ann1.QR6FW0	arahy.Tifrunner.gnm1.Arahy.15	135460445	135466851	85	40	0	125	80	35	0	115	72	36	0	108	53	42	0	95	98	41	0	139	66	14	1	81	77	35	0	112	112	42	0	154	60	31	2	93	74	55	0	129	89	29	0	118
								5394.04				1909.41				1214.16				2507.41				5965.87				4012.38				5936.56				5631.56				3615.94				3899.02				1598.14
24	arahy.Tifrunner.gnm1.ann1.9QX17Y	arahy.Tifrunner.gnm1.Arahy.18	58197611	58200332	120	0	0	120	125	1	1	127	81	1	7	89	78	0	0	78	118	1	1	120	135	2	1	138	104	0	0	104	109	1	0	110	105	0	9	114	99	1	4	104	117	1	1	119
								4278.21				1613.1				6204.65				2276.39				2459.03				2433.5				3122.19				2132.27				2162.99				4501.89				2723.09
25	arahy.Tifrunner.gnm1.ann1.9BXG3M	arahy.Tifrunner.gnm1.Arahy.12	7185395	7187730	49	12	9	70	68	18	29	115	40	13	16	69	62	17	5	84	60	14	15	89	65	24	19	108	47	9	13	69	50	8	11	69	71	13	6	90	69	44	11	124	73	22	16	111
								5634.67				1581.14				5967.2				1981				3069.62				2622.8				3905.34				2830.84				2393.2				4203.01				1728.38
26	arahy.Tifrunner.gnm1.ann1.D2DMXG	arahy.Tifrunner.gnm1.Arahy.06	97333624	97336538	50	1	4	55	89	0	1	90	46	0	7	53	26	35	4	65	132	7	4	143	22	3	7	32	35	2	0	37	47	0	6	53	64	1	6	71	91	0	0	91	47	4	1	52
								4156.81				1896.16				4990.96				2221.98				3035.86				2032.11				3149.87				2560.72				2191.18				3706.55				722.457
27	arahy.Tifrunner.gnm1.ann1.NKTC04	arahy.Tifrunner.gnm1.Arahy.15	160240834	160243547	8	1	4	13	12	0	1	13	14	0	4	18	59	0	6	65	49	0	0	49	8	0	1	9	27	0	6	33	31	1	2	34	46	0	7	53	35	6	4	45	58	0	5	63
								2838.6				636.381				4835.27				927.312				1418.97				1175.33				2075.5				1189.15				1439.21				1820.07				656.109
28	arahy.Tifrunner.gnm1.ann1.K5ZE2Z	arahy.Tifrunner.gnm1.Arahy.13	8032963	8033834	6	0	1	7	19	22	0	41	0	0	0	0	4	1	0	5	10	0	0	10	0	0	0	0	0	0	0	0	0	0	0	0	9	0	0	9	0	0	0	0	0	0	0	0
								2128.47				0.755641				1.47734				2765.97				3761.54				2114.64				3.40032				3987.66				2950.63				774.436				2824.92
29	arahy.Tifrunner.gnm1.ann1.18YQBF	arahy.Tifrunner.gnm1.Arahy.04	119071839	119073272	20	6	0	26	5	6	0	11	2	23	0	25	7	9	0	16	34	5	0	39	18	10	0	28	27	14	0	41	14	7	0	21	28	19	0	47	16	9	0	25	25	19	0	44
								2735.97				857.647				4770.21				934.931				1309.66				1247.25				1973.14				1361.57				1212.95				1978.14				968.928
30	arahy.Tifrunner.gnm1.ann1.MF538D	arahy.Tifrunner.gnm1.Arahy.14	133018761	133020156	30	21	0	51	40	1	1	42	25	12	0	37	32	23	0	55	28	8	0	36	26	9	0	35	18	2	0	20	40	4	0	44	42	7	0	49	34	25	0	59	37	5	0	42
								2567.66				612.353				4448.22				852.004				1250.77				938.637				1456.62				976.365				1039.32				1968				839.556
31	arahy.Tifrunner.gnm1.ann1.FN6RIW	arahy.Tifrunner.gnm1.Arahy.16	127777788	127780095	24	1	0	25	29	3	0	32	9	20	2	31	17	1	1	19	28	0	0	28	14	0	0	14	17	2	0	19	42	1	0	43	32	2	2	36	14	0	0	14	17	5	1	23
								6771.25				3462.31				7191.11				3829.02				5186.36				3389.96				5590.37				4699.77				3814.91				5090.24				3362.47
32	arahy.Tifrunner.gnm1.ann1.X181HS	arahy.Tifrunner.gnm1.Arahy.18	10251486	10256922	123	12	1	136	89	1	5	95	57	102	0	159	116	2	0	118	64	3	2	69	128	7	2	137	61	0	0	61	112	2	0	114	60	0	0	60	86	4	1	91	104	0	1	105
								3887.89				1283.76				4503.72				1860.98				1339.5				3647.69				2716.82				2917.45				1069.94				4224.54				2194.28
33	arahy.Tifrunner.gnm1.ann1.LML9QV	arahy.Tifrunner.gnm1.Arahy.13	8028493	8031344	8	2	0	10	44	0	0	44	4	0	6	10	2	2	1	5	8	1	2	11	5	4	0	9	6	0	3	9	6	1	0	7	7	0	2	9	4	4	1	9	5	21	7	33
								3607.64				2271.53				210.787				1807.39				1893.83				1622.05				2575.84				2580.63				1640.83				3307.51				1946.26
34	arahy.Tifrunner.gnm1.ann1.2I4SWN	arahy.Tifrunner.gnm1.Arahy.08	5659717	5660112	50	1	0	51	65	0	0	65	72	0	0	72	59	21	0	80	44	0	0	44	83	2	0	85	79	0	0	79	79	1	0	80	50	2	0	52	78	0	0	78	62	35	0	97
								2597.45				719.843				3882.12				909.491				1352.55				865.215				1414.18				959.465				897.079				2716.95				818.193
35	arahy.Tifrunner.gnm1.ann1.X54W53	arahy.Tifrunner.gnm1.Arahy.13	13853731	13859558	96	13	0	109	77	4	4	85	93	2	0	95	66	8	2	76	85	11	2	98	153	4	2	159	102	6	0	108	100	6	2	108	107	7	1	115	90	5	2	97	104	4	2	110
								695.548				116.328				3258.66				197.44				308.05				218.084				349.283				203.365				252.516				733.493				131.864
36	arahy.Tifrunner.gnm1.ann1.G3162F	arahy.Tifrunner.gnm1.Arahy.17	13860484	13863726	77	1	0	78	88	1	0	89	68	1	0	69	78	0	2	80	92	2	2	96	89	6	0	95	48	2	0	50	110	4	0	114	94	1	1	96	70	0	0	70	84	3	1	88
								2881.67				2000.22				4917.75				1863.22				2034.81				2201.03				2519.29				2643.31				2167.83				2492.94				2467.86
37	arahy.Tifrunner.gnm1.ann1.02J1VT	arahy.Tifrunner.gnm1.Arahy.04	74221413	74222456	14	0	0	14	5	0	0	5	11	1	1	13	25	0	0	25	20	0	0	20	11	0	0	11	7	0	0	7	12	0	0	12	15	0	0	15	9	0	0	9	22	0	0	22
								3962.68				2765.52				3304.46				2149.2				1559.74				1612.75				2259.61				2071.81				1048.31				4054.11				2030.46
38	arahy.Tifrunner.gnm1.ann1.X4SEKR	arahy.Tifrunner.gnm1.Arahy.07	7229156	7229668	51	27	0	78	80	45	0	125	50	34	0	84	55	34	0	89	66	14	0	80	60	47	0	107	44	26	0	70	75	16	0	91	59	61	0	120	49	69	0	118	79	66	0	145
								3777.03				1187.5				3179.51				1235.79				1762.47				1376.97				2440.85				1648.86				1425.97				3402.11				1015.52
39	arahy.Tifrunner.gnm1.ann1.8X9BUY	arahy.Tifrunner.gnm1.Arahy.14	82294862	82295916	0	0	0	0	0	0	0	0	13	0	0	13	12	0	0	12	3	0	0	3	0	0	0	0	0	0	0	0	14	0	0	14	15	0	0	15	110	0	0	110	77	0	1	78
								2.55822				0				3.21655				1.26349				1.29654				0.76926				0.535961				0.716888				1.70827				2573.2				1710.86
40	arahy.Tifrunner.gnm1.ann1.VUY3N3	arahy.Tifrunner.gnm1.Arahy.08	3610549	3614572	4	6	32	42	15	23	24	62	0	12	35	47	10	23	36	69	10	21	44	75	3	7	42	52	4	7	38	49	19	5	32	56	4	13	40	57	11	12	31	54	9	19	26	54
								1466.78				1070.41				3216.5				899.502				873.491				1175.52				957.623				1035.26				714.413				2172.15				1486.13
41	arahy.Tifrunner.gnm1.ann1.JKC32H	arahy.Tifrunner.gnm1.Arahy.03	27539808	27541383	81	0	0	81	62	48	0	110	71	0	1	72	95	31	0	126	73	2	0	75	87	1	0	88	77	11	0	88	71	3	0	74	88	2	0	90	80	0	0	80	117	1	0	118
								1370.95				283.141				2777.35				378.284				509.958				469.87				1200.66				564.514				664.574				1018.24				289.254
42	arahy.Tifrunner.gnm1.ann1.RLCT0M	arahy.Tifrunner.gnm1.Arahy.02	53762793	53766270	59	0	0	59	60	0	1	61	58	0	0	58	91	1	2	94	80	0	0	80	67	0	0	67	73	0	1	74	125	0	0	125	87	0	1	88	51	0	2	53	95	0	0	95
								2046.61				844.407				3045.23				1211.04				755.555				845.829				731.711				576.815				698.127				1735.42				1753.93
43	arahy.Tifrunner.gnm1.ann1.6CV0C7	arahy.Tifrunner.gnm1.Arahy.19	151075233	151078382	116	38	0	154	65	1	1	67	53	0	0	53	76	1	2	79	50	1	0	51	43	1	12	56	63	1	0	64	82	2	0	84	62	0	0	62	149	53	0	202	88	2	0	90
								1306.91				947.057				2734.27				372.623				411.261				1136.09				1374.51				1413.33				969.263				399.187				414.578
44	arahy.Tifrunner.gnm1.ann1.66SDN0	arahy.Tifrunner.gnm1.Arahy.17	1169616	1170663	22	0	0	22	0	0	0	0	18	0	0	18	5	1	0	6	15	0	0	15	0	0	0	0	0	0	1	1	2	2	0	4	14	0	0	14	32	0	0	32	1	0	0	1
								3190.77				913.955				2977.4				1253.31				1695.82				1639.49				2282.93				1669.93				1401.7				2138.76				1252.03
45	arahy.Tifrunner.gnm1.ann1.4DJY3R	arahy.Tifrunner.gnm1.Arahy.09	117008449	117009166	13	0	0	13	28	0	0	28	7	0	0	7	8	1	0	9	26	2	0	28	19	1	0	20	9	1	0	10	7	0	0	7	19	2	0	21	11	0	0	11	40	1	0	41
								723.401				1014.08				150.465				1138.69				559.327				1835.87				771.852				1404.02				823.143				589.504				2385.4
46	arahy.Tifrunner.gnm1.ann1.EE5UNB	arahy.Tifrunner.gnm1.Arahy.12	59548834	59552291	192	0	0	192	156	2	3	161	142	0	0	142	196	0	0	196	217	1	1	219	189	0	2	191	180	0	0	180	191	1	0	192	184	0	0	184	146	0	0	146	206	0	2	208
								1973.67				996.916				2670.92				1345.4				708.953				902.473				739.26				454.979				736.512				1761.87				1871.68
47	arahy.Tifrunner.gnm1.ann1.X5CP5W	arahy.Tifrunner.gnm1.Arahy.17	9182332	9182844	52	49	0	101	46	36	0	82	47	33	0	80	60	35	0	95	70	5	0	75	81	36	0	117	41	21	0	62	70	29	0	99	65	24	0	89	50	45	0	95	49	13	0	62
								3222.74				1130.11				2460.49				1271.32				1706.61				1284.95				2102.51				1482.79				1376.11				3130.33				1016.8
48	arahy.Tifrunner.gnm1.ann1.MG259H	arahy.Tifrunner.gnm1.Arahy.03	10367662	10373281	16	0	0	16	25	3	0	28	53	3	0	56	29	5	4	38	30	11	3	44	74	5	3	82	25	2	0	27	37	1	0	38	25	1	3	29	58	25	0	83	44	6	2	52
								655.495				119.995				2229.76				181.906				290.229				228.63				357.625				216.925				251.164				707.83				140.076
49	arahy.Tifrunner.gnm1.ann1.BU7NMG	arahy.Tifrunner.gnm1.Arahy.18	21661779	21663501	137	0	0	137	119	1	0	120	107	0	0	107	112	1	0	113	103	3	0	106	113	1	0	114	143	0	0	143	130	0	0	130	126	0	0	126	142	0	0	142	133	0	0	133
								1519.03				281.763				2345.3				558.308				843.715				613.355				1235.97				546.909				1065.91				1132.55				279.964
50	arahy.Tifrunner.gnm1.ann1.4PD0PP	arahy.Tifrunner.gnm1.Arahy.05	115533876	115534370	4	0	0	4	10	0	0	10	0	0	0	0	5	0	0	5	0	1	0	1	2	0	0	2	1	1	0	2	1	1	0	2	4	1	0	5	4	0	0	4	1	1	0	2
								2943.07				888.732				1113.02				1386.64				2181.79				1642.62				2396.68				1777.08				1476.33				1747.26				1248.27

## Sheet: Sheet2
arahy.Tifrunner.gnm1.ann1.FHUH7B
arahy.Tifrunner.gnm1.ann1.QXM1B7
arahy.Tifrunner.gnm1.ann1.97RMNS
arahy.Tifrunner.gnm1.ann1.I56F9F
arahy.Tifrunner.gnm1.ann1.XP1NDF
arahy.Tifrunner.gnm1.ann1.XT6T0B
arahy.Tifrunner.gnm1.ann1.59KA91
arahy.Tifrunner.gnm1.ann1.W6Q2IR
arahy.Tifrunner.gnm1.ann1.AM5T3N
arahy.Tifrunner.gnm1.ann1.NME7KH
arahy.Tifrunner.gnm1.ann1.YZ06AV
arahy.Tifrunner.gnm1.ann1.QC4JPF
arahy.Tifrunner.gnm1.ann1.KTTP1X
arahy.Tifrunner.gnm1.ann1.0R479N
arahy.Tifrunner.gnm1.ann1.1B2UBR
arahy.Tifrunner.gnm1.ann1.HCTL36
arahy.Tifrunner.gnm1.ann1.74CD3Z
arahy.Tifrunner.gnm1.ann1.W35MPH
arahy.Tifrunner.gnm1.ann1.MQB4F1
arahy.Tifrunner.gnm1.ann1.G1SUYP
arahy.Tifrunner.gnm1.ann1.9042LP
arahy.Tifrunner.gnm1.ann1.P96X61
arahy.Tifrunner.gnm1.ann1.QR6FW0
arahy.Tifrunner.gnm1.ann1.9QX17Y
arahy.Tifrunner.gnm1.ann1.9BXG3M
arahy.Tifrunner.gnm1.ann1.D2DMXG
arahy.Tifrunner.gnm1.ann1.NKTC04
arahy.Tifrunner.gnm1.ann1.K5ZE2Z
arahy.Tifrunner.gnm1.ann1.18YQBF
arahy.Tifrunner.gnm1.ann1.MF538D
arahy.Tifrunner.gnm1.ann1.FN6RIW
arahy.Tifrunner.gnm1.ann1.X181HS
arahy.Tifrunner.gnm1.ann1.LML9QV
arahy.Tifrunner.gnm1.ann1.2I4SWN
arahy.Tifrunner.gnm1.ann1.X54W53
arahy.Tifrunner.gnm1.ann1.G3162F
arahy.Tifrunner.gnm1.ann1.02J1VT
arahy.Tifrunner.gnm1.ann1.X4SEKR
arahy.Tifrunner.gnm1.ann1.8X9BUY
arahy.Tifrunner.gnm1.ann1.VUY3N3
arahy.Tifrunner.gnm1.ann1.JKC32H
arahy.Tifrunner.gnm1.ann1.RLCT0M
arahy.Tifrunner.gnm1.ann1.6CV0C7
arahy.Tifrunner.gnm1.ann1.66SDN0
arahy.Tifrunner.gnm1.ann1.4DJY3R
arahy.Tifrunner.gnm1.ann1.EE5UNB
arahy.Tifrunner.gnm1.ann1.X5CP5W
arahy.Tifrunner.gnm1.ann1.MG259H
arahy.Tifrunner.gnm1.ann1.BU7NMG
arahy.Tifrunner.gnm1.ann1.4PD0PP
