# Supplementary material for: DNA methylation and expression analyses reveal epialleles for the foliar disease resistance genes in peanut (Arachis hypogaea L.)
Source: BMC Res Notes. 2020 Jan 7;13:20. doi: 10.1186/s13104-020-4883-y (PMC6947992; doi:10.1186/s13104-020-4883-y)
Supplement: Supplementary file 6 — Additional file 6: Table S6. DNA methylation sites in the DNA methyl transferase and DNA demethylase genes among the peanut genotypes. [file 13104_2020_4883_MOESM6_ESM.xlsx]

## Sheet: 24-Genes.AraHy.Methylations.Sum
		Table S6: DNA methylation sites in the DNA methyl transferase and DNA demethylase genes among the peanut genotypes
Gene	Locus	AraHy-gene-obtained-by-blast	Sample-1	Sample-2	Sample-3	Sample-4	Sample-5	Sample-6	Sample-7	Sample-8	Sample-9	Sample-10	Sample-11
Aradu.0Q9GS	aradu.V14167.gnm1.Aradu.A05:23654289-23658131	arahy.Tifrunner.gnm1.ann1.B5NWYW	0	0	0	3	1	3	1	0	0	0	1
Aradu.2P9P8	aradu.V14167.gnm1.Aradu.A05:3796815-3808030	arahy.Tifrunner.gnm1.ann1.VQI5ED	0	0	0	0	0	0	0	0	0	0	0
Aradu.2PP17	aradu.V14167.gnm1.Aradu.A01:72619617-72624721	arahy.Tifrunner.gnm1.ann1.JUK8XQ	5	4	0	4	3	1	1	2	3	4	4
Aradu.34YIE	aradu.V14167.gnm1.Aradu.A05:89596488-89605805	arahy.Tifrunner.gnm1.ann1.IN8D84	12	16	2	19	10	15	3	6	24	9	11
Aradu.46ZNY	aradu.V14167.gnm1.Aradu.A02:93077515-93085966	arahy.Tifrunner.gnm1.ann1.AM3VD0	0	0	0	0	0	0	0	0	0	0	0
Aradu.4D5YM	aradu.V14167.gnm1.Aradu.A08:27708497-27730088	arahy.Tifrunner.gnm1.ann1.R549UJ	590	528	538	545	482	495	517	582	565	536	587
Aradu.58JFQ	aradu.V14167.gnm1.Aradu.A06:63337260-63347864	arahy.Tifrunner.gnm1.ann1.N246S2	20	16	13	16	22	31	21	35	21	32	26
Aradu.6W0PK	aradu.V14167.gnm1.Aradu.A01:12324484-12335096	arahy.Tifrunner.gnm1.ann1.LB5LIC	40	56	36	53	81	50	55	84	54	60	64
Aradu.DS6B6	aradu.V14167.gnm1.Aradu.A01:94847635-94853351	arahy.Tifrunner.gnm1.ann1.Z5TSV0	24	18	14	16	30	11	10	16	37	15	26
Aradu.GHV73	aradu.V14167.gnm1.Aradu.A09:106368426-106380447	arahy.Tifrunner.gnm1.ann1.CUT3DD	16	19	17	29	27	17	12	12	8	25	19
Aradu.GN4F8	aradu.V14167.gnm1.Aradu.A05:82542342-82549984	arahy.Tifrunner.gnm1.ann1.I0VWWF	10	16	1	11	12	12	16	17	7	11	7
Aradu.NFN5F	aradu.V14167.gnm1.Aradu.A05:86867193-86874459	arahy.Tifrunner.gnm1.ann1.8040JK	59	66	35	58	47	35	67	54	42	39	59
Araip.2A0J4	araip.K30076.gnm1.Araip.B02:107822145-107830922	arahy.Tifrunner.gnm1.ann1.AM3VD0	0	0	0	0	0	0	0	0	0	0	0
Araip.527SE	araip.K30076.gnm1.Araip.B05:139158887-139168232	arahy.Tifrunner.gnm1.ann1.FW39NC	13	12	8	6	19	16	10	25	22	24	9
Araip.71PVU	araip.K30076.gnm1.Araip.B06:74890020-74902183	arahy.Tifrunner.gnm1.ann1.GS0SHW	15	23	10	30	28	19	14	29	11	21	21
Araip.71XM6	araip.K30076.gnm1.Araip.B10:179655-190994	arahy.Tifrunner.gnm1.ann1.X5U82M	19	20	34	29	53	22	9	28	19	34	30
Araip.81XFD	araip.K30076.gnm1.Araip.B09:129890609-129902670	arahy.Tifrunner.gnm1.ann1.66FLD0	13	19	10	17	19	10	8	26	14	21	14
Araip.B5M84	araip.K30076.gnm1.Araip.B05:141574185-141584809	arahy.Tifrunner.gnm1.ann1.JED5FR	195	193	237	212	234	186	129	212	200	170	156
Araip.IV2RH	araip.K30076.gnm1.Araip.B01:132495695-132501377	arahy.Tifrunner.gnm1.ann1.3VW7XE	15	16	10	28	32	30	27	29	28	20	29
Araip.QZ6BX	araip.K30076.gnm1.Araip.B01:102499036-102501657	arahy.Tifrunner.gnm1.ann1.N0S5JS	7	3	9	5	5	5	7	4	3	3	2
Araip.RYZ61	araip.K30076.gnm1.Araip.B05:144815235-144822842	arahy.Tifrunner.gnm1.ann1.I0VWWF	10	16	1	11	12	12	16	17	7	11	7
Araip.V0N49	araip.K30076.gnm1.Araip.B05:3729600-3739701	arahy.Tifrunner.gnm1.ann1.VQI5ED	0	0	0	0	0	0	0	0	0	0	0
Araip.YNX4D	araip.K30076.gnm1.Araip.B05:24020296-24024084	arahy.Tifrunner.gnm1.ann1.6HYH4U	0	1	0	1	0	0	0	1	0	0	1
Araip.Z24EK	araip.K30076.gnm1.Araip.B08:4956310-4963917	arahy.Tifrunner.gnm1.ann1.YBWK9U	71	37	62	78	47	108	66	67	68	73	102
