# Supplementary material for: DNA methylation and expression analyses reveal epialleles for the foliar disease resistance genes in peanut (Arachis hypogaea L.)
Source: BMC Res Notes. 2020 Jan 7;13:20. doi: 10.1186/s13104-020-4883-y (PMC6947992; doi:10.1186/s13104-020-4883-y)
Supplement: Supplementary file 7 — Additional file 7: Table S7a. Genes showing differential expression between the parental and its mutant progeny genotypes of peanut. Table S7b. Genes showing differential expression between the foliar disease resistant and susceptible genotypes of peanut. [file 13104_2020_4883_MOESM7_ESM.xlsx]

## Sheet: 1-vs-3_FeatureWise-Counts
Table S7a: Genes showing differential expression between the parental and its mutant progeny genotypes of peanut
#Chromsome	Start	End	Differential Methylation	gene-region	exon-region	intron-region	promoter-region	gene_with_promoter	Gene	Sample-7-FPKM	Sample-11-FPKM
arahy.Tifrunner.gnm1.Arahy.05	10168795	10168796	CpG::+::3.3567559576851e-07::0.00127719784357137::87.0629370629371	1	1	0	0	1	arahy.Tifrunner.gnm1.ann1.SHRD5B	0.544844	0	Pentatricopeptide repeat (PPR) superfamily protein
arahy.Tifrunner.gnm1.Arahy.07	20617773	20617774	CpG::+::1.44782753478406e-06::0.00401717013209869::-90	1	1	0	0	1	arahy.Tifrunner.gnm1.ann1.0EHY87	0	0.672737	DNA mismatch repair protein MLH3-like isoform X1 [Glycine max]%3B IPR002099 (DNA mismatch repair protein family)%3B GO:0005524 (ATP binding)%2C GO:0006298 (mismatch repair)%2C GO:0007131 (reciprocal meiotic recombination)%2C GO:0030983 (mismatched DNA binding)%2C GO:0032390 (MutLbeta complex)
arahy.Tifrunner.gnm1.Arahy.08	12555426	12555427	CpG::-::3.40305286180106e-07::0.00128937276493225::-77.3455377574371	1	0	1	0	1	arahy.Tifrunner.gnm1.ann1.48KEPM	4.97817	0.366089	beta-xylosidase 3%3B IPR002772 (Glycoside hydrolase family 3 C-terminal domain)%2C IPR017853 (Glycoside hydrolase%2C superfamily)%2C IPR026891 (Fibronectin type III-like domain)%2C IPR026892 (Glycoside hydrolase family 3)%3B GO:0005975 (carbohydrate metabolic process)
arahy.Tifrunner.gnm1.Arahy.08	12555429	12555430	CpG::-::2.0800164591369e-08::0.00015761827288234::-82.6086956521739	1	0	1	0	1	arahy.Tifrunner.gnm1.ann1.48KEPM	4.97817	0.366089	beta-xylosidase 3%3B IPR002772 (Glycoside hydrolase family 3 C-terminal domain)%2C IPR017853 (Glycoside hydrolase%2C superfamily)%2C IPR026891 (Fibronectin type III-like domain)%2C IPR026892 (Glycoside hydrolase family 3)%3B GO:0005975 (carbohydrate metabolic process)
arahy.Tifrunner.gnm1.Arahy.10	4365011	4365012	CHG::+::1.55316483220643e-06::0.0097091295882811::91.6666666666667	0	0	0	1	1	arahy.Tifrunner.gnm1.ann1.AKE21I	1.29739	9.48523	proline iminopeptidase%3B IPR000073 (Alpha/beta hydrolase fold-1)%2C IPR005944 (Proline iminopeptidase)%3B GO:0004177 (aminopeptidase activity)%2C GO:0005737 (cytoplasm)%2C GO:0006508 (proteolysis)
arahy.Tifrunner.gnm1.Arahy.10	4365045	4365046	CHG::+::7.47820104395686e-07::0.00552990623795052::92.8571428571429	0	0	0	1	1	arahy.Tifrunner.gnm1.ann1.AKE21I	1.29739	9.48523	proline iminopeptidase%3B IPR000073 (Alpha/beta hydrolase fold-1)%2C IPR005944 (Proline iminopeptidase)%3B GO:0004177 (aminopeptidase activity)%2C GO:0005737 (cytoplasm)%2C GO:0006508 (proteolysis)
arahy.Tifrunner.gnm1.Arahy.11	146212974	146212975	CHG::-::8.17452044631532e-11::2.83242695868012e-06::-95.4545454545455	0	0	0	1	1	arahy.Tifrunner.gnm1.ann1.ZFW2W7	4.1928	0.644969	homeobox protein knotted-1-like 3-like isoform X2 [Glycine max]%3B IPR005539 (ELK)%2C IPR005540 (KNOX1)%2C IPR005541 (KNOX2)%2C IPR009057 (Homeodomain-like)%3B GO:0003677 (DNA binding)%2C GO:0003700 (sequence-specific DNA binding transcription factor activity)%2C GO:0005634 (nucleus)%2C GO:0043565 (sequence-specific DNA binding)
arahy.Tifrunner.gnm1.Arahy.14	113981539	113981540	CpG::-::2.11346711271621e-06::0.00542969121385406::82.3529411764706	1	0	1	0	1	arahy.Tifrunner.gnm1.ann1.GJ5SQ4	0	1.01223	Unknown protein
arahy.Tifrunner.gnm1.Arahy.15	9782880	9782881	CpG::-::4.27825789338583e-06::0.00882820232033575::80	0	0	0	1	1	arahy.Tifrunner.gnm1.ann1.UE0WIX	1.40568	0	myosin 1%3B IPR001609 (Myosin head%2C motor domain)%2C IPR016161 (Aldehyde/histidinol dehydrogenase)%2C IPR027417 (P-loop containing nucleoside triphosphate hydrolase)%3B GO:0003774 (motor activity)%2C GO:0005524 (ATP binding)%2C GO:0008152 (metabolic process)%2C GO:0016459 (myosin complex)%2C GO:0016491 (oxidoreductase activity)%2C GO:0055114 (oxidation-reduction process)
arahy.Tifrunner.gnm1.Arahy.20	123349342	123349343	CpG::+::1.75350921030713e-06::0.00463703556219655::-87.5	1	1	0	0	1	arahy.Tifrunner.gnm1.ann1.432JTE	0	1.484	Unknown protein
Table S7b: Genes showing differential expression between the foliar disease resistant and suscetible genotypes of peanut
#Chromosome	Start	End	Differential Methylation Information	gene-region	exon-region	intron-region	promoter-region	gene_with_promoter	Gene	Susceptable-FPKM	Resistant-FPKM	Description
arahy.Tifrunner.gnm1.Arahy.01	66729049	66729050	CHG::+::6.37568199834316e-16::1.0965150430059e-11::-52.5929497482053	1	1	0	0	1	arahy.Tifrunner.gnm1.ann1.1XYC2X	0	4.73447	senescence-associated protein
arahy.Tifrunner.gnm1.Arahy.01	66729064	66729065	CHH::+::1.33234523891814e-06::0.0069307796710908::31.081155131788	1	1	0	0	1	arahy.Tifrunner.gnm1.ann1.1XYC2X	0	4.73447	senescence-associated protein
arahy.Tifrunner.gnm1.Arahy.01	66729079	66729080	CHH::+::1.62961573676935e-07::0.00105015600018399::30.5627705627706	1	1	0	0	1	arahy.Tifrunner.gnm1.ann1.1XYC2X	0	4.73447	senescence-associated protein
arahy.Tifrunner.gnm1.Arahy.01	66729311	66729312	CpG::+::6.85384291488731e-22::1.62237946859719e-17::-54.2833313475515	1	1	0	0	1	arahy.Tifrunner.gnm1.ann1.1XYC2X	0	4.73447	senescence-associated protein
arahy.Tifrunner.gnm1.Arahy.17	74164908	74164909	CpG::-::3.33443315983934e-13::2.63098914731107e-09::-39.8529266607442	1	1	0	0	1	arahy.Tifrunner.gnm1.ann1.00Z2SH	0	0.635722	senescence-associated protein
arahy.Tifrunner.gnm1.Arahy.17	74165163	74165164	CpG::-::6.10713531600045e-15::6.82656545217308e-11::-38.0843175476818	1	1	0	0	1	arahy.Tifrunner.gnm1.ann1.00Z2SH	0	0.635722	senescence-associated protein
			Green: Hypermethylated (sample 3 is hypermethylated when compared to sample 1)
			Red: Hypomethylated
			I = E + H
			E = F + G
