# Supplementary material for: DNA methylation and expression analyses reveal epialleles for the foliar disease resistance genes in peanut (Arachis hypogaea L.)
Source: BMC Res Notes. 2020 Jan 7;13:20. doi: 10.1186/s13104-020-4883-y (PMC6947992; doi:10.1186/s13104-020-4883-y)
Supplement: Supplementary file 8 — Additional file 8: Table S8. Real-time PCR analysis for the foliar disease resistance-linked genes among the resistant and the susceptible genotypes of peanut. [file 13104_2020_4883_MOESM8_ESM.xlsx]

## Sheet: Group I vs Group II
Supplementary Table 8. Real-time PCR analysis for the foliar disease resistance-linked genes among the resistant and the susceptible genotypes of peanut
	Average Ct Value
	Sample description	Sample Name	G6PD	5Y217.1	C88Z1.1	1WV86.1	RW91L	YL3ZN
	Group-I	SO_7576_1	27.225	25.705	27.3	36.83	29.495	25.375
		SO_7576_2	26.615	28.915	29.245	38.98	31.105	27.975
		SO_7576_3	27.685	29.1	29.69	37.41	31.47	28.12
		SO_7576_4	26.685	29.26	27.835	35.785	31.085	28.415
		SO_7576_5	26.375	30.18	28.005	36.61	30.87	28.605
		Group-I Average Ct	26.917	28.632	28.415	37.123	30.805	27.698
	Group-II	SO_7576_6	26.945	29.945	28.61	36.825	31.57	28.345
		SO_7576_7	27.25	26.23	27.185	36.345	29.345	25.98
		SO_7576_8	27.965	31.465	28.46	39.88	32.645	28.565
		Group-II Average Ct	27.3867	29.2133	28.085	37.6833	31.1867	27.63
	Average Ct ValueDelta Ct (Test Gene Ct - House keeping Gene Ct)
	Sample description	Sample Name	5Y217.1	C88Z1.1	1WV86.1	RW91L	YL3ZN
	Group-I	SO_7576_1	1.407	1.19	9.898	3.58	0.473
		SO_7576_2	2.017	1.8	10.508	4.19	1.083
		SO_7576_3	0.947	0.73	9.438	3.12	0.013
		SO_7576_4	1.947	1.73	10.438	4.12	1.013
		SO_7576_5	2.257	2.04	10.748	4.43	1.323
		Average DCT	1.715	1.498	10.206	3.888	0.781
	Group-II	SO_7576_6	3	1.665	9.88	4.625	1.4
		SO_7576_7	-1.02	-0.065	9.095	2.095	-1.27
		SO_7576_8	3.5	0.495	11.915	4.68	0.6
		Average DCT	1.82667	0.698333	10.2967	3.8	0.243333
	Delta Delta Ct (Test -Control)
	Sample description	Sample Name	5Y217.1	C88Z1.1	1WV86.1	RW91L	YL3ZN
	Group-I	SO_7576_1	0.308	0.308	0.308	0.308	0.308
		SO_7576_2	-0.302	-0.302	-0.302	-0.302	-0.302
		SO_7576_3	0.768	0.768	0.768	0.768	0.768
		SO_7576_4	-0.232	-0.232	-0.232	-0.232	-0.232
		SO_7576_5	-0.542	-0.542	-0.542	-0.542	-0.542
		Average DDCT	0	0	0	0	0
	Group-II	SO_7576_6	1.285	0.167	-0.326	0.737	0.619
		SO_7576_7	-2.735	-1.563	-1.111	-1.793	-2.051
		SO_7576_8	1.785	-1.003	1.709	0.792	-0.181
		Average DDCT	0.111667	-0.799667	0.0906667	-0.088	-0.537667
	Fold change (2^-DDCT)								Gene	Annotation
	Sample description	Sample Name	5Y217.1	C88Z1.1	1WV86.1	RW91L	YL3ZN		5Y217.1	MLO-like protein 1-like [Glycine max]
	Group-I	SO_7576_1	0.807761	0.807761	0.807761	0.807761	0.807761		C88Z1.1	Seed linoleate 9S-lipoxygenase
		SO_7576_2	1.23285	1.23285	1.23285	1.23285	1.23285		1WV86.1	Glucan endo-1,3-beta-glucosidase-like protein 2-like [Glycine max]
		SO_7576_3	0.587231	0.587231	0.587231	0.587231	0.587231		RW91L	Lipase/lipooxygenase, PLAT/LH2 family protein
		SO_7576_4	1.17446	1.17446	1.17446	1.17446	1.17446		YL3ZN	Receptor-like kinase 1
		SO_7576_5	1.45599	1.45599	1.45599	1.45599	1.45599
		Average Fold change	1	1	1	1	1
		SE	0.155977	0.155977	0.155977	0.155977	0.155977
	Group-II	SO_7576_6	0.410371	0.890693	1.25353	0.599986	0.651122
		SO_7576_7	6.65759	2.95468	2.15995	3.46535	4.14393
		SO_7576_8	0.290176	2.00416	0.305872	0.577543	1.13367
		Average Fold change	0.925518	1.7407	0.939089	1.0629	1.45162
		SE	2.10273	0.596439	0.535271	0.958883	1.09276
	Statistical Analysis	Ttest	0.400775	0.112094	0.685745	0.522487	0.305091
